# Supplementary material for: Transcriptomic Analysis Elaborates the Resistance Mechanism of Grapevine Rootstocks against Salt Stress
Source: Plants (Basel). 2022 Apr 26;11(9):1167. doi: 10.3390/plants11091167 (PMC9103662; doi:10.3390/plants11091167)
Supplement: Supplementary file 1 [file plants-11-01167-s001.zip › Supplement Tables.xlsx]

## Sheet: Table S1
	Mapping statistics of RNA-Seq.
	sample	raw_reads	clean_reads	clean_bases (G)	read_length_mean	error_rate	Q20	Q30	GC_pct	total_map		No. of detected transcripts	No. of transcripts with FPKM≥1	% transcript with FPKM ≥1
520A	CK2_1	52683732	51320170	7.7	286.871	0.03	97.41	92.9	46.01	44657812	0.8702	22367	18222	0.814682
	CK2_2	46621586	45320650	6.8	280.806	0.03	97.97	94.02	45.78	40039174	0.8835	22350	18220	0.815213
5BB	CK3_1	52214282	50910784	7.64	287.267	0.03	97.7	93.45	45.8	44751227	0.879	22251	17598	0.790886
	CK3_2	53686238	52641748	6.8	286.73	0.03	97.58	93.15	45.82	46232340	0.8782	22294	17638	0.791155
1103P	CK4_1	60875072	59178896	8.88	283.454	0.03	97.66	93.41	45.76	51956178	0.878	22440	17982	0.801337
	CK4_2	50863196	49997210	7.5	290.123	0.03	97.74	93.62	45.77	44058132	0.8812	22455	18102	0.806146
101-14	CK5_1	47123310	45868868	6.88	285.107	0.03	97.36	92.66	45.79	40310704	0.8788	22086	17815	0.80662
	CK5_2	55074872	53710592	8.06	285.564	0.03	97.84	93.8	45.89	47656911	0.8873	22308	17852	0.800251
Beta	CK6_1	58847992	57925812	8.69	284.537	0.03	97.82	93.73	46.1	51998947	0.8977	22738	18259	0.803017
	CK6_2	60874428	60026466	9	287.692	0.03	97.84	93.78	46.02	53238055	0.8869	22565	18231	0.807933
3309M	CK9_1	56282944	55484360	8.32	273.603	0.03	98.01	94.14	45.51	49220897	0.8871	22083	17343	0.785355
	CK9_2	59818708	58962184	8.84	277.016	0.03	97.81	93.66	45.65	52460062	0.8897	22194	17448	0.786158
	C1_1	66360924	64441678	9.67	270.13	0.03	97.58	93.24	45.22	57588814	0.8937	22419	17396	0.775949
	C1_2	49725808	47510314	7.13	236.246	0.03	97.9	94	45.13	42559922	0.8958	22072	17449	0.790549
	C2_1	65091250	63757518	9.56	270.274	0.03	97.96	94.01	45.67	56433828	0.8851	22784	18063	0.792793
	C2_2	69517884	68122400	10.22	282.824	0.02	98.05	94.16	45.63	60402854	0.8867	22871	18046	0.789034
	C3_1	58279848	57069792	8.56	270.222	0.03	97.77	93.66	45.6	48120849	0.8432	22563	17879	0.792403
	C3_2	61378448	60107254	9.02	278.612	0.03	97.71	93.52	45.52	50574242	0.8414	22815	18225	0.798817
	C4_1	61403736	60154216	9.02	269.151	0.03	97.89	93.95	45.83	53844262	0.8951	22345	17558	0.785769
	C4_2	65042744	63826696	9.57	282.527	0.03	98	94.07	45.87	57151493	0.8954	22433	17665	0.787456
	C5_1	72200096	70763134	10.61	273.628	0.03	97.73	93.6	45.66	62213293	0.8792	22133	17333	0.783129
	C5_2	60450788	59409386	8.91	271.429	0.03	97.89	93.89	45.59	52462161	0.8831	21842	17155	0.785413
	C6_1	63270198	62226290	9.33	274.193	0.03	97.81	93.74	45.98	55564138	0.8929	22683	17889	0.788652
	C6_2	58141592	57171518	8.58	282.75	0.03	97.75	93.6	46.06	51078728	0.8934	22585	17849	0.790303
	C7_1	51136776	49954352	7.49	277.52	0.03	97.96	94.04	45.81	44997213	0.9008	22720	18046	0.794278
	C7_2	56728322	55431616	8.31	274.632	0.03	97.92	93.87	45.83	49898468	0.9002	22831	18196	0.796987
	C8_1	50280640	49272684	7.39	272.803	0.03	97.92	93.98	46.14	43037100	0.8734	22093	17653	0.799031
	C8_2	60353162	59064102	8.86	282.112	0.03	97.65	93.39	45.94	51570914	0.8731	22314	17701	0.793269
	C9_1	57988878	56842554	8.53	274.111	0.03	97.91	94	46.07	49746452	0.8752	22685	18383	0.810359
	C9_2	48881194	47880800	7.18	273.323	0.03	97.8	93.74	46.12	41209431	0.8607	22684	18349	0.808896

## Sheet: Table S2
gene_id	gene_name	gene_chr	gene_start	gene_end	gene_strand	gene_length	gene_biotype	gene_description	gene_tf_family
novel.1	-	1	1997004	1998858	+	1855	-	-	-
novel.10	-	1	8384323	8385427	+	898	-	-	-
novel.100	-	10	16635338	16636834	-	1114	-	PF02893:GRAM domain	GRAM
novel.1000	-	2	18333519	18334888	-	1302	-	-	-
novel.1001	-	3	805330	808407	+	241	-	-	-
novel.1002	-	3	1059574	1059919	+	346	-	-	-
novel.1003	-	3	1208934	1215265	+	365	-	-	-
novel.1004	-	3	1541098	1543226	+	1292	-	-	-
novel.1005	-	3	1807494	1808232	+	739	-	PF01494:FAD binding domain	FAD_binding_3
novel.1006	-	3	1903989	1913057	+	3213	-	PF10551:MULE transposase domain|PF04434:SWIM zinc finger|PF03108:MuDR family transposase	MuDR
novel.1007	-	3	2743828	2745537	+	340	-	-	-
novel.1008	-	3	2862774	2864341	+	1568	-	-	-
novel.1009	-	3	3504319	3512919	+	5079	-	-	-
novel.101	-	10	17439496	17442778	-	1457	-	-	-
novel.1010	-	3	4813613	4814388	+	695	-	-	-
novel.1011	-	3	4859853	4864673	+	1946	-	PF02362:B3 DNA binding domain	B3
novel.1012	-	3	5425063	5428776	+	647	-	PF07777:G-box binding protein MFMR	MFMR
novel.1013	-	3	6313449	6314301	+	715	-	-	-
novel.1014	-	3	7523797	7530361	+	3923	-	-	-
novel.1015	-	3	8372911	8373380	+	368	-	-	-
novel.1016	-	3	8870550	8882016	+	2191	-	PF15370:Domain of unknown function (DUF4598)	-
novel.1017	-	3	9505679	9505973	+	295	-	-	-
novel.1018	-	3	13515017	13518232	+	370	-	-	-
novel.1019	-	3	13525923	13532578	+	1110	-	-	-
novel.102	-	10_random	258275	261674	+	3400	-	PF07727:Reverse transcriptase (RNA-dependent DNA polymerase)|PF00665:Integrase core domain|PF13976:GAG-pre-integrase domain	RVT_2
novel.1020	-	3	13562955	13563685	+	324	-	-	-
novel.1021	-	3	14446577	14447090	+	514	-	-	-
novel.1022	-	3	14479854	14480587	+	734	-	-	-
novel.1023	-	3	14580408	14583620	+	3139	-	PF07727:Reverse transcriptase (RNA-dependent DNA polymerase)	RVT_2
novel.1024	-	3	14652187	14652626	+	356	-	-	-
novel.1025	-	3	15203669	15211684	+	852	-	-	-
novel.1026	-	3	15476741	15481403	+	1313	-	PF02458:Transferase family	-
novel.1027	-	3	15791617	15796037	+	2170	-	PF01582:TIR domain|PF00931:NB-ARC domain	TIR
novel.1028	-	3	15796983	15800004	+	1090	-	-	-
novel.1029	-	3	16158287	16159288	+	697	-	-	-
novel.103	-	11	1314688	1315394	+	687	-	PF12796:Ankyrin repeats (3 copies)	-
novel.1030	-	3	16280585	16281024	+	309	-	-	-
novel.1031	-	3	17011242	17011924	+	411	-	PF10536:Plant mobile domain	-
novel.1032	-	3	17488708	17493519	+	1992	-	PF01535:PPR repeat	PPR
novel.1033	-	3	17754665	17769700	+	270	-	-	-
novel.1034	-	3	17817332	17818025	+	694	-	-	-
novel.1035	-	3	18130552	18134112	+	1698	-	-	-
novel.1036	-	3	836444	847512	-	1828	-	PF12776:Myb/SANT-like DNA-binding domain	-
novel.1037	-	3	1539979	1542409	-	529	-	-	-
novel.1038	-	3	2444795	2449413	-	337	-	-	-
novel.1039	-	3	2479667	2480823	-	1157	-	-	-
novel.104	-	11	1388337	1390804	+	2468	-	PF05553:Cotton fibre expressed protein	-
novel.1040	-	3	2512149	2512673	-	525	-	PF02519:Auxin responsive protein	Auxin_inducible
novel.1041	-	3	2742727	2748198	-	230	-	-	-
novel.1042	-	3	3863760	3866042	-	2079	-	-	-
novel.1043	-	3	6658785	6659166	-	382	-	-	-
novel.1044	-	3	6928733	6929462	-	730	-	PF08284:Retroviral aspartyl protease	-
novel.1045	-	3	7516494	7525522	-	2462	-	-	-
novel.1046	-	3	7879928	7885216	-	320	-	-	-
novel.1047	-	3	8215819	8219683	-	3543	-	PF07714:Protein tyrosine kinase|PF00069:Protein kinase domain	Pkinase
novel.1048	-	3	8803157	8809475	-	1538	-	-	-
novel.1049	-	3	9350866	9352618	-	1656	-	-	-
novel.105	-	11	2075490	2076029	+	540	-	PF01596:O-methyltransferase	-
novel.1050	-	3	9361662	9362381	-	720	-	-	-
novel.1051	-	3	9747925	9748498	-	442	-	PF12776:Myb/SANT-like DNA-binding domain	-
novel.1052	-	3	9749415	9753349	-	1451	-	-	-
novel.1053	-	3	10005681	10045255	-	1244	-	-	-
novel.1054	-	3	10124506	10124752	-	247	-	-	-
novel.1055	-	3	11143980	11163192	-	1657	-	-	-
novel.1056	-	3	11339257	11340336	-	373	-	-	-
novel.1057	-	3	11801953	11805373	-	2051	-	-	-
novel.1058	-	3	12488357	12488832	-	382	-	-	-
novel.1059	-	3	12884797	12886019	-	1207	-	-	-
novel.106	-	11	2255111	2277831	+	6168	-	-	-
novel.1060	-	3	13047207	13048801	-	615	-	-	-
novel.1061	-	3	13100733	13101390	-	658	-	-	-
novel.1062	-	3	13194185	13194947	-	763	-	-	-
novel.1063	-	3	13908629	14018239	-	889	-	-	-
novel.1064	-	3	14652187	14662348	-	2267	-	PF01486:K-box region	K-box
novel.1065	-	3	15477429	15481465	-	435	-	PF02458:Transferase family	-
novel.1066	-	3	16630958	16631682	-	248	-	-	-
novel.1067	-	3	17392236	17392629	-	373	-	-	-
novel.1068	-	3	17488963	17493511	-	1851	-	PF01535:PPR repeat	PPR
novel.1069	-	3	17491168	17492437	-	664	-	-	-
novel.107	-	11	3285664	3288022	+	2359	-	-	-
novel.1070	-	3	17502593	17507660	-	622	-	-	-
novel.1071	-	3	17545552	17553856	-	1399	-	PF03004:Plant transposase (Ptta/En/Spm family)	-
novel.1072	-	3	17748414	17748809	-	396	-	PF00931:NB-ARC domain	NB-ARC
novel.1073	-	3	18039626	18040272	-	396	-	-	-
novel.1074	-	3	18331875	18334551	-	975	-	-	-
novel.1075	-	3	18477068	18478686	-	553	-	PF12776:Myb/SANT-like DNA-binding domain	-
novel.1076	-	3	18483371	18483921	-	371	-	-	-
novel.1077	-	3	18644333	18645450	-	1004	-	PF01406:tRNA synthetases class I (C) catalytic domain	tRNA-synt_1e
novel.1078	-	3_random	1080926	1081309	+	384	-	-	-
novel.1079	-	4	78901	81172	+	1867	-	-	-
novel.108	-	11	3504293	3507140	+	1737	-	PF09405:CASC3/Barentsz eIF4AIII binding	-
novel.1080	-	4	889387	890761	+	1097	-	PF00069:Protein kinase domain	Pkinase
novel.1081	-	4	1094383	1096014	+	1477	-	-	-
novel.1082	-	4	1315528	1316158	+	264	-	-	-
novel.1083	-	4	2340253	2340558	+	306	-	-	-
novel.1084	-	4	4014463	4014962	+	406	-	-	-
novel.1085	-	4	4015269	4015730	+	384	-	-	-
novel.1086	-	4	4078335	4092315	+	2363	-	PF12776:Myb/SANT-like DNA-binding domain|PF03330:Rare lipoprotein A (RlpA)-like double-psi beta-barrel|PF13359:DDE superfamily endonuclease	-
novel.1087	-	4	4539929	4540614	+	655	-	-	-
novel.1088	-	4	4733201	4744038	+	709	-	PF01918:Alba	-
novel.1089	-	4	4800832	4802485	+	1620	-	PF07651:ANTH domain	-
novel.109	-	11	3867405	3870487	+	391	-	-	-
novel.1090	-	4	4824665	4825202	+	492	-	-	-
novel.1091	-	4	4865001	4871015	+	396	-	-	-
novel.1092	-	4	4992530	4997350	+	202	-	-	-
novel.1093	-	4	5750724	5752313	+	862	-	-	-
novel.1094	-	4	6506356	6509016	+	2661	-	-	-
novel.1095	-	4	8662788	8669030	+	296	-	-	-
novel.1096	-	4	8719682	8720435	+	571	-	-	-
novel.1097	-	4	9497481	9498513	+	684	-	PF13976:GAG-pre-integrase domain	-
novel.1098	-	4	9836502	9838724	+	2223	-	PF00501:AMP-binding enzyme|PF13193:AMP-binding enzyme C-terminal domain	AMP-binding
novel.1099	-	4	9843044	9845338	+	2163	-	-	-
novel.11	-	1	8506583	8507839	+	993	-	-	-
novel.110	-	11	5642543	5644741	+	325	-	-	-
novel.1100	-	4	10114896	10120444	+	732	-	-	-
novel.1101	-	4	10152224	10153615	+	320	-	-	-
novel.1102	-	4	10248451	10249571	+	1005	-	-	-
novel.1103	-	4	14427701	14430569	+	1376	-	PF00657:GDSL-like Lipase/Acylhydrolase	Lipase_GDSL
novel.1104	-	4	14434577	14439281	+	1617	-	PF00657:GDSL-like Lipase/Acylhydrolase	Lipase_GDSL
novel.1105	-	4	14444406	14453542	+	2015	-	-	-
novel.1106	-	4	14527297	14529372	+	1391	-	PF00657:GDSL-like Lipase/Acylhydrolase	Lipase_GDSL
novel.1107	-	4	15178893	15180734	+	1477	-	-	-
novel.1108	-	4	16738697	16739208	+	512	-	PF02519:Auxin responsive protein	Auxin_inducible
novel.1109	-	4	16871976	16874190	+	2215	-	PF08263:Leucine rich repeat N-terminal domain	LRRNT_2
novel.111	-	11	5649035	5657072	+	255	-	-	-
novel.1110	-	4	16889955	16890682	+	494	-	PF00385:Chromo (CHRromatin Organisation MOdifier) domain	Chromo
novel.1111	-	4	17398354	17399206	+	447	-	-	-
novel.1112	-	4	17804939	17805506	+	289	-	-	-
novel.1113	-	4	18232625	18233446	+	753	-	-	-
novel.1114	-	4	18288702	18290023	+	1322	-	-	-
novel.1115	-	4	19957905	19958603	+	418	-	PF02902:Ulp1 protease family, C-terminal catalytic domain	Peptidase_C48
novel.1116	-	4	19970534	19971291	+	645	-	PF14226:non-haem dioxygenase in morphine synthesis N-terminal	-
novel.1117	-	4	19971846	19973541	+	698	-	-	-
novel.1118	-	4	19980606	19981761	+	818	-	PF03171:2OG-Fe(II) oxygenase superfamily	2OG-FeII_Oxy
novel.1119	-	4	20405837	20407247	+	382	-	-	-
novel.112	-	11	5649690	5650028	+	244	-	-	-
novel.1120	-	4	21714664	21716220	+	1557	-	-	-
novel.1121	-	4	22934291	22945960	+	3340	-	-	-
novel.1122	-	4	80090	81234	-	1060	-	-	-
novel.1123	-	4	239776	240886	-	515	-	-	-
novel.1124	-	4	503786	528906	-	5445	-	-	-
novel.1125	-	4	887714	889059	-	706	-	-	-
novel.1126	-	4	1262943	1266460	-	2271	-	PF12796:Ankyrin repeats (3 copies)|PF13962:Domain of unknown function	-
novel.1127	-	4	1266534	1267102	-	332	-	-	-
novel.1128	-	4	2174959	2177722	-	1523	-	PF13962:Domain of unknown function|PF12796:Ankyrin repeats (3 copies)	-
novel.1129	-	4	2178888	2180118	-	638	-	-	-
novel.113	-	11	5756230	5758257	+	1439	-	-	-
novel.1130	-	4	3190188	3191012	-	662	-	-	-
novel.1131	-	4	3384855	3385967	-	836	-	-	-
novel.1132	-	4	3686365	3691173	-	3528	-	PF13041:PPR repeat family	-
novel.1133	-	4	4012933	4013735	-	621	-	PF10536:Plant mobile domain	-
novel.1134	-	4	4085281	4086990	-	818	-	-	-
novel.1135	-	4	4197943	4200132	-	676	-	-	-
novel.1136	-	4	4303409	4304621	-	895	-	-	-
novel.1137	-	4	4683875	4686618	-	1589	-	PF03140:Plant protein of unknown function	-
novel.1138	-	4	6937845	6941448	-	221	-	-	-
novel.1139	-	4	7439356	7439885	-	343	-	-	-
novel.114	-	11	6344464	6345060	+	597	-	-	-
novel.1140	-	4	7591233	7592262	-	946	-	PF12776:Myb/SANT-like DNA-binding domain	-
novel.1141	-	4	7850136	7850867	-	267	-	-	-
novel.1142	-	4	9250027	9251143	-	718	-	-	-
novel.1143	-	4	9836593	9838594	-	1835	-	PF00501:AMP-binding enzyme|PF13193:AMP-binding enzyme C-terminal domain	AMP-binding
novel.1144	-	4	10827905	10828418	-	255	-	-	-
novel.1145	-	4	11141404	11207034	-	2246	-	PF03109:ABC1 family	ABC1
novel.1146	-	4	14456153	14457666	-	1136	-	PF14223:gag-polypeptide of LTR copia-type	-
novel.1147	-	4	15801589	15817720	-	1238	-	-	-
novel.1148	-	4	16281898	16282757	-	760	-	PF03004:Plant transposase (Ptta/En/Spm family)	-
novel.1149	-	4	16283029	16283871	-	362	-	-	-
novel.115	-	11	6532093	6532798	+	706	-	-	-
novel.1150	-	4	17027601	17028461	-	791	-	-	-
novel.1151	-	4	17308289	17320151	-	5155	-	PF07727:Reverse transcriptase (RNA-dependent DNA polymerase)|PF02892:BED zinc finger|PF00665:Integrase core domain	RVT_2
novel.1152	-	4	17938214	17952117	-	1493	-	PF11779:Protein of unknown function (DUF3317)	-
novel.1153	-	4	17957252	17959883	-	2632	-	PF13976:GAG-pre-integrase domain|PF14244:gag-polypeptide of LTR copia-type|PF00665:Integrase core domain	rve
novel.1154	-	4	18232650	18233442	-	685	-	-	-
novel.1155	-	4	18259819	18263377	-	2212	-	-	-
novel.1156	-	4	18658314	18659543	-	810	-	PF03492:SAM dependent carboxyl methyltransferase	-
novel.1157	-	4	18683363	18683997	-	538	-	-	-
novel.1158	-	4	18913560	18914903	-	1344	-	PF14227:gag-polypeptide of LTR copia-type|PF13976:GAG-pre-integrase domain	-
novel.1159	-	4	19075019	19075508	-	462	-	-	-
novel.116	-	11	6566938	6570407	+	1257	-	-	-
novel.1160	-	4	19473758	19474168	-	234	-	-	-
novel.1161	-	4	20508884	20509792	-	581	-	PF00501:AMP-binding enzyme	AMP-binding
novel.1162	-	4	20748344	20749196	-	853	-	PF13041:PPR repeat family	-
novel.1163	-	4	21714611	21715617	-	980	-	-	-
novel.1164	-	4	21911250	21914297	-	579	-	-	-
novel.1165	-	4	23127712	23128169	-	356	-	-	-
novel.1166	-	4	23288702	23357027	-	3708	-	PF03104:DNA polymerase family B, exonuclease domain|PF00136:DNA polymerase family B|PF14260:C4-type zinc-finger of DNA polymerase delta	DNA_pol_B
novel.1167	-	4	23326590	23329207	-	356	-	-	-
novel.1168	-	4_random	53	1083	-	807	-	-	-
novel.1169	-	5	6016	6680	+	345	-	-	-
novel.117	-	11	6786870	6911813	+	3368	-	PF01852:START domain|PF07059:Protein of unknown function (DUF1336)	START
novel.1170	-	5	36557	36918	+	296	-	-	-
novel.1171	-	5	529141	530093	+	879	-	-	-
novel.1172	-	5	1770564	1771448	+	885	-	-	-
novel.1173	-	5	1791596	1792013	+	418	-	-	-
novel.1174	-	5	2161994	2163619	+	699	-	-	-
novel.1175	-	5	3301386	3305464	+	1246	-	PF12776:Myb/SANT-like DNA-binding domain	-
novel.1176	-	5	3351122	3353382	+	2241	-	PF02536:mTERF	-
novel.1177	-	5	4219787	4221079	+	1058	-	-	-
novel.1178	-	5	5222992	5224344	+	668	-	-	-
novel.1179	-	5	6238302	6241400	+	3099	-	-	-
novel.118	-	11	7070115	7081631	+	4825	-	-	-
novel.1180	-	5	10837900	10844627	+	399	-	-	-
novel.1181	-	5	13253610	13255598	+	354	-	-	-
novel.1182	-	5	13262547	13263914	+	376	-	-	-
novel.1183	-	5	13712036	13714191	+	1508	-	PF07727:Reverse transcriptase (RNA-dependent DNA polymerase)	RVT_2
novel.1184	-	5	14920146	14925060	+	1089	-	PF05498:Rapid ALkalinization Factor (RALF)	-
novel.1185	-	5	14970037	14970390	+	248	-	-	-
novel.1186	-	5	15127179	15131061	+	2662	-	PF00665:Integrase core domain|PF07727:Reverse transcriptase (RNA-dependent DNA polymerase)|PF14244:gag-polypeptide of LTR copia-type	RVT_2
novel.1187	-	5	15354571	15355359	+	789	-	-	-
novel.1188	-	5	16118725	16133986	+	526	-	-	-
novel.1189	-	5	16540569	16541677	+	430	-	PF14244:gag-polypeptide of LTR copia-type	-
novel.119	-	11	7379295	7379929	+	635	-	-	-
novel.1190	-	5	16945651	16946835	+	906	-	PF05056:Protein of unknown function (DUF674)	-
novel.1191	-	5	17524531	17526589	+	961	-	PF04722:Ssu72-like protein	-
novel.1192	-	5	17772235	17774118	+	1611	-	-	-
novel.1193	-	5	17957434	17962115	+	1003	-	-	-
novel.1194	-	5	19095531	19101746	+	2102	-	PF13359:DDE superfamily endonuclease	-
novel.1195	-	5	19837313	19841107	+	3506	-	-	-
novel.1196	-	5	20264335	20265529	+	920	-	-	-
novel.1197	-	5	21322035	21322658	+	332	-	PF03004:Plant transposase (Ptta/En/Spm family)	-
novel.1198	-	5	21322742	21323576	+	735	-	PF03004:Plant transposase (Ptta/En/Spm family)	-
novel.1199	-	5	21713894	21720437	+	963	-	-	-
novel.12	-	1	8618493	8619510	+	757	-	-	-
novel.120	-	11	7527686	7554217	+	1409	-	-	-
novel.1200	-	5	22574703	22577951	+	584	-	-	-
novel.1201	-	5	22956891	22963946	+	291	-	-	-
novel.1202	-	5	22926244	22927111	+	868	-	-	-
novel.1203	-	5	22967131	22967432	+	302	-	-	-
novel.1204	-	5	23147934	23171145	+	444	-	PF00931:NB-ARC domain	NB-ARC
novel.1205	-	5	23146943	23178179	+	258	-	-	-
novel.1206	-	5	23178309	23178681	+	373	-	-	-
novel.1207	-	5	23183236	23184071	+	836	-	-	-
novel.1208	-	5	24436142	24441446	+	3661	-	PF12854:PPR repeat|PF13041:PPR repeat family	-
novel.1209	-	5	24740726	24742445	+	1236	-	-	-
novel.121	-	11	12419002	12420095	+	341	-	-	-
novel.1210	-	5	2163064	2163797	-	663	-	-	-
novel.1211	-	5	2659130	2661591	-	1265	-	-	-
novel.1212	-	5	3123819	3125923	-	2105	-	-	-
novel.1213	-	5	3350646	3353417	-	2099	-	PF02536:mTERF	-
novel.1214	-	5	3865142	3869946	-	1319	-	PF00471:Ribosomal protein L33	-
novel.1215	-	5	5063051	5064243	-	1096	-	PF01453:D-mannose binding lectin|PF00954:S-locus glycoprotein domain	B_lectin
novel.1216	-	5	8210844	8217313	-	470	-	-	-
novel.1217	-	5	8706308	8719998	-	820	-	-	-
novel.1218	-	5	8783022	8787543	-	427	-	-	-
novel.1219	-	5	9009297	9009735	-	419	-	-	-
novel.122	-	11	12425452	12426224	+	392	-	-	-
novel.1220	-	5	9357936	9358530	-	509	-	-	-
novel.1221	-	5	10772563	10774299	-	1207	-	PF01582:TIR domain	TIR
novel.1222	-	5	11469654	11473328	-	1904	-	PF04937:Protein of unknown function (DUF 659)|PF02892:BED zinc finger	DUF659
novel.1223	-	5	12961041	12961518	-	391	-	-	-
novel.1224	-	5	12962926	12963635	-	546	-	-	-
novel.1225	-	5	13712339	13713856	-	870	-	PF07727:Reverse transcriptase (RNA-dependent DNA polymerase)	RVT_2
novel.1226	-	5	14545245	14546302	-	584	-	-	-
novel.1227	-	5	15842407	15844253	-	1737	-	-	-
novel.1228	-	5	16105303	16119880	-	1529	-	-	-
novel.1229	-	5	16120049	16120654	-	460	-	-	-
novel.123	-	11	13477741	13479466	+	447	-	-	-
novel.1230	-	5	16130935	16133190	-	557	-	-	-
novel.1231	-	5	16834738	16835575	-	838	-	-	-
novel.1232	-	5	16850573	16851388	-	816	-	-	-
novel.1233	-	5	16944860	16955725	-	333	-	-	-
novel.1234	-	5	17599189	17600048	-	594	-	PF00505:HMG (high mobility group) box	HMG_box
novel.1235	-	5	17960651	17962013	-	1083	-	-	-
novel.1236	-	5	20279045	20282199	-	1630	-	PF00646:F-box domain|PF07734:F-box associated	F-box
novel.1237	-	5	20617255	20645472	-	219	-	-	-
novel.1238	-	5	20703272	20715645	-	1682	-	PF10536:Plant mobile domain	-
novel.1239	-	5	21653545	21654359	-	773	-	PF12796:Ankyrin repeats (3 copies)	-
novel.124	-	11	14596417	14597550	+	866	-	-	-
novel.1240	-	5	21478586	21480946	-	2113	-	PF12796:Ankyrin repeats (3 copies)|PF13962:Domain of unknown function	-
novel.1241	-	5	21597863	21598963	-	932	-	PF12796:Ankyrin repeats (3 copies)	-
novel.1242	-	5	21985995	22008742	-	7839	-	PF00083:Sugar (and other) transporter	Sugar_tr
novel.1243	-	5	22042577	22042883	-	287	-	-	-
novel.1244	-	5	23147137	23179091	-	973	-	PF00931:NB-ARC domain	NB-ARC
novel.1245	-	5	23411672	23446214	-	766	-	-	-
novel.1246	-	5	23714924	23719140	-	609	-	-	-
novel.1247	-	5	24008943	24009288	-	267	-	PF13359:DDE superfamily endonuclease	-
novel.1248	-	5	24301559	24302537	-	342	-	PF00071:Ras family	Ras
novel.1249	-	5	24302745	24303148	-	284	-	-	-
novel.125	-	11	14774142	14778211	+	3422	-	PF02892:BED zinc finger|PF05699:hAT family C-terminal dimerisation region|PF04937:Protein of unknown function (DUF 659)	DUF659
novel.1250	-	5	24522765	24525550	-	2466	-	PF13976:GAG-pre-integrase domain|PF00665:Integrase core domain|PF14244:gag-polypeptide of LTR copia-type	rve
novel.1251	-	5	24545395	24546907	-	542	-	-	-
novel.1252	-	5	24549842	24551364	-	1436	-	PF07714:Protein tyrosine kinase	Pkinase_Tyr
novel.1253	-	5	24741152	24742445	-	694	-	-	-
novel.1254	-	5_random	261863	267634	+	542	-	-	-
novel.1255	-	5_random	12786	13063	-	233	-	-	-
novel.1256	-	6	129335	134695	+	3560	-	PF01535:PPR repeat|PF13041:PPR repeat family	PPR
novel.1257	-	6	536718	543176	+	2067	-	-	-
novel.1258	-	6	990719	991960	+	697	-	PF04398:Protein of unknown function, DUF538	-
novel.1259	-	6	1057434	1061106	+	1128	-	PF04819:Family of unknown function (DUF716)	-
novel.126	-	11	15043234	15044699	+	1331	-	-	-
novel.1260	-	6	1946122	1964097	+	1762	-	PF00854:POT family	-
novel.1261	-	6	1972673	1974615	+	1943	-	PF00043:Glutathione S-transferase, C-terminal domain	GST_C
novel.1262	-	6	1996916	2001950	+	265	-	-	-
novel.1263	-	6	2596844	2602749	+	4588	-	PF01535:PPR repeat|PF14432:DYW family of nucleic acid deaminases|PF13041:PPR repeat family	PPR
novel.1264	-	6	2616117	2618742	+	653	-	-	-
novel.1265	-	6	3925955	3927038	+	989	-	PF09331:Domain of unknown function (DUF1985)	-
novel.1266	-	6	4394306	4394654	+	349	-	PF13976:GAG-pre-integrase domain	-
novel.1267	-	6	4394796	4396156	+	373	-	PF13683:Integrase core domain	-
novel.1268	-	6	4507922	4509436	+	1490	-	-	-
novel.1269	-	6	4540004	4540812	+	692	-	-	-
novel.127	-	11	15049715	15051051	+	689	-	-	-
novel.1270	-	6	4546698	4560058	+	2368	-	-	-
novel.1271	-	6	5469914	5470262	+	323	-	-	-
novel.1272	-	6	5766341	5771000	+	217	-	-	-
novel.1273	-	6	5771176	5771416	+	241	-	-	-
novel.1274	-	6	5771494	5771908	+	256	-	-	-
novel.1275	-	6	5772633	5772927	+	201	-	-	-
novel.1276	-	6	7645229	7647064	+	1279	-	PF13639:Ring finger domain	-
novel.1277	-	6	9610944	9612036	+	202	-	-	-
novel.1278	-	6	9621999	9629393	+	392	-	-	-
novel.1279	-	6	11408401	11408753	+	234	-	-	-
novel.128	-	11	17529964	17535884	+	380	-	-	-
novel.1280	-	6	11508618	11509783	+	578	-	-	-
novel.1281	-	6	12584131	12587351	+	3221	-	-	-
novel.1282	-	6	13292509	13292708	+	200	-	-	-
novel.1283	-	6	13395747	13420858	+	3890	-	PF10551:MULE transposase domain|PF03101:FAR1 DNA-binding domain|PF04434:SWIM zinc finger	FAR1
novel.1284	-	6	13993902	14001856	+	2979	-	PF07985:SRR1	SRR1
novel.1285	-	6	14632941	14641551	+	1531	-	PF00069:Protein kinase domain	Pkinase
novel.1286	-	6	14634576	14642112	+	477	-	PF00954:S-locus glycoprotein domain	-
novel.1287	-	6	15665962	15666865	+	489	-	PF00067:Cytochrome P450	p450
novel.1288	-	6	17762041	17767816	+	265	-	-	-
novel.1289	-	6	18087716	18090372	+	1453	-	PF12776:Myb/SANT-like DNA-binding domain	-
novel.129	-	11	17846234	17846695	+	246	-	-	-
novel.1290	-	6	18176709	18177864	+	1069	-	PF06075:Plant protein of unknown function (DUF936)	-
novel.1291	-	6	18790026	18794826	+	593	-	-	-
novel.1292	-	6	20760914	20762058	+	1045	-	-	-
novel.1293	-	6	21180340	21182201	+	1706	-	-	-
novel.1294	-	6	147522	148247	-	652	-	-	-
novel.1295	-	6	1057446	1061106	-	1644	-	PF04819:Family of unknown function (DUF716)	-
novel.1296	-	6	1102873	1103527	-	315	-	-	-
novel.1297	-	6	1225263	1226215	-	953	-	-	-
novel.1298	-	6	1946122	2003885	-	2390	-	PF00854:POT family	-
novel.1299	-	6	2385178	2385759	-	582	-	-	-
novel.13	-	1	8832443	8833880	+	448	-	PF02892:BED zinc finger	zf-BED
novel.130	-	11	17942627	17949545	+	2532	-	-	-
novel.1300	-	6	3032493	3033312	-	510	-	-	-
novel.1301	-	6	3034127	3036100	-	391	-	-	-
novel.1302	-	6	3126411	3127018	-	474	-	-	-
novel.1303	-	6	3461942	3462784	-	725	-	-	-
novel.1304	-	6	4546193	4572182	-	5281	-	-	-
novel.1305	-	6	6345072	6348843	-	3143	-	PF02892:BED zinc finger|PF05699:hAT family C-terminal dimerisation region|PF04937:Protein of unknown function (DUF 659)	DUF659
novel.1306	-	6	6710356	6710684	-	225	-	PF08513:LisH	-
novel.1307	-	6	6854190	6860748	-	1420	-	-	-
novel.1308	-	6	7423287	7424819	-	1395	-	PF14383:DUF761-associated sequence motif	-
novel.1309	-	6	8876053	8877453	-	520	-	-	-
novel.131	-	11	18052269	18052646	+	222	-	-	-
novel.1310	-	6	10712315	10712634	-	217	-	-	-
novel.1311	-	6	13343591	13344153	-	227	-	-	-
novel.1312	-	6	14577034	14581155	-	2368	-	PF12796:Ankyrin repeats (3 copies)	-
novel.1313	-	6	14632890	14642132	-	2324	-	PF00069:Protein kinase domain	Pkinase
novel.1314	-	6	16936667	16937561	-	771	-	-	-
novel.1315	-	6	18090644	18092428	-	956	-	-	-
novel.1316	-	6	20488188	20489951	-	1561	-	-	-
novel.1317	-	6	20490005	20492409	-	1257	-	-	-
novel.1318	-	6	20673027	20674592	-	1142	-	-	-
novel.1319	-	6	20769909	20770704	-	796	-	-	-
novel.132	-	11	18634408	18638207	+	3315	-	PF10613:Ligated ion channel L-glutamate- and glycine-binding site|PF01094:Receptor family ligand binding region|PF00060:Ligand-gated ion channel|PF00497:Bacterial extracellular solute-binding proteins, family 3	ANF_receptor
novel.1320	-	6	21248453	21251153	-	1576	-	PF04844:Transcriptional repressor, ovate	-
novel.1321	-	7	547977	548633	+	479	-	PF05699:hAT family C-terminal dimerisation region	hATC
novel.1322	-	7	1044459	1045149	+	316	-	-	-
novel.1323	-	7	1934377	1944319	+	3376	-	PF07496:CW-type Zinc Finger	zf-CW
novel.1324	-	7	2493344	2496488	+	1451	-	PF02536:mTERF	-
novel.1325	-	7	2634944	2643119	+	2490	-	-	-
novel.1326	-	7	3244961	3259101	+	4781	-	PF01699:Sodium/calcium exchanger protein	Na_Ca_ex
novel.1327	-	7	4548815	4549254	+	345	-	-	-
novel.1328	-	7	4648824	4650325	+	1433	-	-	-
novel.1329	-	7	5646088	5672041	+	263	-	-	-
novel.133	-	11	18924616	18925989	+	385	-	-	-
novel.1330	-	7	7753715	7754575	+	861	-	PF13906:C-terminus of AA_permease	-
novel.1331	-	7	8162429	8174802	+	5266	-	-	-
novel.1332	-	7	8233624	8237089	+	1998	-	PF00657:GDSL-like Lipase/Acylhydrolase	Lipase_GDSL
novel.1333	-	7	9661913	9666142	+	1426	-	-	-
novel.1334	-	7	11154589	11163889	+	258	-	-	-
novel.1335	-	7	11817940	11830711	+	4461	-	-	-
novel.1336	-	7	12245915	12246962	+	836	-	-	-
novel.1337	-	7	12597304	13377154	+	5719	-	PF01453:D-mannose binding lectin|PF00069:Protein kinase domain|PF08276:PAN-like domain	Pkinase
novel.1338	-	7	13689998	13692199	+	1320	-	-	-
novel.1339	-	7	15326756	15328318	+	859	-	-	-
novel.134	-	11	19562534	19563660	+	855	-	PF10536:Plant mobile domain	-
novel.1340	-	7	16113237	16113691	+	318	-	-	-
novel.1341	-	7	16873309	16874185	+	792	-	PF00847:AP2 domain	AP2
novel.1342	-	7	17871573	17884699	+	1958	-	PF00153:Mitochondrial carrier protein	Mito_carr
novel.1343	-	7	17942736	17946685	+	995	-	PF01428:AN1-like Zinc finger|PF01754:A20-like zinc finger	zf-A20
novel.1344	-	7	19560416	19574522	+	1771	-	PF15370:Domain of unknown function (DUF4598)	-
novel.1345	-	7	19756369	19760181	+	3217	-	PF09811:Essential protein Yae1, N terminal	-
novel.1346	-	7	243432	247380	-	1153	-	PF08292:RNA polymerase III subunit Rpc25|PF03876:SHS2 domain found in N terminus of Rpb7p/Rpc25p/MJ0397	-
novel.1347	-	7	300552	301108	-	378	-	-	-
novel.1348	-	7	304156	305905	-	1117	-	-	-
novel.1349	-	7	413549	418234	-	4302	-	-	-
novel.135	-	11	17359	18337	-	405	-	-	-
novel.1350	-	7	2249633	2250995	-	1277	-	PF00646:F-box domain	F-box
novel.1351	-	7	2334609	2336253	-	1607	-	-	-
novel.1352	-	7	2767818	2776050	-	973	-	PF00168:C2 domain	C2
novel.1353	-	7	3232923	3234629	-	690	-	-	-
novel.1354	-	7	3301270	3302881	-	1441	-	PF04525:LURP-one-related	-
novel.1355	-	7	4959812	4961002	-	1099	-	-	-
novel.1356	-	7	5363659	5367296	-	2745	-	-	-
novel.1357	-	7	6457460	6459737	-	1458	-	PF13359:DDE superfamily endonuclease|PF12776:Myb/SANT-like DNA-binding domain	-
novel.1358	-	7	7438097	7438863	-	616	-	-	-
novel.1359	-	7	9344342	9344829	-	269	-	-	-
novel.136	-	11	35854	37353	-	1500	-	-	-
novel.1360	-	7	9383617	9385013	-	1297	-	-	-
novel.1361	-	7	10071543	10072621	-	593	-	-	-
novel.1362	-	7	11255171	11255951	-	671	-	-	-
novel.1363	-	7	11257026	11257547	-	433	-	-	-
novel.1364	-	7	11835018	11835847	-	718	-	-	-
novel.1365	-	7	11969724	11973007	-	3284	-	-	-
novel.1366	-	7	12000261	12001169	-	729	-	-	-
novel.1367	-	7	12199393	12206547	-	433	-	-	-
novel.1368	-	7	12208470	12209320	-	851	-	-	-
novel.1369	-	7	12451202	12452001	-	297	-	-	-
novel.137	-	11	836745	837306	-	562	-	-	-
novel.1370	-	7	12539492	12540109	-	439	-	-	-
novel.1371	-	7	14011412	14011717	-	306	-	-	-
novel.1372	-	7	14104994	14105936	-	509	-	-	-
novel.1373	-	7	14628604	14629362	-	456	-	-	-
novel.1374	-	7	14893873	14895713	-	799	-	PF12070:Protein of unknown function (DUF3550/UPF0682)	-
novel.1375	-	7	14962197	14964185	-	218	-	-	-
novel.1376	-	7	15503429	15504394	-	569	-	-	-
novel.1377	-	7	16626951	16628856	-	1367	-	PF12678:RING-H2 zinc finger	-
novel.1378	-	7	17363158	17364155	-	975	-	-	-
novel.1379	-	7	17607528	17611146	-	1323	-	-	-
novel.138	-	11	2292734	2298343	-	380	-	-	-
novel.1380	-	7	17697911	17701696	-	3786	-	PF13041:PPR repeat family	-
novel.1381	-	7	17943811	17946685	-	1032	-	PF01428:AN1-like Zinc finger|PF01754:A20-like zinc finger	zf-A20
novel.1382	-	7	19616943	19630458	-	1709	-	PF00909:Ammonium Transporter Family	Ammonium_transp
novel.1383	-	7	19944614	19945355	-	742	-	-	-
novel.1384	-	7_random	360931	364301	+	299	-	-	-
novel.1385	-	7_random	1379760	1400730	+	262	-	-	-
novel.1386	-	7_random	184316	188124	-	3809	-	-	-
novel.1387	-	7_random	271103	272080	-	644	-	-	-
novel.1388	-	7_random	284947	285905	-	959	-	PF13041:PPR repeat family	-
novel.1389	-	7_random	374136	376413	-	2247	-	PF14244:gag-polypeptide of LTR copia-type	-
novel.139	-	11	2387107	2388372	-	1266	-	-	-
novel.1390	-	7_random	1194314	1249210	-	2741	-	PF13962:Domain of unknown function	-
novel.1391	-	7_random	1340704	1346122	-	5291	-	PF05758:Ycf1	-
novel.1392	-	8	938646	939622	+	815	-	-	-
novel.1393	-	8	2197018	2197239	+	222	-	-	-
novel.1394	-	8	2879464	2880717	+	978	-	-	-
novel.1395	-	8	3145881	3147352	+	247	-	-	-
novel.1396	-	8	3164856	3165241	+	386	-	-	-
novel.1397	-	8	3657336	3661788	+	202	-	-	-
novel.1398	-	8	4586778	4587516	+	299	-	-	-
novel.1399	-	8	5752583	5753106	+	524	-	-	-
novel.14	-	1	10278150	10281029	+	1817	-	-	-
novel.140	-	11	3421182	3421565	-	225	-	PF03004:Plant transposase (Ptta/En/Spm family)	-
novel.1400	-	8	6160854	6163259	+	1375	-	PF03004:Plant transposase (Ptta/En/Spm family)	-
novel.1401	-	8	7095063	7095584	+	522	-	-	-
novel.1402	-	8	8619626	8703745	+	4086	-	PF13855:Leucine rich repeat|PF08263:Leucine rich repeat N-terminal domain	LRRNT_2
novel.1403	-	8	8812431	8814756	+	1198	-	-	-
novel.1404	-	8	9059414	9059746	+	333	-	-	-
novel.1405	-	8	9848532	9849183	+	535	-	-	-
novel.1406	-	8	10242700	10247115	+	603	-	-	-
novel.1407	-	8	10928814	10929590	+	622	-	-	-
novel.1408	-	8	12666499	12666981	+	483	-	-	-
novel.1409	-	8	13163069	13164584	+	1516	-	PF05699:hAT family C-terminal dimerisation region	hATC
novel.141	-	11	3614211	3615181	-	796	-	PF13359:DDE superfamily endonuclease	-
novel.1410	-	8	13164015	13164793	+	690	-	-	-
novel.1411	-	8	13603955	13620503	+	278	-	PF08284:Retroviral aspartyl protease	-
novel.1412	-	8	14049878	14059965	+	2879	-	-	-
novel.1413	-	8	14121169	14123921	+	2283	-	-	-
novel.1414	-	8	15808940	15814030	+	346	-	-	-
novel.1415	-	8	15968813	15970028	+	1003	-	PF13041:PPR repeat family	-
novel.1416	-	8	16130547	16132662	+	1835	-	PF03140:Plant protein of unknown function	-
novel.1417	-	8	17500013	17500523	+	413	-	PF02238:Cytochrome c oxidase subunit VIIa	-
novel.1418	-	8	17659549	17659943	+	395	-	-	-
novel.1419	-	8	18269242	18269728	+	273	-	-	-
novel.142	-	11	5246910	5251243	-	4025	-	-	-
novel.1420	-	8	18595242	18602236	+	899	-	PF04135:Nucleolar RNA-binding protein, Nop10p family	-
novel.1421	-	8	18706313	18707793	+	1481	-	-	-
novel.1422	-	8	19508755	19516221	+	2339	-	PF03140:Plant protein of unknown function	-
novel.1423	-	8	19608828	19609725	+	807	-	PF03140:Plant protein of unknown function	-
novel.1424	-	8	20092779	20094962	+	1054	-	-	-
novel.1425	-	8	20525873	20526388	+	449	-	-	-
novel.1426	-	8	21089402	21090158	+	622	-	-	-
novel.1427	-	8	21107936	21108400	+	430	-	-	-
novel.1428	-	8	21408191	21413797	+	792	-	-	-
novel.1429	-	8	21979203	21982155	+	2932	-	-	-
novel.143	-	11	5717875	5718294	-	420	-	PF08263:Leucine rich repeat N-terminal domain	LRRNT_2
novel.1430	-	8	22256335	22257769	+	1316	-	-	-
novel.1431	-	8	4221477	4223381	-	258	-	-	-
novel.1432	-	8	4327238	4328027	-	790	-	-	-
novel.1433	-	8	4496959	4500709	-	739	-	-	-
novel.1434	-	8	5610452	5610766	-	209	-	-	-
novel.1435	-	8	7089726	7095435	-	227	-	-	-
novel.1436	-	8	9143732	9146137	-	2310	-	PF00069:Protein kinase domain|PF00139:Legume lectin domain	Pkinase
novel.1437	-	8	9526104	9526802	-	582	-	PF05687:BES1/BZR1 plant transcription factor, N-terminal	-
novel.1438	-	8	10827752	10828299	-	454	-	-	-
novel.1439	-	8	11287156	11288075	-	920	-	-	-
novel.144	-	11	6639905	6641532	-	959	-	-	-
novel.1440	-	8	12004548	12005108	-	443	-	-	-
novel.1441	-	8	14529379	14531997	-	1055	-	-	-
novel.1442	-	8	14714459	14715417	-	915	-	-	-
novel.1443	-	8	14821461	14822073	-	522	-	-	-
novel.1444	-	8	17591727	17599555	-	1427	-	-	-
novel.1445	-	8	17608409	17614296	-	1523	-	-	-
novel.1446	-	8	18211076	18214470	-	252	-	-	-
novel.1447	-	8	18708537	18713661	-	3064	-	PF02519:Auxin responsive protein|PF13966:zinc-binding in reverse transcriptase	Auxin_inducible
novel.1448	-	8	18720132	18721082	-	572	-	PF14223:gag-polypeptide of LTR copia-type	-
novel.1449	-	8	19018799	19019419	-	229	-	-	-
novel.145	-	11	7061672	7081657	-	2500	-	-	-
novel.1450	-	8	19472099	19473241	-	1143	-	PF01191:RNA polymerase Rpb5, C-terminal domain	-
novel.1451	-	8	19508803	19537813	-	695	-	-	-
novel.1452	-	8	19937664	19941917	-	3282	-	-	-
novel.1453	-	8	20067868	20069060	-	682	-	-	-
novel.1454	-	8	20527732	20528339	-	608	-	-	-
novel.1455	-	8	20697461	20707520	-	523	-	-	-
novel.1456	-	8	20705942	20706640	-	535	-	-	-
novel.1457	-	9	689985	692169	+	1302	-	-	-
novel.1458	-	9	1002480	1004186	+	1252	-	PF02902:Ulp1 protease family, C-terminal catalytic domain	Peptidase_C48
novel.1459	-	9	1111070	1111295	+	226	-	-	-
novel.146	-	11	7853258	7879193	-	1321	-	-	-
novel.1460	-	9	1874042	1874579	+	514	-	-	-
novel.1461	-	9	2032803	2034170	+	980	-	PF14244:gag-polypeptide of LTR copia-type	-
novel.1462	-	9	2653972	2654266	+	212	-	-	-
novel.1463	-	9	3903026	3920428	+	876	-	-	-
novel.1464	-	9	3960715	3963332	+	639	-	PF00141:Peroxidase	-
novel.1465	-	9	4060572	4061776	+	1173	-	-	-
novel.1466	-	9	6434500	6435307	+	425	-	-	-
novel.1467	-	9	7295989	7301073	+	526	-	-	-
novel.1468	-	9	7393596	7396512	+	2636	-	-	-
novel.1469	-	9	7719744	7721094	+	436	-	PF08263:Leucine rich repeat N-terminal domain	LRRNT_2
novel.147	-	11	8165364	8166103	-	635	-	PF05699:hAT family C-terminal dimerisation region	hATC
novel.1470	-	9	8046348	8050015	+	2420	-	PF14223:gag-polypeptide of LTR copia-type|PF00107:Zinc-binding dehydrogenase	ADH_zinc_N
novel.1471	-	9	8979777	8981128	+	1073	-	-	-
novel.1472	-	9	9046742	9048928	+	2121	-	PF00931:NB-ARC domain	NB-ARC
novel.1473	-	9	9487632	9489826	+	2195	-	PF01095:Pectinesterase	-
novel.1474	-	9	9546526	9552063	+	855	-	-	-
novel.1475	-	9	10396239	10400853	+	3060	-	-	-
novel.1476	-	9	10429861	10432945	+	1097	-	PF14223:gag-polypeptide of LTR copia-type	-
novel.1477	-	9	11114404	11117385	+	2982	-	-	-
novel.1478	-	9	11167588	11168866	+	711	-	-	-
novel.1479	-	9	11215620	11216516	+	313	-	-	-
novel.148	-	11	8166501	8167464	-	964	-	PF04937:Protein of unknown function (DUF 659)	DUF659
novel.1480	-	9	11231675	11232188	+	414	-	-	-
novel.1481	-	9	11407486	11422662	+	488	-	-	-
novel.1482	-	9	12010637	12012286	+	540	-	PF00098:Zinc knuckle	zf-CCHC
novel.1483	-	9	12785104	12787959	+	376	-	PF12799:Leucine Rich repeats (2 copies)	-
novel.1484	-	9	12803234	12804480	+	371	-	-	-
novel.1485	-	9	12837579	12841863	+	527	-	-	-
novel.1486	-	9	13845219	13851117	+	269	-	-	-
novel.1487	-	9	14391539	14392418	+	786	-	-	-
novel.1488	-	9	14853131	14892075	+	1139	-	PF00004:ATPase family associated with various cellular activities (AAA)	AAA
novel.1489	-	9	14899505	14900540	+	1036	-	PF14244:gag-polypeptide of LTR copia-type	-
novel.149	-	11	8708299	8708864	-	363	-	-	-
novel.1490	-	9	15034076	15036383	+	763	-	-	-
novel.1491	-	9	16989465	16990564	+	773	-	PF13976:GAG-pre-integrase domain	-
novel.1492	-	9	17313788	17316490	+	503	-	-	-
novel.1493	-	9	17928304	17931939	+	1547	-	PF12874:Zinc-finger of C2H2 type	-
novel.1494	-	9	19139985	19140628	+	644	-	-	-
novel.1495	-	9	20482903	20483918	+	882	-	PF13855:Leucine rich repeat|PF12799:Leucine Rich repeats (2 copies)	-
novel.1496	-	9	20500178	20506069	+	3439	-	PF13855:Leucine rich repeat|PF08263:Leucine rich repeat N-terminal domain	LRRNT_2
novel.1497	-	9	21194538	21195622	+	1049	-	-	-
novel.1498	-	9	21234746	21261487	+	407	-	-	-
novel.1499	-	9	21663184	21665666	+	2458	-	PF00806:Pumilio-family RNA binding repeat	PUF
novel.15	-	1	10637379	10638084	+	706	-	-	-
novel.150	-	11	8970095	8972793	-	2526	-	PF13855:Leucine rich repeat	-
novel.1500	-	9	21889400	21891648	+	388	-	PF08038:TOM7 family	-
novel.1501	-	9	22645096	22645378	+	283	-	-	-
novel.1502	-	9	1140213	1141942	-	1646	-	-	-
novel.1503	-	9	1533677	1534285	-	580	-	-	-
novel.1504	-	9	1787732	1788654	-	899	-	-	-
novel.1505	-	9	1794476	1796529	-	1770	-	PF13041:PPR repeat family|PF01535:PPR repeat	PPR
novel.1506	-	9	2412527	2416592	-	3153	-	PF02892:BED zinc finger|PF04937:Protein of unknown function (DUF 659)|PF05699:hAT family C-terminal dimerisation region	DUF659
novel.1507	-	9	2871159	2871610	-	272	-	-	-
novel.1508	-	9	2990048	2993735	-	752	-	-	-
novel.1509	-	9	3178028	3184967	-	2311	-	-	-
novel.151	-	11	10573384	10576673	-	2643	-	PF00931:NB-ARC domain|PF13855:Leucine rich repeat	NB-ARC
novel.1510	-	9	3543980	3548683	-	486	-	PF00931:NB-ARC domain	NB-ARC
novel.1511	-	9	4124247	4127546	-	2709	-	PF07714:Protein tyrosine kinase|PF08276:PAN-like domain	Pkinase_Tyr
novel.1512	-	9	4155867	4156764	-	672	-	-	-
novel.1513	-	9	4186446	4188548	-	1085	-	-	-
novel.1514	-	9	4880794	4889351	-	3271	-	PF00931:NB-ARC domain	NB-ARC
novel.1515	-	9	6033536	6037246	-	3030	-	PF02902:Ulp1 protease family, C-terminal catalytic domain	Peptidase_C48
novel.1516	-	9	6700352	6707078	-	5751	-	PF03108:MuDR family transposase|PF10551:MULE transposase domain|PF04434:SWIM zinc finger|PF00078:Reverse transcriptase (RNA-dependent DNA polymerase)|PF13966:zinc-binding in reverse transcriptase	RVT_1
novel.1517	-	9	7412132	7416468	-	2583	-	PF03101:FAR1 DNA-binding domain|PF10551:MULE transposase domain|PF04434:SWIM zinc finger	FAR1
novel.1518	-	9	7462424	7467218	-	3117	-	PF10551:MULE transposase domain|PF03101:FAR1 DNA-binding domain	FAR1
novel.1519	-	9	7485102	7485631	-	425	-	PF05699:hAT family C-terminal dimerisation region	hATC
novel.152	-	11	10886824	10888139	-	834	-	PF12796:Ankyrin repeats (3 copies)	-
novel.1520	-	9	8976881	9081125	-	8442	-	PF00931:NB-ARC domain	NB-ARC
novel.1521	-	9	8747476	8752109	-	1493	-	-	-
novel.1522	-	9	9216450	9219930	-	3307	-	PF00931:NB-ARC domain	NB-ARC
novel.1523	-	9	9116020	9118644	-	1336	-	-	-
novel.1524	-	9	9541129	9542176	-	868	-	PF12776:Myb/SANT-like DNA-binding domain	-
novel.1525	-	9	10222133	10222653	-	209	-	-	-
novel.1526	-	9	10396239	10400853	-	2025	-	-	-
novel.1527	-	9	10553452	10555082	-	1631	-	-	-
novel.1528	-	9	10561890	10563412	-	1523	-	PF13961:Domain of unknown function (DUF4219)|PF14223:gag-polypeptide of LTR copia-type	-
novel.1529	-	9	11763119	11765402	-	524	-	PF03946:Ribosomal protein L11, N-terminal domain	-
novel.153	-	11	12573117	12574481	-	1008	-	PF00665:Integrase core domain	rve
novel.1530	-	9	11454702	11481934	-	461	-	-	-
novel.1531	-	9	12055648	12056155	-	313	-	-	-
novel.1532	-	9	12396045	12396820	-	669	-	-	-
novel.1533	-	9	12802598	12804711	-	788	-	-	-
novel.1534	-	9	13263193	13263622	-	250	-	-	-
novel.1535	-	9	14021418	14024027	-	2582	-	PF05701:Weak chloroplast movement under blue light	-
novel.1536	-	9	14068678	14070239	-	225	-	-	-
novel.1537	-	9	15627209	15632578	-	310	-	-	-
novel.1538	-	9	16320074	16380156	-	1959	-	PF04937:Protein of unknown function (DUF 659)	DUF659
novel.1539	-	9	16311731	16319986	-	1160	-	PF05699:hAT family C-terminal dimerisation region	hATC
novel.154	-	11	13206887	13229858	-	223	-	-	-
novel.1540	-	9	16538929	16559483	-	1544	-	PF08263:Leucine rich repeat N-terminal domain	LRRNT_2
novel.1541	-	9	16973392	17047146	-	1958	-	PF00899:ThiF family	-
novel.1542	-	9	17229240	17235066	-	3482	-	PF13855:Leucine rich repeat|PF08263:Leucine rich repeat N-terminal domain	LRRNT_2
novel.1543	-	9	17622407	17626281	-	3206	-	PF13855:Leucine rich repeat|PF08263:Leucine rich repeat N-terminal domain	LRRNT_2
novel.1544	-	9	17739743	17749580	-	296	-	-	-
novel.1545	-	9	20388778	20390239	-	830	-	PF02892:BED zinc finger	zf-BED
novel.1546	-	9	21653390	21671950	-	3922	-	PF07990:Nucleic acid binding protein NABP|PF00806:Pumilio-family RNA binding repeat	PUF
novel.1547	-	9	22643592	22644832	-	1241	-	PF04937:Protein of unknown function (DUF 659)	DUF659
novel.1548	-	9	22653177	22656491	-	275	-	-	-
novel.1549	-	Un	1131760	1134160	+	2274	-	-	-
novel.155	-	11	13286968	13292446	-	522	-	-	-
novel.1550	-	Un	1456261	1461120	+	1252	-	-	-
novel.1551	-	Un	2479029	2480583	+	971	-	-	-
novel.1552	-	Un	2952109	2952744	+	544	-	-	-
novel.1553	-	Un	3080744	3084125	+	580	-	-	-
novel.1554	-	Un	3474039	3478278	+	1826	-	-	-
novel.1555	-	Un	3567850	3582474	+	299	-	-	-
novel.1556	-	Un	4868667	4878155	+	1931	-	-	-
novel.1557	-	Un	5088207	5417134	+	1358	-	-	-
novel.1558	-	Un	5515452	5515868	+	261	-	-	-
novel.1559	-	Un	6706324	6734301	+	596	-	-	-
novel.156	-	11	14506336	14515269	-	1354	-	-	-
novel.1560	-	Un	6879926	6880815	+	651	-	PF12796:Ankyrin repeats (3 copies)	-
novel.1561	-	Un	7311712	7314432	+	1823	-	PF13962:Domain of unknown function	-
novel.1562	-	Un	7489643	7491453	+	1811	-	-	-
novel.1563	-	Un	8943056	8943609	+	554	-	-	-
novel.1564	-	Un	9353159	9353674	+	445	-	-	-
novel.1565	-	Un	10997473	11004071	+	2128	-	-	-
novel.1566	-	Un	11164157	11164357	+	201	-	-	-
novel.1567	-	Un	11273269	11274139	+	690	-	-	-
novel.1568	-	Un	11617185	11617942	+	662	-	PF13637:Ankyrin repeats (many copies)	-
novel.1569	-	Un	11618374	11619448	+	466	-	-	-
novel.157	-	11	15048813	15054210	-	794	-	PF03009:Glycerophosphoryl diester phosphodiesterase family	-
novel.1570	-	Un	13119028	13129955	+	879	-	-	-
novel.1571	-	Un	13121314	13129283	+	4010	-	-	-
novel.1572	-	Un	13131418	13135310	+	650	-	-	-
novel.1573	-	Un	13171663	13172414	+	752	-	-	-
novel.1574	-	Un	14417961	14422975	+	853	-	-	-
novel.1575	-	Un	14347446	14349836	+	1469	-	-	-
novel.1576	-	Un	15040015	15041516	+	1274	-	-	-
novel.1577	-	Un	15066193	15067058	+	866	-	-	-
novel.1578	-	Un	15512150	15513313	+	1164	-	-	-
novel.1579	-	Un	15616658	15617186	+	376	-	-	-
novel.158	-	11	15070308	15071511	-	1127	-	-	-
novel.1580	-	Un	16248652	16251725	+	553	-	PF00931:NB-ARC domain	NB-ARC
novel.1581	-	Un	18151399	18159465	+	529	-	-	-
novel.1582	-	Un	18326392	18328906	+	2151	-	PF13947:Wall-associated receptor kinase galacturonan-binding	-
novel.1583	-	Un	18374212	18376276	+	2065	-	-	-
novel.1584	-	Un	18649254	18649845	+	592	-	-	-
novel.1585	-	Un	19093258	19094263	+	840	-	-	-
novel.1586	-	Un	19442073	19484802	+	3349	-	-	-
novel.1587	-	Un	20326613	20327066	+	286	-	-	-
novel.1588	-	Un	20597998	20695881	+	4716	-	-	-
novel.1589	-	Un	21206584	21207481	+	351	-	-	-
novel.159	-	11	15307408	15317229	-	1647	-	-	-
novel.1590	-	Un	21209098	21209721	+	624	-	-	-
novel.1591	-	Un	21669252	21679098	+	5079	-	PF14227:gag-polypeptide of LTR copia-type|PF00076:RNA recognition motif. (a.k.a. RRM, RBD, or RNP domain)	RRM_1
novel.1592	-	Un	21954346	21954897	+	552	-	-	-
novel.1593	-	Un	22505110	22505317	+	208	-	-	-
novel.1594	-	Un	22885429	22886311	+	787	-	-	-
novel.1595	-	Un	23195067	23195895	+	630	-	-	-
novel.1596	-	Un	23425303	23426093	+	791	-	-	-
novel.1597	-	Un	23608643	23609194	+	443	-	-	-
novel.1598	-	Un	24874718	24878148	+	3251	-	PF07714:Protein tyrosine kinase|PF00954:S-locus glycoprotein domain|PF01453:D-mannose binding lectin|PF08276:PAN-like domain|PF11883:Domain of unknown function (DUF3403)	B_lectin
novel.1599	-	Un	25135232	25135468	+	237	-	PF07727:Reverse transcriptase (RNA-dependent DNA polymerase)	RVT_2
novel.16	-	1	12048019	12054958	+	1728	-	-	-
novel.160	-	11	15321325	15322918	-	1246	-	-	-
novel.1600	-	Un	25161937	25162941	+	1005	-	PF01453:D-mannose binding lectin	B_lectin
novel.1601	-	Un	25333513	25335562	+	2050	-	-	-
novel.1602	-	Un	25365761	25369470	+	1867	-	-	-
novel.1603	-	Un	25890634	25891851	+	384	-	-	-
novel.1604	-	Un	26459450	26460073	+	422	-	PF01397:Terpene synthase, N-terminal domain	-
novel.1605	-	Un	26921715	26922212	+	498	-	-	-
novel.1606	-	Un	26947526	26953207	+	5682	-	PF13966:zinc-binding in reverse transcriptase	-
novel.1607	-	Un	28019107	28019556	+	450	-	-	-
novel.1608	-	Un	28306043	28313623	+	6995	-	-	-
novel.1609	-	Un	28515154	28515947	+	794	-	PF13855:Leucine rich repeat	-
novel.161	-	11	15580710	15582861	-	347	-	-	-
novel.1610	-	Un	28534193	28535199	+	1007	-	PF08263:Leucine rich repeat N-terminal domain	LRRNT_2
novel.1611	-	Un	28663324	28664085	+	468	-	-	-
novel.1612	-	Un	29224770	29226031	+	1262	-	-	-
novel.1613	-	Un	29250865	29262886	+	1443	-	-	-
novel.1614	-	Un	29794508	29801250	+	2609	-	-	-
novel.1615	-	Un	29983081	29983605	+	505	-	-	-
novel.1616	-	Un	30129777	30130714	+	752	-	-	-
novel.1617	-	Un	30261391	30262533	+	853	-	-	-
novel.1618	-	Un	30971516	30972664	+	500	-	-	-
novel.1619	-	Un	31353842	31354304	+	463	-	-	-
novel.162	-	11	15986814	15987850	-	1037	-	PF03004:Plant transposase (Ptta/En/Spm family)	-
novel.1620	-	Un	31491102	31494191	+	711	-	-	-
novel.1621	-	Un	31996653	31997323	+	555	-	-	-
novel.1622	-	Un	32882080	32882844	+	765	-	-	-
novel.1623	-	Un	33306548	33325971	+	680	-	-	-
novel.1624	-	Un	33520698	33525892	+	5165	-	PF00078:Reverse transcriptase (RNA-dependent DNA polymerase)	RVT_1
novel.1625	-	Un	33562622	33564233	+	1530	-	PF13359:DDE superfamily endonuclease	-
novel.1626	-	Un	33932603	33933704	+	1102	-	-	-
novel.1627	-	Un	34247298	34270878	+	310	-	-	-
novel.1628	-	Un	34439396	34445107	+	1050	-	-	-
novel.1629	-	Un	34519328	34520127	+	675	-	-	-
novel.163	-	11	15988107	15995661	-	1232	-	PF13960:Domain of unknown function (DUF4218)	-
novel.1630	-	Un	34520702	34521431	+	441	-	-	-
novel.1631	-	Un	34551072	34551950	+	879	-	-	-
novel.1632	-	Un	34822304	34825687	+	609	-	-	-
novel.1633	-	Un	35100104	35101635	+	1245	-	-	-
novel.1634	-	Un	35305475	35307719	+	1337	-	-	-
novel.1635	-	Un	35992213	35995924	+	217	-	-	-
novel.1636	-	Un	36030199	36030611	+	253	-	-	-
novel.1637	-	Un	36055672	36056462	+	490	-	-	-
novel.1638	-	Un	36105895	36112401	+	2161	-	-	-
novel.1639	-	Un	36261884	36265994	+	792	-	PF14244:gag-polypeptide of LTR copia-type	-
novel.164	-	11	17532097	17539054	-	597	-	-	-
novel.1640	-	Un	36266097	36266558	+	422	-	-	-
novel.1641	-	Un	36608289	36609629	+	1122	-	-	-
novel.1642	-	Un	37356888	37357728	+	257	-	-	-
novel.1643	-	Un	37541596	37544611	+	963	-	-	-
novel.1644	-	Un	38279723	38284945	+	1875	-	-	-
novel.1645	-	Un	38281329	38285433	+	679	-	-	-
novel.1646	-	Un	38705605	38709345	+	3587	-	-	-
novel.1647	-	Un	39418716	39419805	+	630	-	-	-
novel.1648	-	Un	39573730	39574976	+	1247	-	-	-
novel.1649	-	Un	39685932	39689517	+	3491	-	PF03108:MuDR family transposase|PF10551:MULE transposase domain|PF04434:SWIM zinc finger	MuDR
novel.165	-	11_random	279483	282299	-	2817	-	PF13966:zinc-binding in reverse transcriptase|PF00078:Reverse transcriptase (RNA-dependent DNA polymerase)	RVT_1
novel.1650	-	Un	40232752	40234285	+	1275	-	-	-
novel.1651	-	Un	40459479	40460537	+	752	-	-	-
novel.1652	-	Un	40579641	40583149	+	3289	-	PF00931:NB-ARC domain|PF13855:Leucine rich repeat	NB-ARC
novel.1653	-	Un	40606715	40607357	+	464	-	-	-
novel.1654	-	Un	40869245	40872530	+	1663	-	-	-
novel.1655	-	Un	41076972	41078768	+	1797	-	PF01453:D-mannose binding lectin|PF08276:PAN-like domain|PF00954:S-locus glycoprotein domain	B_lectin
novel.1656	-	Un	41518193	41520916	+	1593	-	PF04749:PLAC8 family	-
novel.1657	-	Un	42095662	42096237	+	469	-	PF02586:SOS response associated peptidase (SRAP)	-
novel.1658	-	Un	42150935	42152164	+	200	-	-	-
novel.1659	-	Un	42214312	42216024	+	1601	-	-	-
novel.166	-	12	34038	38694	+	1479	-	-	-
novel.1660	-	Un	42313712	42315490	+	1638	-	-	-
novel.1661	-	Un	42420925	42423208	+	1959	-	-	-
novel.1662	-	Un	42684920	42686904	+	889	-	-	-
novel.1663	-	Un	42949404	42951071	+	1119	-	PF02902:Ulp1 protease family, C-terminal catalytic domain	Peptidase_C48
novel.1664	-	Un	43072785	43073664	+	880	-	-	-
novel.1665	-	Un	43091786	43092534	+	749	-	-	-
novel.1666	-	Un	43096717	43097616	+	900	-	-	-
novel.1667	-	Un	43154084	43154810	+	567	-	-	-
novel.1668	-	Un	43158812	43160253	+	455	-	-	-
novel.1669	-	Un	43183938	43185194	+	327	-	-	-
novel.167	-	12	1627166	1633249	+	5078	-	-	-
novel.1670	-	Un	1133224	1136940	-	1376	-	-	-
novel.1671	-	Un	1354786	1357981	-	329	-	-	-
novel.1672	-	Un	1359634	1376258	-	1086	-	-	-
novel.1673	-	Un	1456499	1461154	-	902	-	-	-
novel.1674	-	Un	2453797	2465691	-	2566	-	PF00982:Glycosyltransferase family 20	-
novel.1675	-	Un	2554475	2555767	-	1174	-	-	-
novel.1676	-	Un	2709512	2711491	-	447	-	PF00191:Annexin	-
novel.1677	-	Un	4368263	4368572	-	246	-	-	-
novel.1678	-	Un	4720432	4723034	-	1085	-	-	-
novel.1679	-	Un	5762291	5763799	-	284	-	-	-
novel.168	-	12	2424634	2431767	+	7105	-	-	-
novel.1680	-	Un	5955443	5960762	-	210	-	-	-
novel.1681	-	Un	6139084	6148771	-	204	-	-	-
novel.1682	-	Un	6673050	6674292	-	335	-	-	-
novel.1683	-	Un	7164420	7165601	-	1182	-	-	-
novel.1684	-	Un	7296389	7296799	-	287	-	-	-
novel.1685	-	Un	7516700	7517024	-	275	-	-	-
novel.1686	-	Un	7688587	7690124	-	1492	-	-	-
novel.1687	-	Un	8558612	8559106	-	495	-	PF00385:Chromo (CHRromatin Organisation MOdifier) domain	Chromo
novel.1688	-	Un	8562910	8563161	-	252	-	-	-
novel.1689	-	Un	8563439	8563949	-	279	-	PF00385:Chromo (CHRromatin Organisation MOdifier) domain	Chromo
novel.169	-	12	2984944	2986221	+	805	-	PF00244:14-3-3 protein	-
novel.1690	-	Un	8588281	8598308	-	275	-	-	-
novel.1691	-	Un	8588758	8598691	-	389	-	-	-
novel.1692	-	Un	8947426	8948336	-	729	-	-	-
novel.1693	-	Un	8953417	8953952	-	421	-	-	-
novel.1694	-	Un	9306242	9310523	-	1595	-	-	-
novel.1695	-	Un	10268416	10269276	-	620	-	-	-
novel.1696	-	Un	10277408	10278364	-	348	-	-	-
novel.1697	-	Un	10421276	10422144	-	773	-	PF13637:Ankyrin repeats (many copies)	-
novel.1698	-	Un	10473793	10474253	-	427	-	-	-
novel.1699	-	Un	10485490	10488651	-	556	-	PF12796:Ankyrin repeats (3 copies)	-
novel.17	-	1	12673483	12674633	+	1054	-	-	-
novel.170	-	12	3515993	3516791	+	684	-	-	-
novel.1700	-	Un	10712021	10713467	-	984	-	-	-
novel.1701	-	Un	10975690	10980320	-	1199	-	-	-
novel.1702	-	Un	11611049	11612589	-	863	-	PF02902:Ulp1 protease family, C-terminal catalytic domain	Peptidase_C48
novel.1703	-	Un	13215393	13216544	-	497	-	-	-
novel.1704	-	Un	13216826	13222729	-	1615	-	PF11721:Di-glucose binding within endoplasmic reticulum	-
novel.1705	-	Un	13550362	13551227	-	511	-	-	-
novel.1706	-	Un	14808254	14809296	-	946	-	-	-
novel.1707	-	Un	15067339	15068809	-	944	-	-	-
novel.1708	-	Un	15080662	15081524	-	421	-	-	-
novel.1709	-	Un	15247220	15247758	-	519	-	-	-
novel.171	-	12	3517448	3519577	+	1834	-	PF02902:Ulp1 protease family, C-terminal catalytic domain	Peptidase_C48
novel.1710	-	Un	15803286	15803528	-	222	-	-	-
novel.1711	-	Un	15915264	15917765	-	913	-	-	-
novel.1712	-	Un	16223067	16224688	-	1031	-	-	-
novel.1713	-	Un	16229012	16229530	-	431	-	PF01582:TIR domain	TIR
novel.1714	-	Un	17169644	17169932	-	289	-	-	-
novel.1715	-	Un	18312165	18313500	-	652	-	-	-
novel.1716	-	Un	18326516	18330366	-	3339	-	PF13947:Wall-associated receptor kinase galacturonan-binding	-
novel.1717	-	Un	18374212	18376437	-	1654	-	-	-
novel.1718	-	Un	18980224	18981337	-	1114	-	-	-
novel.1719	-	Un	19472670	19472965	-	258	-	-	-
novel.172	-	12	4012233	4070656	+	4419	-	PF12710:haloacid dehalogenase-like hydrolase|PF00122:E1-E2 ATPase|PF16209:Phospholipid-translocating ATPase N-terminal|PF16212:Phospholipid-translocating P-type ATPase C-terminal	E1-E2_ATPase
novel.1720	-	Un	19755964	19761386	-	2479	-	-	-
novel.1721	-	Un	19776570	19777275	-	594	-	PF13962:Domain of unknown function	-
novel.1722	-	Un	19777444	19781497	-	1050	-	PF12796:Ankyrin repeats (3 copies)	-
novel.1723	-	Un	20012134	20014336	-	1883	-	PF14244:gag-polypeptide of LTR copia-type|PF13976:GAG-pre-integrase domain|PF00665:Integrase core domain	rve
novel.1724	-	Un	20445562	20447124	-	458	-	-	-
novel.1725	-	Un	20809348	20810831	-	763	-	-	-
novel.1726	-	Un	20922701	20924713	-	2013	-	-	-
novel.1727	-	Un	21542219	21543935	-	1397	-	-	-
novel.1728	-	Un	21800852	21811380	-	1149	-	-	-
novel.1729	-	Un	22350858	22352552	-	686	-	-	-
novel.173	-	12	4432646	4433389	+	744	-	-	-
novel.1730	-	Un	22897843	22900415	-	889	-	PF07727:Reverse transcriptase (RNA-dependent DNA polymerase)	RVT_2
novel.1731	-	Un	22911303	22933525	-	2412	-	PF13855:Leucine rich repeat|PF08263:Leucine rich repeat N-terminal domain	LRRNT_2
novel.1732	-	Un	23302873	23303793	-	790	-	-	-
novel.1733	-	Un	24507147	24518399	-	258	-	-	-
novel.1734	-	Un	26891648	26892426	-	296	-	-	-
novel.1735	-	Un	26922314	26923803	-	1126	-	PF03936:Terpene synthase family, metal binding domain|PF01397:Terpene synthase, N-terminal domain	-
novel.1736	-	Un	27163518	27164731	-	288	-	-	-
novel.1737	-	Un	27746518	27748179	-	466	-	-	-
novel.1738	-	Un	27805693	27806480	-	788	-	-	-
novel.1739	-	Un	28181431	28187615	-	453	-	-	-
novel.174	-	12	5585543	5586024	+	440	-	-	-
novel.1740	-	Un	28452190	28454831	-	2642	-	PF01453:D-mannose binding lectin|PF00954:S-locus glycoprotein domain	B_lectin
novel.1741	-	Un	28495609	28496122	-	514	-	PF01453:D-mannose binding lectin	B_lectin
novel.1742	-	Un	28712636	28713220	-	467	-	-	-
novel.1743	-	Un	28838868	28843837	-	331	-	-	-
novel.1744	-	Un	29275389	29282459	-	1535	-	-	-
novel.1745	-	Un	29555772	29557927	-	514	-	-	-
novel.1746	-	Un	29598937	29599765	-	809	-	PF01453:D-mannose binding lectin	B_lectin
novel.1747	-	Un	29673844	29675439	-	1381	-	-	-
novel.1748	-	Un	29691494	29692959	-	412	-	-	-
novel.1749	-	Un	29727940	29729312	-	1274	-	-	-
novel.175	-	12	5698548	5699563	+	712	-	-	-
novel.1750	-	Un	30026763	30029310	-	615	-	PF00385:Chromo (CHRromatin Organisation MOdifier) domain	Chromo
novel.1751	-	Un	30484428	30485555	-	1018	-	-	-
novel.1752	-	Un	30857864	30858599	-	736	-	-	-
novel.1753	-	Un	30901630	30902788	-	1159	-	PF04535:Domain of unknown function (DUF588)	-
novel.1754	-	Un	31450048	31451214	-	1167	-	-	-
novel.1755	-	Un	31668956	31670024	-	895	-	-	-
novel.1756	-	Un	31693154	31705751	-	3088	-	PF02892:BED zinc finger|PF05699:hAT family C-terminal dimerisation region|PF04937:Protein of unknown function (DUF 659)	DUF659
novel.1757	-	Un	32907308	32907650	-	322	-	-	-
novel.1758	-	Un	32934930	32935684	-	375	-	-	-
novel.1759	-	Un	33717049	33717286	-	238	-	-	-
novel.176	-	12	6281291	6282013	+	723	-	-	-
novel.1760	-	Un	33974729	33978061	-	2816	-	-	-
novel.1761	-	Un	34429934	34430681	-	717	-	-	-
novel.1762	-	Un	34440011	34445341	-	638	-	-	-
novel.1763	-	Un	34476263	34478857	-	1397	-	-	-
novel.1764	-	Un	34760822	34763287	-	484	-	-	-
novel.1765	-	Un	35078117	35082350	-	1553	-	-	-
novel.1766	-	Un	35121200	35130107	-	1927	-	PF12796:Ankyrin repeats (3 copies)	-
novel.1767	-	Un	35153520	35158774	-	738	-	PF08276:PAN-like domain	-
novel.1768	-	Un	35507499	35508960	-	840	-	PF10225:Uncharacterized conserved protein (DUF2215)	-
novel.1769	-	Un	35592931	35596834	-	2372	-	PF04112:Mak10 subunit, NatC N(alpha)-terminal acetyltransferase	-
novel.177	-	12	6605917	6607089	+	1066	-	-	-
novel.1770	-	Un	36354428	36355737	-	1149	-	-	-
novel.1771	-	Un	36744972	36746256	-	1108	-	-	-
novel.1772	-	Un	36757166	36757493	-	328	-	-	-
novel.1773	-	Un	36894149	36897624	-	721	-	-	-
novel.1774	-	Un	37368719	37369694	-	976	-	-	-
novel.1775	-	Un	37804347	37806232	-	1084	-	PF13041:PPR repeat family	-
novel.1776	-	Un	37925801	37930974	-	5070	-	-	-
novel.1777	-	Un	38021076	38028815	-	1166	-	PF00078:Reverse transcriptase (RNA-dependent DNA polymerase)	RVT_1
novel.1778	-	Un	38278307	38279242	-	936	-	-	-
novel.1779	-	Un	38279344	38285715	-	4093	-	-	-
novel.178	-	12	6741579	6741902	+	211	-	-	-
novel.1780	-	Un	38300698	38305173	-	3476	-	PF00385:Chromo (CHRromatin Organisation MOdifier) domain|PF00665:Integrase core domain	rve
novel.1781	-	Un	39297090	39299103	-	1819	-	-	-
novel.1782	-	Un	39542991	39546319	-	727	-	-	-
novel.1783	-	Un	39623648	39625430	-	1011	-	-	-
novel.1784	-	Un	39654519	39655199	-	356	-	-	-
novel.1785	-	Un	39999909	40003692	-	2865	-	-	-
novel.1786	-	Un	40292680	40294793	-	271	-	-	-
novel.1787	-	Un	40391364	40392043	-	319	-	-	-
novel.1788	-	Un	40450992	40453496	-	2328	-	PF13960:Domain of unknown function (DUF4218)|PF13952:Domain of unknown function (DUF4216)|PF02992:Transposase family tnp2	Transposase_21
novel.1789	-	Un	40555154	40556444	-	1291	-	PF00413:Matrixin|PF01471:Putative peptidoglycan binding domain	PG_binding_1
novel.179	-	12	6745183	6748648	+	252	-	-	-
novel.1790	-	Un	40959063	40959530	-	361	-	PF02586:SOS response associated peptidase (SRAP)	-
novel.1791	-	Un	41196704	41198230	-	952	-	-	-
novel.1792	-	Un	41213191	41214092	-	902	-	-	-
novel.1793	-	Un	41214352	41216142	-	1617	-	PF13947:Wall-associated receptor kinase galacturonan-binding	-
novel.1794	-	Un	41307131	41307692	-	446	-	-	-
novel.1795	-	Un	41553960	41555332	-	588	-	-	-
novel.1796	-	Un	41576603	41579330	-	1656	-	PF03732:Retrotransposon gag protein	Retrotrans_gag
novel.1797	-	Un	41812533	41813615	-	1083	-	-	-
novel.1798	-	Un	41842179	41842617	-	403	-	PF14244:gag-polypeptide of LTR copia-type	-
novel.1799	-	Un	41915906	41918374	-	2469	-	-	-
novel.18	-	1	13929277	13937203	+	2302	-	PF03732:Retrotransposon gag protein	Retrotrans_gag
novel.180	-	12	7210187	7210499	+	313	-	-	-
novel.1800	-	Un	41918871	41921357	-	1736	-	-	-
novel.1801	-	Un	41969815	41970753	-	383	-	-	-
novel.1802	-	Un	42017497	42019934	-	1340	-	-	-
novel.1803	-	Un	42056022	42058093	-	440	-	-	-
novel.1804	-	Un	42079629	42081970	-	1112	-	PF10225:Uncharacterized conserved protein (DUF2215)	-
novel.1805	-	Un	42222355	42222784	-	430	-	-	-
novel.1806	-	Un	42290980	42291768	-	789	-	PF02254:TrkA-N domain	-
novel.1807	-	Un	42363929	42364170	-	242	-	-	-
novel.1808	-	Un	42491621	42492590	-	852	-	-	-
novel.1809	-	Un	42584504	42586406	-	668	-	-	-
novel.181	-	12	7379966	7383819	+	1637	-	PF00319:SRF-type transcription factor (DNA-binding and dimerisation domain)	SRF-TF
novel.1810	-	Un	42670367	42670865	-	262	-	-	-
novel.1811	-	Un	43062517	43063795	-	670	-	-	-
novel.1812	-	Un	43067610	43069080	-	492	-	-	-
novel.182	-	12	9240919	9260582	+	7665	-	PF00122:E1-E2 ATPase|PF00689:Cation transporting ATPase, C-terminus	Cation_ATPase_C
novel.183	-	12	9736556	9738113	+	200	-	-	-
novel.184	-	12	11481437	11483006	+	1327	-	PF07986:Tubulin binding cofactor C|PF16752:Tubulin-specific chaperone C N-terminal domain	-
novel.185	-	12	11984810	11985636	+	601	-	-	-
novel.186	-	12	12252249	12252802	+	481	-	-	-
novel.187	-	12	14499147	14502945	+	356	-	-	-
novel.188	-	12	14499542	14503238	+	254	-	-	-
novel.189	-	12	14648917	14649716	+	800	-	-	-
novel.19	-	1	13988104	14007424	+	2849	-	PF10250:GDP-fucose protein O-fucosyltransferase	-
novel.190	-	12	16250916	16255156	+	3548	-	-	-
novel.191	-	12	16734194	16735212	+	696	-	-	-
novel.192	-	12	17314686	17315049	+	228	-	-	-
novel.193	-	12	17535782	17782657	+	2489	-	-	-
novel.194	-	12	18016456	18016690	+	235	-	-	-
novel.195	-	12	18215900	18216464	+	565	-	-	-
novel.196	-	12	18372643	18373248	+	435	-	PF03004:Plant transposase (Ptta/En/Spm family)	-
novel.197	-	12	18994174	18994412	+	239	-	-	-
novel.198	-	12	19263183	19270526	+	1900	-	PF03004:Plant transposase (Ptta/En/Spm family)	-
novel.199	-	12	19271074	19273046	+	746	-	-	-
novel.2	-	1	3865471	3866864	+	1260	-	-	-
novel.20	-	1	14886521	14892909	+	226	-	-	-
novel.200	-	12	19501392	19502096	+	542	-	-	-
novel.201	-	12	19542440	19542959	+	413	-	-	-
novel.202	-	12	20724260	20724499	+	240	-	-	-
novel.203	-	12	21027260	21027965	+	686	-	-	-
novel.204	-	12	21035532	21037732	+	544	-	-	-
novel.205	-	12	21180738	21184624	+	1114	-	-	-
novel.206	-	12	21785448	21791504	+	3549	-	PF13855:Leucine rich repeat|PF00931:NB-ARC domain	NB-ARC
novel.207	-	12	21937899	21938465	+	453	-	-	-
novel.208	-	12	22669064	22669555	+	457	-	-	-
novel.209	-	12	22691767	22701652	+	327	-	-	-
novel.21	-	1	15034289	15052083	+	633	-	-	-
novel.210	-	12	34430	38694	-	1339	-	-	-
novel.211	-	12	164442	166221	-	708	-	-	-
novel.212	-	12	1144803	1145559	-	496	-	-	-
novel.213	-	12	1145875	1146342	-	271	-	-	-
novel.214	-	12	1728090	1731024	-	899	-	-	-
novel.215	-	12	2144963	2147580	-	515	-	PF00665:Integrase core domain	rve
novel.216	-	12	2146091	2148647	-	454	-	-	-
novel.217	-	12	2422457	2431781	-	7610	-	-	-
novel.218	-	12	3523533	3524217	-	488	-	PF02902:Ulp1 protease family, C-terminal catalytic domain	Peptidase_C48
novel.219	-	12	3524269	3524696	-	334	-	-	-
novel.22	-	1	17191170	17192688	+	666	-	PF00665:Integrase core domain	rve
novel.220	-	12	3525179	3525925	-	588	-	-	-
novel.221	-	12	4319627	4330401	-	1000	-	-	-
novel.222	-	12	5275097	5275565	-	269	-	-	-
novel.223	-	12	5884683	5887401	-	2231	-	-	-
novel.224	-	12	6281344	6282010	-	638	-	-	-
novel.225	-	12	6927433	6929291	-	1225	-	-	-
novel.226	-	12	7501248	7502260	-	700	-	-	-
novel.227	-	12	7560042	7560752	-	608	-	PF01397:Terpene synthase, N-terminal domain	-
novel.228	-	12	7757161	7765490	-	650	-	-	-
novel.229	-	12	7775609	7776162	-	255	-	PF07714:Protein tyrosine kinase	Pkinase_Tyr
novel.23	-	1	19755252	19759891	+	923	-	-	-
novel.230	-	12	7898611	7898999	-	266	-	-	-
novel.231	-	12	8033880	8034883	-	765	-	PF07714:Protein tyrosine kinase	Pkinase_Tyr
novel.232	-	12	8381588	8395014	-	1523	-	-	-
novel.233	-	12	8682559	8702910	-	1158	-	-	-
novel.234	-	12	9239539	9240792	-	896	-	-	-
novel.235	-	12	9240919	9259836	-	6075	-	PF00689:Cation transporting ATPase, C-terminus|PF00122:E1-E2 ATPase	Cation_ATPase_C
novel.236	-	12	9695029	9698450	-	1458	-	PF04739:5'-AMP-activated protein kinase beta subunit, interaction domain|PF16561:Glycogen recognition site of AMP-activated protein kinase	-
novel.237	-	12	10859998	11013967	-	222	-	-	-
novel.238	-	12	12202877	12203544	-	356	-	-	-
novel.239	-	12	12976206	12976526	-	251	-	-	-
novel.24	-	1	20198275	20198677	+	295	-	-	-
novel.240	-	12	13373885	13374650	-	531	-	-	-
novel.241	-	12	14524294	14560209	-	734	-	-	-
novel.242	-	12	15217067	15220840	-	1739	-	PF14244:gag-polypeptide of LTR copia-type|PF00226:DnaJ domain	DnaJ
novel.243	-	12	15883717	15885828	-	1494	-	PF02902:Ulp1 protease family, C-terminal catalytic domain	Peptidase_C48
novel.244	-	12	15900833	15901241	-	409	-	-	-
novel.245	-	12	17241740	17242374	-	422	-	-	-
novel.246	-	12	18775043	18775369	-	252	-	PF13855:Leucine rich repeat	-
novel.247	-	12	18766409	18767334	-	648	-	-	-
novel.248	-	12	18897942	18902361	-	3154	-	-	-
novel.249	-	12	19197592	19199354	-	755	-	PF08263:Leucine rich repeat N-terminal domain	LRRNT_2
novel.25	-	1	20549996	20550803	+	264	-	-	-
novel.250	-	12	21026958	21027965	-	658	-	-	-
novel.251	-	12	21033088	21037768	-	3004	-	-	-
novel.252	-	12	21116140	21121666	-	3092	-	-	-
novel.253	-	12	21582460	21584861	-	816	-	-	-
novel.254	-	12	21750502	21756049	-	2018	-	PF12776:Myb/SANT-like DNA-binding domain	-
novel.255	-	12	21756116	21756786	-	671	-	-	-
novel.256	-	12	22502992	22504437	-	485	-	-	-
novel.257	-	12_random	1458482	1473506	+	375	-	-	-
novel.258	-	12_random	1461052	1467540	+	714	-	-	-
novel.259	-	12_random	471530	472615	-	945	-	PF12799:Leucine Rich repeats (2 copies)	-
novel.26	-	1	22031012	22032547	+	1500	-	PF01190:Pollen proteins Ole e I like	-
novel.260	-	12_random	831313	832937	-	362	-	-	-
novel.261	-	12_random	966654	967244	-	388	-	-	-
novel.262	-	12_random	1454717	1455223	-	507	-	-	-
novel.263	-	12_random	1458477	1464848	-	698	-	-	-
novel.264	-	13	2156741	2159812	+	494	-	PF12819:Carbohydrate-binding protein of the ER	-
novel.265	-	13	2372032	2373810	+	838	-	PF05056:Protein of unknown function (DUF674)	-
novel.266	-	13	2320167	2324263	+	456	-	-	-
novel.267	-	13	2374904	2375445	+	542	-	PF02485:Core-2/I-Branching enzyme	-
novel.268	-	13	2449621	2450552	+	908	-	-	-
novel.269	-	13	2975737	2977224	+	1339	-	-	-
novel.27	-	1	22340015	22344135	+	1047	-	-	-
novel.270	-	13	2979573	2981256	+	1518	-	-	-
novel.271	-	13	3082714	3082962	+	249	-	-	-
novel.272	-	13	3116712	3117897	+	1186	-	-	-
novel.273	-	13	4138546	4139833	+	658	-	-	-
novel.274	-	13	4347055	4350222	+	3168	-	PF13041:PPR repeat family|PF01535:PPR repeat	PPR
novel.275	-	13	5080849	5082913	+	1820	-	-	-
novel.276	-	13	5133992	5152817	+	2811	-	PF03715:Noc2p family	-
novel.277	-	13	5919171	5921304	+	290	-	-	-
novel.278	-	13	6821222	6821709	+	400	-	-	-
novel.279	-	13	8487595	8489473	+	881	-	-	-
novel.28	-	1	120897	145342	-	247	-	-	-
novel.280	-	13	8470500	8495627	+	461	-	PF03754:Domain of unknown function (DUF313)	-
novel.281	-	13	9283023	9285262	+	267	-	-	-
novel.282	-	13	10226839	10227577	+	529	-	PF05212:Protein of unknown function (DUF707)	-
novel.283	-	13	10692250	10692532	+	204	-	-	-
novel.284	-	13	11128674	11129242	+	345	-	-	-
novel.285	-	13	11221488	11222219	+	519	-	-	-
novel.286	-	13	11211290	11216451	+	1697	-	-	-
novel.287	-	13	13129054	13130240	+	648	-	-	-
novel.288	-	13	13555579	13560960	+	1246	-	-	-
novel.289	-	13	13555941	13559154	+	3066	-	PF00931:NB-ARC domain|PF07725:Leucine Rich Repeat	NB-ARC
novel.29	-	1	1918061	1918849	-	642	-	-	-
novel.290	-	13	15416775	15420310	+	709	-	-	-
novel.291	-	13	15672371	15706921	+	318	-	-	-
novel.292	-	13	15707593	15709409	+	1817	-	-	-
novel.293	-	13	15729215	15729785	+	548	-	-	-
novel.294	-	13	15756838	15765578	+	212	-	-	-
novel.295	-	13	15836379	15837064	+	686	-	-	-
novel.296	-	13	16626578	16628070	+	1292	-	PF02536:mTERF	-
novel.297	-	13	17541190	17543528	+	1903	-	-	-
novel.298	-	13	18937367	18962722	+	849	-	-	-
novel.299	-	13	19055792	19059443	+	1168	-	PF03004:Plant transposase (Ptta/En/Spm family)	-
novel.3	-	1	4044952	4045675	+	724	-	-	-
novel.30	-	1	2189724	2190504	-	781	-	PF13639:Ring finger domain	-
novel.300	-	13	19274931	19277489	+	401	-	-	-
novel.301	-	13	19279950	19281668	+	1205	-	-	-
novel.302	-	13	19293061	19293626	+	381	-	-	-
novel.303	-	13	19901615	19902625	+	923	-	-	-
novel.304	-	13	19968154	19969266	+	1018	-	PF05699:hAT family C-terminal dimerisation region	hATC
novel.305	-	13	20189131	20194618	+	906	-	-	-
novel.306	-	13	20304317	20305886	+	1481	-	PF04937:Protein of unknown function (DUF 659)|PF05699:hAT family C-terminal dimerisation region	DUF659
novel.307	-	13	21095407	21101662	+	1787	-	-	-
novel.308	-	13	21287451	21316261	+	572	-	-	-
novel.309	-	13	21372094	21373307	+	1188	-	-	-
novel.31	-	1	3517672	3518844	-	1173	-	-	-
novel.310	-	13	21866781	21878300	+	4716	-	-	-
novel.311	-	13	22447701	22448477	+	635	-	-	-
novel.312	-	13	22461364	22468711	+	929	-	-	-
novel.313	-	13	22561633	22638286	+	8352	-	PF00931:NB-ARC domain|PF14416:PMR5 N terminal Domain	NB-ARC
novel.314	-	13	23742791	23745757	+	2432	-	PF08284:Retroviral aspartyl protease|PF03732:Retrotransposon gag protein	Retrotrans_gag
novel.315	-	13	1410199	1410689	-	212	-	-	-
novel.316	-	13	2120702	2121048	-	347	-	-	-
novel.317	-	13	2157902	2161104	-	1385	-	PF12819:Carbohydrate-binding protein of the ER	-
novel.318	-	13	2432938	2433533	-	463	-	-	-
novel.319	-	13	2887369	2888852	-	603	-	PF14990:Domain of unknown function (DUF4516)	-
novel.32	-	1	4127273	4128314	-	1042	-	-	-
novel.320	-	13	2939599	2940858	-	275	-	-	-
novel.321	-	13	4072148	4072927	-	684	-	-	-
novel.322	-	13	4138504	4139831	-	698	-	-	-
novel.323	-	13	5083007	5084877	-	320	-	-	-
novel.324	-	13	5771323	5802059	-	3040	-	PF00169:PH domain|PF07059:Protein of unknown function (DUF1336)|PF01852:START domain	START
novel.325	-	13	6179259	6181351	-	612	-	-	-
novel.326	-	13	8462627	8465262	-	390	-	-	-
novel.327	-	13	9273305	9273867	-	436	-	-	-
novel.328	-	13	9501276	9502203	-	753	-	-	-
novel.329	-	13	9817037	9818546	-	470	-	-	-
novel.33	-	1	4164152	4168708	-	4417	-	-	-
novel.330	-	13	10257620	10266678	-	1953	-	PF03732:Retrotransposon gag protein	Retrotrans_gag
novel.331	-	13	10320916	10321253	-	338	-	-	-
novel.332	-	13	11829802	11831867	-	297	-	-	-
novel.333	-	13	13526433	13533662	-	1265	-	PF10250:GDP-fucose protein O-fucosyltransferase	-
novel.334	-	13	13528236	13531793	-	203	-	-	-
novel.335	-	13	13567725	13568374	-	549	-	PF07725:Leucine Rich Repeat	LRR_3
novel.336	-	13	13689866	13691882	-	850	-	-	-
novel.337	-	13	14711045	14714431	-	2149	-	-	-
novel.338	-	13	15148070	15148653	-	486	-	-	-
novel.339	-	13	15401628	15403168	-	715	-	-	-
novel.34	-	1	4413688	4420026	-	6339	-	-	-
novel.340	-	13	15404584	15476835	-	1008	-	-	-
novel.341	-	13	15677312	15715060	-	2010	-	-	-
novel.342	-	13	16897506	16901001	-	1134	-	-	-
novel.343	-	13	17227107	17227672	-	464	-	-	-
novel.344	-	13	17541190	17543583	-	1535	-	-	-
novel.345	-	13	18936982	18961957	-	469	-	PF00665:Integrase core domain|PF13976:GAG-pre-integrase domain	rve
novel.346	-	13	18937318	18963460	-	1636	-	PF07727:Reverse transcriptase (RNA-dependent DNA polymerase)|PF00665:Integrase core domain	RVT_2
novel.347	-	13	20189555	20194563	-	427	-	-	-
novel.348	-	13	20435995	20450951	-	922	-	-	-
novel.349	-	13	20469806	20472331	-	1169	-	-	-
novel.35	-	1	5118176	5121838	-	1540	-	PF13963:Transposase-associated domain	-
novel.350	-	13	20702067	20707064	-	1170	-	PF00191:Annexin	-
novel.351	-	13	21065418	21065776	-	273	-	-	-
novel.352	-	13	21370823	21377442	-	6491	-	-	-
novel.353	-	13	21417311	21423559	-	1347	-	-	-
novel.354	-	13	21828954	21831524	-	1780	-	-	-
novel.355	-	13	21952608	21954107	-	1500	-	PF14223:gag-polypeptide of LTR copia-type	-
novel.356	-	13	21954175	21954718	-	522	-	-	-
novel.357	-	13	22082643	22084248	-	796	-	-	-
novel.358	-	13	22114258	22118935	-	3564	-	-	-
novel.359	-	13	22250189	22259595	-	1430	-	-	-
novel.36	-	1	5494105	5545366	-	2806	-	PF07521:RNA-metabolising metallo-beta-lactamase|PF16661:Metallo-beta-lactamase superfamily domain|PF10996:Beta-Casp domain	-
novel.360	-	13	22260727	22262701	-	1304	-	-	-
novel.361	-	13	22438202	22438558	-	357	-	PF00385:Chromo (CHRromatin Organisation MOdifier) domain	Chromo
novel.362	-	13	22630727	22664991	-	923	-	-	-
novel.363	-	13	23338660	23341174	-	344	-	-	-
novel.364	-	13	23429701	23432485	-	2479	-	PF05699:hAT family C-terminal dimerisation region|PF02892:BED zinc finger|PF04937:Protein of unknown function (DUF 659)	DUF659
novel.365	-	13	23735314	23736243	-	330	-	-	-
novel.366	-	13	23742763	23746433	-	3525	-	PF00078:Reverse transcriptase (RNA-dependent DNA polymerase)|PF03732:Retrotransposon gag protein|PF08284:Retroviral aspartyl protease	Retrotrans_gag
novel.367	-	13	24182160	24184357	-	1161	-	-	-
novel.368	-	13_random	47583	52218	+	215	-	-	-
novel.369	-	13_random	505424	604029	+	2436	-	PF03399:SAC3/GANP/Nin1/mts3/eIF-3 p25 family	SAC3_GANP
novel.37	-	1	6650439	6653856	-	1238	-	PF03004:Plant transposase (Ptta/En/Spm family)	-
novel.370	-	13_random	1193424	1200046	+	912	-	PF16987:KIX domain	-
novel.371	-	13_random	2029068	2031806	+	730	-	-	-
novel.372	-	13_random	2503690	2556261	+	1077	-	-	-
novel.373	-	13_random	2505544	2508143	+	2600	-	-	-
novel.374	-	13_random	2508183	2509891	+	420	-	-	-
novel.375	-	13_random	2537515	2539550	+	1165	-	-	-
novel.376	-	13_random	3007438	3008032	+	565	-	-	-
novel.377	-	13_random	3017037	3017625	+	559	-	-	-
novel.378	-	13_random	3207712	3208938	+	1013	-	PF07727:Reverse transcriptase (RNA-dependent DNA polymerase)	RVT_2
novel.379	-	13_random	3229377	3267634	+	4907	-	-	-
novel.38	-	1	8102011	8105813	-	1173	-	PF01593:Flavin containing amine oxidoreductase	Amino_oxidase
novel.380	-	13_random	136612	138056	-	1000	-	-	-
novel.381	-	13_random	1020049	1032640	-	1038	-	PF01081:KDPG and KHG aldolase	-
novel.382	-	13_random	1168522	1169831	-	1023	-	-	-
novel.383	-	13_random	1170227	1173967	-	790	-	-	-
novel.384	-	13_random	2503692	2556065	-	1073	-	-	-
novel.385	-	13_random	3180313	3187184	-	1606	-	-	-
novel.386	-	13_random	3265744	3266388	-	523	-	-	-
novel.387	-	14	6323	8040	+	652	-	-	-
novel.388	-	14	165087	167032	+	1270	-	-	-
novel.389	-	14	1300711	1301616	+	272	-	-	-
novel.39	-	1	8351770	8352875	-	877	-	PF00010:Helix-loop-helix DNA-binding domain	HLH
novel.390	-	14	2245221	2381919	+	706	-	-	-
novel.391	-	14	3665572	3667608	+	537	-	-	-
novel.392	-	14	3666321	3668761	+	940	-	PF07727:Reverse transcriptase (RNA-dependent DNA polymerase)	RVT_2
novel.393	-	14	4389338	4393737	+	2977	-	PF00931:NB-ARC domain	NB-ARC
novel.394	-	14	4523580	4524104	+	433	-	-	-
novel.395	-	14	5529439	5542580	+	3262	-	PF00080:Copper/zinc superoxide dismutase (SODC)	-
novel.396	-	14	5609384	5609983	+	385	-	-	-
novel.397	-	14	5662969	5664306	+	1338	-	PF01112:Asparaginase	Asparaginase_2
novel.398	-	14	7198467	7201153	+	2687	-	-	-
novel.399	-	14	7462167	7462743	+	577	-	PF13966:zinc-binding in reverse transcriptase	-
novel.4	-	1	4217955	4222432	+	1676	-	-	-
novel.40	-	1	8699407	8702927	-	597	-	-	-
novel.400	-	14	9224256	9239772	+	724	-	-	-
novel.401	-	14	9921604	9931849	+	1064	-	-	-
novel.402	-	14	10674884	10675627	+	539	-	PF05699:hAT family C-terminal dimerisation region	hATC
novel.403	-	14	10816402	10816721	+	230	-	-	-
novel.404	-	14	11689238	11694269	+	5032	-	PF00078:Reverse transcriptase (RNA-dependent DNA polymerase)|PF00385:Chromo (CHRromatin Organisation MOdifier) domain|PF08284:Retroviral aspartyl protease	RVT_1
novel.405	-	14	11818901	11819410	+	510	-	-	-
novel.406	-	14	12350489	12473990	+	8929	-	PF00314:Thaumatin family	Thaumatin
novel.407	-	14	13324281	13324954	+	577	-	-	-
novel.408	-	14	13698305	13698899	+	595	-	-	-
novel.409	-	14	13957999	14011998	+	1095	-	PF13424:Tetratricopeptide repeat	-
novel.41	-	1	8893927	8897286	-	2043	-	-	-
novel.410	-	14	14008585	14009919	+	1246	-	PF05699:hAT family C-terminal dimerisation region	hATC
novel.411	-	14	15526296	15529331	+	2865	-	PF00078:Reverse transcriptase (RNA-dependent DNA polymerase)	RVT_1
novel.412	-	14	15729764	15732678	+	2555	-	PF13041:PPR repeat family	-
novel.413	-	14	16140171	16140908	+	434	-	-	-
novel.414	-	14	16145826	16146262	+	235	-	-	-
novel.415	-	14	16163900	16170293	+	208	-	-	-
novel.416	-	14	18143331	18146747	+	1175	-	PF03732:Retrotransposon gag protein	Retrotrans_gag
novel.417	-	14	19818676	19819484	+	809	-	-	-
novel.418	-	14	20064833	20069447	+	803	-	-	-
novel.419	-	14	20132997	20133243	+	247	-	-	-
novel.42	-	1	10026799	10028109	-	964	-	-	-
novel.420	-	14	20387398	20387671	+	274	-	-	-
novel.421	-	14	20434683	20435668	+	874	-	-	-
novel.422	-	14	20596370	20618064	+	697	-	PF14380:Wall-associated receptor kinase C-terminal	-
novel.423	-	14	20952691	20957923	+	2643	-	PF07714:Protein tyrosine kinase|PF01657:Salt stress response/antifungal	Pkinase_Tyr
novel.424	-	14	21533974	21534949	+	512	-	-	-
novel.425	-	14	21994820	21997619	+	2151	-	PF05699:hAT family C-terminal dimerisation region|PF04937:Protein of unknown function (DUF 659)|PF02892:BED zinc finger	DUF659
novel.426	-	14	23494645	23497302	+	1611	-	-	-
novel.427	-	14	23498232	23509385	+	573	-	-	-
novel.428	-	14	24285195	24292599	+	2354	-	-	-
novel.429	-	14	25443460	25444476	+	725	-	PF02902:Ulp1 protease family, C-terminal catalytic domain	Peptidase_C48
novel.43	-	1	11941411	11944381	-	2971	-	PF08263:Leucine rich repeat N-terminal domain|PF13855:Leucine rich repeat	LRRNT_2
novel.430	-	14	25768965	25769705	+	524	-	-	-
novel.431	-	14	25824410	25824663	+	254	-	-	-
novel.432	-	14	25897522	25910732	+	2060	-	PF08263:Leucine rich repeat N-terminal domain|PF13855:Leucine rich repeat	LRRNT_2
novel.433	-	14	26899872	26902195	+	878	-	-	-
novel.434	-	14	26936904	26949156	+	1391	-	PF00067:Cytochrome P450	p450
novel.435	-	14	27429715	27432085	+	876	-	-	-
novel.436	-	14	28059429	28065852	+	1594	-	-	-
novel.437	-	14	28084044	28104626	+	1746	-	PF13456:Reverse transcriptase-like	-
novel.438	-	14	29106746	29107325	+	498	-	-	-
novel.439	-	14	165903	169896	-	1621	-	-	-
novel.44	-	1	12673483	12674280	-	702	-	-	-
novel.440	-	14	376244	386096	-	534	-	-	-
novel.441	-	14	1330396	1330953	-	411	-	-	-
novel.442	-	14	2820608	2827340	-	361	-	-	-
novel.443	-	14	3616884	3621275	-	951	-	-	-
novel.444	-	14	3665868	3666677	-	538	-	PF07727:Reverse transcriptase (RNA-dependent DNA polymerase)	RVT_2
novel.445	-	14	4516066	4516351	-	204	-	PF03004:Plant transposase (Ptta/En/Spm family)	-
novel.446	-	14	4657773	4659445	-	891	-	-	-
novel.447	-	14	5032734	5038645	-	269	-	-	-
novel.448	-	14	5069414	5073041	-	2409	-	-	-
novel.449	-	14	5841295	5842303	-	912	-	-	-
novel.45	-	1	13723524	13724783	-	251	-	PF02892:BED zinc finger	zf-BED
novel.450	-	14	6058965	6069301	-	887	-	PF10273:Pre-rRNA-processing protein TSR2	-
novel.451	-	14	6124753	6130336	-	1870	-	-	-
novel.452	-	14	6444041	6444643	-	418	-	-	-
novel.453	-	14	6444840	6445546	-	707	-	-	-
novel.454	-	14	8085786	8087153	-	672	-	PF12796:Ankyrin repeats (3 copies)	-
novel.455	-	14	9224210	9239795	-	793	-	-	-
novel.456	-	14	9376194	9511537	-	2719	-	-	-
novel.457	-	14	9393462	9396034	-	814	-	-	-
novel.458	-	14	11177132	11178103	-	402	-	-	-
novel.459	-	14	14626848	14627228	-	381	-	-	-
novel.46	-	1	13755411	13755836	-	335	-	-	-
novel.460	-	14	14627440	14630020	-	694	-	-	-
novel.461	-	14	14640480	14692806	-	499	-	-	-
novel.462	-	14	15227208	15232617	-	5302	-	PF00078:Reverse transcriptase (RNA-dependent DNA polymerase)	RVT_1
novel.463	-	14	15712796	15714720	-	1925	-	PF04504:Protein of unknown function, DUF573	-
novel.464	-	14	15729774	15732690	-	2860	-	PF13041:PPR repeat family	-
novel.465	-	14	16146234	16146772	-	337	-	-	-
novel.466	-	14	17554962	17556963	-	241	-	-	-
novel.467	-	14	17570426	17570856	-	342	-	-	-
novel.468	-	14	18289105	18295283	-	1093	-	-	-
novel.469	-	14	18449072	18449592	-	207	-	PF02902:Ulp1 protease family, C-terminal catalytic domain	Peptidase_C48
novel.47	-	1	14575052	14581553	-	1634	-	PF00091:Tubulin/FtsZ family, GTPase domain	Tubulin
novel.470	-	14	19703345	19704052	-	678	-	-	-
novel.471	-	14	19751178	19755774	-	2946	-	-	-
novel.472	-	14	20434025	20435997	-	1424	-	-	-
novel.473	-	14	20529422	20538096	-	1422	-	PF00557:Metallopeptidase family M24	Peptidase_M24
novel.474	-	14	20623510	20630662	-	2503	-	PF14380:Wall-associated receptor kinase C-terminal	-
novel.475	-	14	20679459	20682311	-	302	-	PF14244:gag-polypeptide of LTR copia-type	-
novel.476	-	14	20929815	20954660	-	1900	-	PF01657:Salt stress response/antifungal|PF07714:Protein tyrosine kinase	Pkinase_Tyr
novel.477	-	14	21338551	21341048	-	409	-	-	-
novel.478	-	14	23223837	23228678	-	2300	-	-	-
novel.479	-	14	23244058	23254224	-	8883	-	PF14227:gag-polypeptide of LTR copia-type	-
novel.48	-	1	16801458	16805656	-	1052	-	-	-
novel.480	-	14	23590692	23593932	-	359	-	-	-
novel.481	-	14	23607260	23620168	-	1799	-	PF05498:Rapid ALkalinization Factor (RALF)	-
novel.482	-	14	24092377	24094141	-	1206	-	-	-
novel.483	-	14	24260920	24332340	-	5586	-	PF00076:RNA recognition motif. (a.k.a. RRM, RBD, or RNP domain)	RRM_1
novel.484	-	14	24341735	24359298	-	1001	-	PF00462:Glutaredoxin	-
novel.485	-	14	25009318	25011551	-	2106	-	PF07765:KIP1-like protein	-
novel.486	-	14	25542112	25546460	-	1665	-	-	-
novel.487	-	14	25777269	25779506	-	2194	-	-	-
novel.488	-	14	26392690	26396898	-	3539	-	PF10551:MULE transposase domain|PF03101:FAR1 DNA-binding domain	FAR1
novel.489	-	14	26938063	26942662	-	1088	-	PF00067:Cytochrome P450	p450
novel.49	-	1	16863806	16867561	-	854	-	-	-
novel.490	-	14	27145113	27145871	-	438	-	-	-
novel.491	-	14	27585123	27599724	-	1142	-	-	-
novel.492	-	14	27962832	27964104	-	755	-	-	-
novel.493	-	14	28781889	28784495	-	801	-	-	-
novel.494	-	14	28833217	28841746	-	2113	-	PF00069:Protein kinase domain|PF13855:Leucine rich repeat	Pkinase
novel.495	-	14	28959139	28963773	-	437	-	-	-
novel.496	-	14	29167411	29168173	-	677	-	-	-
novel.497	-	14	29168258	29178377	-	1308	-	PF00076:RNA recognition motif. (a.k.a. RRM, RBD, or RNP domain)	RRM_1
novel.498	-	14	29716754	29718461	-	1160	-	PF00445:Ribonuclease T2 family	Ribonuclease_T2
novel.499	-	15	924869	926195	+	834	-	-	-
novel.5	-	1	4413672	4420049	+	5586	-	-	-
novel.50	-	1	16919074	16919724	-	559	-	-	-
novel.500	-	15	1002611	1008030	+	3290	-	PF00931:NB-ARC domain	NB-ARC
novel.501	-	15	2101007	2102032	+	374	-	-	-
novel.502	-	15	2301707	2313357	+	1382	-	-	-
novel.503	-	15	2710234	2724978	+	5358	-	-	-
novel.504	-	15	2850786	2856461	+	648	-	-	-
novel.505	-	15	2882744	2890702	+	323	-	-	-
novel.506	-	15	4321552	4325821	+	692	-	-	-
novel.507	-	15	4530416	4533936	+	2989	-	-	-
novel.508	-	15	4884808	4885081	+	274	-	-	-
novel.509	-	15	7403311	7408791	+	1234	-	-	-
novel.51	-	1	18145407	18146471	-	984	-	PF12776:Myb/SANT-like DNA-binding domain	-
novel.510	-	15	8461051	8461880	+	636	-	-	-
novel.511	-	15	9215163	9220513	+	911	-	-	-
novel.512	-	15	9310714	9312160	+	367	-	PF04116:Fatty acid hydroxylase superfamily	-
novel.513	-	15	9314226	9314774	+	418	-	-	-
novel.514	-	15	10379990	10380781	+	641	-	PF05699:hAT family C-terminal dimerisation region	hATC
novel.515	-	15	11471163	11482559	+	911	-	-	-
novel.516	-	15	12504376	12506541	+	566	-	-	-
novel.517	-	15	12967715	12988644	+	1603	-	PF10381:Autophagocytosis associated protein C-terminal|PF03987:Autophagocytosis associated protein, active-site domain|PF03986:Autophagocytosis associated protein (Atg3), N-terminal domain	-
novel.518	-	15	13376213	13377809	+	1175	-	-	-
novel.519	-	15	13485564	13490665	+	535	-	-	-
novel.52	-	1	18304922	18307310	-	943	-	-	-
novel.520	-	15	13614109	13615322	+	1214	-	-	-
novel.521	-	15	13634440	13641599	+	1757	-	-	-
novel.522	-	15	14215533	14216205	+	562	-	PF13952:Domain of unknown function (DUF4216)	-
novel.523	-	15	16027178	16028089	+	577	-	PF01803:LIM-domain binding protein	-
novel.524	-	15	16483194	16504838	+	4577	-	PF02365:No apical meristem (NAM) protein	NAM
novel.525	-	15	17511238	17512331	+	406	-	PF06974:Protein of unknown function (DUF1298)	-
novel.526	-	15	17826038	17828998	+	817	-	PF04371:Porphyromonas-type peptidyl-arginine deiminase	-
novel.527	-	15	17895426	17895830	+	201	-	-	-
novel.528	-	15	18579813	18581823	+	1921	-	-	-
novel.529	-	15	18921265	18924253	+	748	-	-	-
novel.53	-	1	19243085	19244850	-	1264	-	PF00067:Cytochrome P450	p450
novel.530	-	15	19552511	19562909	+	3460	-	PF00931:NB-ARC domain	NB-ARC
novel.531	-	15	875943	879048	-	254	-	-	-
novel.532	-	15	917852	926414	-	2421	-	-	-
novel.533	-	15	992606	1003028	-	2148	-	-	-
novel.534	-	15	1003168	1008030	-	4146	-	PF00931:NB-ARC domain	NB-ARC
novel.535	-	15	1412999	1423241	-	213	-	-	-
novel.536	-	15	2708163	2709813	-	217	-	-	-
novel.537	-	15	2850838	2856209	-	344	-	-	-
novel.538	-	15	2965006	2966184	-	583	-	-	-
novel.539	-	15	3093877	3099302	-	2698	-	-	-
novel.54	-	1	20157905	20622772	-	2133	-	PF13855:Leucine rich repeat	-
novel.540	-	15	3733875	3734387	-	388	-	PF01582:TIR domain	TIR
novel.541	-	15	3737818	3748762	-	448	-	-	-
novel.542	-	15	4556677	4557056	-	310	-	-	-
novel.543	-	15	6260257	6276510	-	3040	-	PF00931:NB-ARC domain	NB-ARC
novel.544	-	15	6278588	6287150	-	458	-	-	-
novel.545	-	15	6968307	6970121	-	264	-	-	-
novel.546	-	15	8460620	8461749	-	749	-	-	-
novel.547	-	15	9112639	9115050	-	1415	-	-	-
novel.548	-	15	9752959	9754872	-	1914	-	PF00499:NADH-ubiquinone/plastoquinone oxidoreductase chain 6|PF00253:Ribosomal protein S14p/S29e	Ribosomal_S14
novel.549	-	15	9790525	9798213	-	508	-	-	-
novel.55	-	1	20220952	20228545	-	308	-	-	-
novel.550	-	15	9845957	9846388	-	432	-	-	-
novel.551	-	15	9850741	9851750	-	1010	-	-	-
novel.552	-	15	12327147	12328032	-	434	-	-	-
novel.553	-	15	13050640	13072230	-	2075	-	-	-
novel.554	-	15	13265780	13377841	-	3830	-	-	-
novel.555	-	15	13310645	13311265	-	621	-	-	-
novel.556	-	15	14194776	14196804	-	1977	-	-	-
novel.557	-	15	14781657	14782616	-	847	-	-	-
novel.558	-	15	16028741	16030235	-	1159	-	-	-
novel.559	-	15	16483401	16483786	-	323	-	-	-
novel.56	-	1	21543292	21544208	-	917	-	PF07727:Reverse transcriptase (RNA-dependent DNA polymerase)	RVT_2
novel.560	-	15	16489824	16491093	-	723	-	PF02365:No apical meristem (NAM) protein	NAM
novel.561	-	15	16980673	16982077	-	1405	-	-	-
novel.562	-	15	17295243	17296068	-	651	-	-	-
novel.563	-	15	17622377	17622751	-	277	-	-	-
novel.564	-	15	18122463	18124850	-	2388	-	-	-
novel.565	-	15	18123825	18124760	-	241	-	-	-
novel.566	-	15	19559675	19561523	-	1823	-	PF00931:NB-ARC domain	NB-ARC
novel.567	-	15	19764529	19766010	-	922	-	PF02137:Adenosine-deaminase (editase) domain	-
novel.568	-	15	19863933	19871361	-	387	-	-	-
novel.569	-	15	19872088	20044635	-	897	-	-	-
novel.57	-	1	22031835	22032507	-	597	-	PF01190:Pollen proteins Ole e I like	-
novel.570	-	16	38275	39655	+	577	-	-	-
novel.571	-	16	2438165	2439078	+	839	-	PF08263:Leucine rich repeat N-terminal domain	LRRNT_2
novel.572	-	16	2699434	2699750	+	230	-	-	-
novel.573	-	16	3559525	3561676	+	925	-	PF10536:Plant mobile domain	-
novel.574	-	16	3561953	3562525	+	483	-	-	-
novel.575	-	16	4580718	4581010	+	293	-	PF16057:Domain of unknown function (DUF4800)	-
novel.576	-	16	4956305	4970299	+	451	-	-	-
novel.577	-	16	5408002	5410676	+	2467	-	-	-
novel.578	-	16	7430123	7430329	+	207	-	-	-
novel.579	-	16	7444777	7447153	+	546	-	-	-
novel.58	-	1	22133303	22133665	-	285	-	-	-
novel.580	-	16	7466665	7467508	+	844	-	-	-
novel.581	-	16	10461155	10473104	+	423	-	-	-
novel.582	-	16	11398031	11398464	+	292	-	-	-
novel.583	-	16	11865878	11883911	+	1213	-	PF12776:Myb/SANT-like DNA-binding domain	-
novel.584	-	16	12389052	12415027	+	900	-	PF04043:Plant invertase/pectin methylesterase inhibitor	-
novel.585	-	16	13303310	13303950	+	641	-	-	-
novel.586	-	16	13723096	13725342	+	866	-	-	-
novel.587	-	16	13820497	13820837	+	341	-	PF13947:Wall-associated receptor kinase galacturonan-binding	-
novel.588	-	16	15096559	15096940	+	291	-	-	-
novel.589	-	16	15470425	15471393	+	606	-	-	-
novel.59	-	1	22847330	22847630	-	226	-	-	-
novel.590	-	16	16720956	16725775	+	2181	-	PF13359:DDE superfamily endonuclease|PF12776:Myb/SANT-like DNA-binding domain	-
novel.591	-	16	16961375	16961775	+	301	-	-	-
novel.592	-	16	18140683	18143786	+	1473	-	PF03732:Retrotransposon gag protein	Retrotrans_gag
novel.593	-	16	18146357	18149331	+	1107	-	PF00385:Chromo (CHRromatin Organisation MOdifier) domain	Chromo
novel.594	-	16	18209039	18209954	+	718	-	PF12796:Ankyrin repeats (3 copies)	-
novel.595	-	16	18703530	18705039	+	1182	-	PF03168:Late embryogenesis abundant protein	-
novel.596	-	16	19010007	19011706	+	1107	-	PF00069:Protein kinase domain|PF07714:Protein tyrosine kinase	Pkinase
novel.597	-	16	19036935	19037619	+	685	-	PF13947:Wall-associated receptor kinase galacturonan-binding	-
novel.598	-	16	19412053	19412988	+	691	-	-	-
novel.599	-	16	19915425	19948270	+	1783	-	PF13947:Wall-associated receptor kinase galacturonan-binding	-
novel.6	-	1	4984019	4985293	+	1103	-	-	-
novel.60	-	10	3602314	3602613	+	300	-	-	-
novel.600	-	16	20305412	20306487	+	917	-	PF13947:Wall-associated receptor kinase galacturonan-binding	-
novel.601	-	16	20486810	20495032	+	1890	-	PF13947:Wall-associated receptor kinase galacturonan-binding	-
novel.602	-	16	20859415	20861832	+	271	-	-	-
novel.603	-	16	21207753	21218374	+	1451	-	PF13639:Ring finger domain	-
novel.604	-	16	21595029	21600112	+	1520	-	-	-
novel.605	-	16	13737	19857	-	278	-	-	-
novel.606	-	16	1571961	1572344	-	310	-	PF00249:Myb-like DNA-binding domain	Myb_DNA-binding
novel.607	-	16	2135367	2143344	-	407	-	-	-
novel.608	-	16	4319533	4321684	-	712	-	-	-
novel.609	-	16	5107760	5108550	-	556	-	-	-
novel.61	-	10	3802853	3804267	+	1316	-	PF07727:Reverse transcriptase (RNA-dependent DNA polymerase)	RVT_2
novel.610	-	16	5412617	5414304	-	1006	-	-	-
novel.611	-	16	11367014	11368361	-	785	-	-	-
novel.612	-	16	11892182	11896993	-	4812	-	PF00665:Integrase core domain|PF07727:Reverse transcriptase (RNA-dependent DNA polymerase)	RVT_2
novel.613	-	16	12272003	12275184	-	526	-	-	-
novel.614	-	16	13281472	13287056	-	346	-	-	-
novel.615	-	16	13730571	13732856	-	634	-	-	-
novel.616	-	16	13766203	13766767	-	463	-	-	-
novel.617	-	16	14087180	14087534	-	242	-	-	-
novel.618	-	16	14574218	14576585	-	840	-	-	-
novel.619	-	16	16818957	16823549	-	2784	-	PF16275:Splicing factor 1 helix-hairpin domain|PF00076:RNA recognition motif. (a.k.a. RRM, RBD, or RNP domain)	RRM_1
novel.62	-	10	5396035	5396866	+	280	-	-	-
novel.620	-	16	17170301	17171337	-	930	-	-	-
novel.621	-	16	17315596	17319980	-	1069	-	-	-
novel.622	-	16	18197596	18198722	-	773	-	PF03140:Plant protein of unknown function	-
novel.623	-	16	18438382	18438800	-	347	-	-	-
novel.624	-	16	19034232	19034783	-	552	-	-	-
novel.625	-	16	19077897	19080593	-	1886	-	PF04821:Timeless protein	-
novel.626	-	16	19128147	19129461	-	1235	-	PF08263:Leucine rich repeat N-terminal domain|PF13855:Leucine rich repeat	LRRNT_2
novel.627	-	16	20493970	20495561	-	1545	-	PF13947:Wall-associated receptor kinase galacturonan-binding	-
novel.628	-	16	20511765	20512493	-	646	-	PF13947:Wall-associated receptor kinase galacturonan-binding	-
novel.629	-	16	20859847	20862672	-	679	-	-	-
novel.63	-	10	6521050	6522262	+	786	-	PF09425:Divergent CCT motif|PF06200:tify domain	Zim
novel.630	-	16	20932426	20933081	-	566	-	-	-
novel.631	-	16	22027616	22031179	-	1658	-	PF07727:Reverse transcriptase (RNA-dependent DNA polymerase)	RVT_2
novel.632	-	16_random	150332	150962	+	534	-	-	-
novel.633	-	16_random	360494	361959	+	1158	-	-	-
novel.634	-	16_random	697545	714125	-	350	-	-	-
novel.635	-	17	413628	414581	+	697	-	-	-
novel.636	-	17	960314	961981	+	1585	-	-	-
novel.637	-	17	1709002	1709835	+	307	-	-	-
novel.638	-	17	3353002	3355995	+	2134	-	PF00078:Reverse transcriptase (RNA-dependent DNA polymerase)|PF13966:zinc-binding in reverse transcriptase	RVT_1
novel.639	-	17	4184367	4185283	+	917	-	PF08137:DVL family	-
novel.64	-	10	7189031	7194729	+	671	-	-	-
novel.640	-	17	4474381	4476152	+	1369	-	-	-
novel.641	-	17	4935328	4941286	+	5700	-	-	-
novel.642	-	17	5580275	5586778	+	2771	-	-	-
novel.643	-	17	5927865	5930096	+	2134	-	-	-
novel.644	-	17	6664942	6666707	+	632	-	-	-
novel.645	-	17	6671082	6671458	+	377	-	-	-
novel.646	-	17	7269983	7271314	+	554	-	-	-
novel.647	-	17	7273136	7297812	+	5086	-	-	-
novel.648	-	17	7431273	7435553	+	2665	-	PF07839:Plant calmodulin-binding domain	-
novel.649	-	17	7490338	7491368	+	910	-	-	-
novel.65	-	10	7614613	7622473	+	778	-	-	-
novel.650	-	17	7984834	7985158	+	236	-	-	-
novel.651	-	17	7981649	7983592	+	1648	-	-	-
novel.652	-	17	9373738	9374428	+	598	-	-	-
novel.653	-	17	10422774	10422987	+	214	-	-	-
novel.654	-	17	10657279	10665965	+	1577	-	PF00078:Reverse transcriptase (RNA-dependent DNA polymerase)	RVT_1
novel.655	-	17	10937656	10939384	+	600	-	-	-
novel.656	-	17	11139172	11139549	+	301	-	-	-
novel.657	-	17	11445012	11446400	+	1200	-	-	-
novel.658	-	17	11921617	11922884	+	566	-	PF00665:Integrase core domain	rve
novel.659	-	17	14144533	14151688	+	905	-	-	-
novel.66	-	10	7889797	7891311	+	1194	-	-	-
novel.660	-	17	15096296	15104347	+	968	-	PF01722:BolA-like protein|PF13976:GAG-pre-integrase domain	-
novel.661	-	17	15415970	15416570	+	601	-	PF14244:gag-polypeptide of LTR copia-type	-
novel.662	-	17	15416679	15418277	+	1279	-	PF13976:GAG-pre-integrase domain|PF00665:Integrase core domain	rve
novel.663	-	17	15814060	15814377	+	318	-	-	-
novel.664	-	17	16692061	16696307	+	3661	-	PF05699:hAT family C-terminal dimerisation region|PF04937:Protein of unknown function (DUF 659)	DUF659
novel.665	-	17	16846922	16855262	+	1956	-	PF03004:Plant transposase (Ptta/En/Spm family)	-
novel.666	-	17	16848156	16851630	+	2898	-	PF13960:Domain of unknown function (DUF4218)|PF13963:Transposase-associated domain|PF02992:Transposase family tnp2	Transposase_21
novel.667	-	17	17122074	17126926	+	267	-	-	-
novel.668	-	17	63307	69916	-	4120	-	PF14432:DYW family of nucleic acid deaminases|PF13041:PPR repeat family	-
novel.669	-	17	398770	399532	-	763	-	-	-
novel.67	-	10	8628973	8630501	+	577	-	-	-
novel.670	-	17	1173236	1174275	-	1040	-	-	-
novel.671	-	17	3716475	3719288	-	2501	-	PF00847:AP2 domain	AP2
novel.672	-	17	4351712	4353404	-	1693	-	-	-
novel.673	-	17	4377355	4390099	-	2064	-	PF03634:TCP family transcription factor	TCP
novel.674	-	17	4664284	4671294	-	1883	-	-	-
novel.675	-	17	4935345	4942779	-	7435	-	-	-
novel.676	-	17	4943438	4944189	-	752	-	-	-
novel.677	-	17	5588822	5589397	-	216	-	-	-
novel.678	-	17	5711423	5714058	-	1989	-	PF03634:TCP family transcription factor	TCP
novel.679	-	17	6699851	6700585	-	735	-	-	-
novel.68	-	10	9211111	9212787	+	1103	-	PF07645:Calcium-binding EGF domain|PF13947:Wall-associated receptor kinase galacturonan-binding	EGF_CA
novel.680	-	17	6899258	6901441	-	383	-	-	-
novel.681	-	17	7078547	7079018	-	402	-	-	-
novel.682	-	17	7248968	7261484	-	2468	-	-	-
novel.683	-	17	7255999	7260390	-	656	-	-	-
novel.684	-	17	7295770	7297550	-	1703	-	-	-
novel.685	-	17	7524463	7527045	-	2549	-	-	-
novel.686	-	17	9112589	9114271	-	1683	-	PF13639:Ring finger domain	-
novel.687	-	17	10654722	10665979	-	4226	-	PF03372:Endonuclease/Exonuclease/phosphatase family|PF00078:Reverse transcriptase (RNA-dependent DNA polymerase)|PF14111:Domain of unknown function (DUF4283)	RVT_1
novel.688	-	17	11023039	11035871	-	588	-	-	-
novel.689	-	17	11296022	11296455	-	326	-	-	-
novel.69	-	10	9249766	9250856	+	514	-	PF13952:Domain of unknown function (DUF4216)	-
novel.690	-	17	11297128	11298833	-	1262	-	-	-
novel.691	-	17	11300887	11303315	-	451	-	PF04722:Ssu72-like protein	-
novel.692	-	17	11409494	11413090	-	2502	-	PF01490:Transmembrane amino acid transporter protein	Aa_trans
novel.693	-	17	14441005	14442755	-	832	-	-	-
novel.694	-	17	14537512	14537909	-	323	-	-	-
novel.695	-	17	15179744	15180997	-	426	-	-	-
novel.696	-	17	15353215	15354503	-	1289	-	PF05553:Cotton fibre expressed protein	-
novel.697	-	17	15464554	15464858	-	279	-	-	-
novel.698	-	17	15713727	15716573	-	2847	-	-	-
novel.699	-	17_random	32391	33407	+	790	-	-	-
novel.7	-	1	6474856	6478235	+	528	-	-	-
novel.70	-	10	9251044	9251891	+	589	-	-	-
novel.700	-	17_random	41248	42186	-	939	-	-	-
novel.701	-	18	433476	435273	+	1712	-	-	-
novel.702	-	18	901941	903126	+	1158	-	-	-
novel.703	-	18	1226489	1226835	+	347	-	-	-
novel.704	-	18	2113191	2115012	+	353	-	-	-
novel.705	-	18	2146604	2148051	+	402	-	-	-
novel.706	-	18	3369425	3376745	+	7187	-	PF00098:Zinc knuckle|PF00313:'Cold-shock' DNA-binding domain|PF13966:zinc-binding in reverse transcriptase	CSD
novel.707	-	18	3415246	3416027	+	675	-	-	-
novel.708	-	18	3937420	3937935	+	396	-	-	-
novel.709	-	18	5130100	5131805	+	1706	-	-	-
novel.71	-	10	9252013	9255958	+	2111	-	-	-
novel.710	-	18	6393769	6395327	+	900	-	-	-
novel.711	-	18	6641886	6642512	+	627	-	-	-
novel.712	-	18	7173615	7177838	+	4224	-	PF00005:ABC transporter	ABC_tran
novel.713	-	18	7188398	7188776	+	379	-	-	-
novel.714	-	18	7243964	7244399	+	263	-	-	-
novel.715	-	18	9007939	9008407	+	251	-	-	-
novel.716	-	18	9313574	9315872	+	249	-	PF12776:Myb/SANT-like DNA-binding domain	-
novel.717	-	18	9665685	9667125	+	1114	-	PF02362:B3 DNA binding domain	B3
novel.718	-	18	10509002	10510829	+	1828	-	-	-
novel.719	-	18	10522107	10522869	+	509	-	-	-
novel.72	-	10	9352332	9353028	+	517	-	-	-
novel.720	-	18	10612770	10615159	+	2390	-	-	-
novel.721	-	18	10952813	10953421	+	470	-	-	-
novel.722	-	18	11272451	11275599	+	694	-	-	-
novel.723	-	18	11590923	11593577	+	2655	-	-	-
novel.724	-	18	12115399	12116887	+	454	-	PF12776:Myb/SANT-like DNA-binding domain	-
novel.725	-	18	12305284	12306381	+	1008	-	-	-
novel.726	-	18	12628481	12628872	+	392	-	-	-
novel.727	-	18	12884373	12884904	+	370	-	-	-
novel.728	-	18	13388625	13388840	+	216	-	-	-
novel.729	-	18	13887175	13888266	+	584	-	-	-
novel.73	-	10	9656296	9659426	+	2645	-	PF00069:Protein kinase domain|PF07645:Calcium-binding EGF domain|PF13947:Wall-associated receptor kinase galacturonan-binding	Pkinase
novel.730	-	18	14393278	14394203	+	824	-	-	-
novel.731	-	18	14724278	14746292	+	334	-	-	-
novel.732	-	18	16190430	16191368	+	813	-	-	-
novel.733	-	18	17956047	17965600	+	525	-	PF03732:Retrotransposon gag protein	Retrotrans_gag
novel.734	-	18	18010101	18011265	+	580	-	-	-
novel.735	-	18	20354035	20355320	+	1286	-	-	-
novel.736	-	18	21105275	21108734	+	820	-	-	-
novel.737	-	18	22563757	22564654	+	718	-	-	-
novel.738	-	18	22575317	22575738	+	422	-	-	-
novel.739	-	18	24162580	24164409	+	929	-	PF00394:Multicopper oxidase|PF07732:Multicopper oxidase	-
novel.74	-	10	11450147	11472661	+	1328	-	-	-
novel.740	-	18	23927041	23927610	+	311	-	PF07732:Multicopper oxidase	-
novel.741	-	18	24362368	24367342	+	2059	-	PF01582:TIR domain|PF00931:NB-ARC domain	TIR
novel.742	-	18	24367546	24369308	+	1763	-	-	-
novel.743	-	18	24584154	24586998	+	1969	-	PF13855:Leucine rich repeat	-
novel.744	-	18	24511954	24512900	+	947	-	PF00931:NB-ARC domain	NB-ARC
novel.745	-	18	24930284	24931046	+	646	-	-	-
novel.746	-	18	25694046	25697199	+	239	-	-	-
novel.747	-	18	26511208	26511811	+	431	-	PF07725:Leucine Rich Repeat	LRR_3
novel.748	-	18	26609612	26610830	+	1122	-	-	-
novel.749	-	18	27624096	27624597	+	343	-	PF03004:Plant transposase (Ptta/En/Spm family)	-
novel.75	-	10	12234434	12237500	+	1440	-	PF12776:Myb/SANT-like DNA-binding domain	-
novel.750	-	18	27624844	27625467	+	624	-	PF03004:Plant transposase (Ptta/En/Spm family)	-
novel.751	-	18	28100694	28105338	+	1151	-	-	-
novel.752	-	18	29100978	29103674	+	1888	-	PF01107:Viral movement protein (MP)	-
novel.753	-	18	339689	343520	-	1600	-	PF00069:Protein kinase domain	Pkinase
novel.754	-	18	569211	570234	-	701	-	PF13976:GAG-pre-integrase domain	-
novel.755	-	18	901941	907452	-	3131	-	-	-
novel.756	-	18	1189735	1190680	-	766	-	-	-
novel.757	-	18	2111617	2112748	-	817	-	-	-
novel.758	-	18	3269841	3281616	-	1760	-	-	-
novel.759	-	18	3369471	3376970	-	7380	-	PF00098:Zinc knuckle|PF00313:'Cold-shock' DNA-binding domain|PF13966:zinc-binding in reverse transcriptase	CSD
novel.76	-	10	12271931	12272351	+	346	-	-	-
novel.760	-	18	3933462	3934509	-	886	-	-	-
novel.761	-	18	4417406	4419482	-	1638	-	PF06645:Microsomal signal peptidase 12 kDa subunit (SPC12)	-
novel.762	-	18	4508098	4513338	-	2861	-	-	-
novel.763	-	18	5130400	5131778	-	1349	-	-	-
novel.764	-	18	5373534	5375287	-	1594	-	-	-
novel.765	-	18	6274197	6276712	-	599	-	-	-
novel.766	-	18	6818271	6818742	-	452	-	-	-
novel.767	-	18	7221731	7248976	-	728	-	-	-
novel.768	-	18	7570321	7571110	-	790	-	-	-
novel.769	-	18	8907567	8915581	-	660	-	PF13405:EF-hand domain	-
novel.77	-	10	12418591	12419431	+	841	-	-	-
novel.770	-	18	9512070	9513527	-	825	-	-	-
novel.771	-	18	10953815	10956924	-	3110	-	PF00304:Gamma-thionin family	-
novel.772	-	18	11029472	11032567	-	437	-	-	-
novel.773	-	18	12879318	12879953	-	636	-	-	-
novel.774	-	18	13055195	13072576	-	3372	-	PF00270:DEAD/DEAH box helicase|PF00271:Helicase conserved C-terminal domain|PF08147:DBP10CT (NUC160) domain	DEAD
novel.775	-	18	13236163	13237148	-	986	-	-	-
novel.776	-	18	13612154	13612736	-	461	-	-	-
novel.777	-	18	14100539	14105422	-	230	-	-	-
novel.778	-	18	14265291	14265570	-	201	-	-	-
novel.779	-	18	14385803	14389907	-	893	-	-	-
novel.78	-	10	13370209	13370436	+	200	-	-	-
novel.780	-	18	14725106	14747458	-	669	-	-	-
novel.781	-	18	19048326	19051284	-	758	-	-	-
novel.782	-	18	19440266	19456320	-	1701	-	-	-
novel.783	-	18	19548037	19548544	-	508	-	PF12776:Myb/SANT-like DNA-binding domain	-
novel.784	-	18	19700880	19706257	-	925	-	PF12776:Myb/SANT-like DNA-binding domain	-
novel.785	-	18	20960241	20961363	-	424	-	-	-
novel.786	-	18	21911063	21964256	-	2001	-	PF01582:TIR domain|PF00931:NB-ARC domain	TIR
novel.787	-	18	21898184	21901003	-	455	-	-	-
novel.788	-	18	22405149	22405728	-	489	-	-	-
novel.789	-	18	22792915	22794073	-	505	-	-	-
novel.79	-	10	16630696	16636277	+	4368	-	-	-
novel.790	-	18	23093716	23110874	-	3375	-	-	-
novel.791	-	18	23111428	23113136	-	1014	-	PF01582:TIR domain	TIR
novel.792	-	18	23240851	23241227	-	260	-	-	-
novel.793	-	18	23260898	23262290	-	1230	-	-	-
novel.794	-	18	24464378	24632851	-	5676	-	PF07725:Leucine Rich Repeat|PF01582:TIR domain|PF00931:NB-ARC domain	TIR
novel.795	-	18	24842723	24847833	-	781	-	PF01582:TIR domain	TIR
novel.796	-	18	25081326	25084454	-	1913	-	PF00854:POT family	-
novel.797	-	18	25677422	25689362	-	269	-	-	-
novel.798	-	18	25827478	25828943	-	470	-	-	-
novel.799	-	18	26517891	26519661	-	1049	-	-	-
novel.8	-	1	7347027	7383763	+	876	-	-	-
novel.80	-	10	16960304	16961814	+	1468	-	-	-
novel.800	-	18	26948396	26959579	-	4999	-	PF13637:Ankyrin repeats (many copies)	-
novel.801	-	18	26962384	26963010	-	627	-	-	-
novel.802	-	18	26963052	26964798	-	1359	-	-	-
novel.803	-	18	27458255	27459573	-	650	-	PF01582:TIR domain	TIR
novel.804	-	18	27598044	27600777	-	1181	-	PF00931:NB-ARC domain|PF01582:TIR domain	TIR
novel.805	-	18	28077915	28079397	-	1366	-	PF01582:TIR domain	TIR
novel.806	-	18	28216381	28219720	-	596	-	-	-
novel.807	-	18	28242049	28242339	-	291	-	-	-
novel.808	-	18	28572965	28573939	-	975	-	-	-
novel.809	-	18	28860147	28861355	-	504	-	-	-
novel.81	-	10	18067325	18085632	+	4215	-	PF17035:Bromodomain extra-terminal - transcription regulation|PF00439:Bromodomain	Bromodomain
novel.810	-	18_random	518177	527107	+	2415	-	-	-
novel.811	-	18_random	528332	529899	+	337	-	PF08284:Retroviral aspartyl protease	-
novel.812	-	18_random	999717	1000524	+	613	-	-	-
novel.813	-	18_random	1871867	1872895	+	395	-	-	-
novel.814	-	18_random	1884040	1885005	+	814	-	PF13976:GAG-pre-integrase domain	-
novel.815	-	18_random	2088642	2089160	+	436	-	PF05699:hAT family C-terminal dimerisation region	hATC
novel.816	-	18_random	3169337	3170919	+	1497	-	PF13976:GAG-pre-integrase domain|PF00665:Integrase core domain	rve
novel.817	-	18_random	3495495	3496538	+	604	-	PF00069:Protein kinase domain	Pkinase
novel.818	-	18_random	3822859	3824190	+	538	-	PF03936:Terpene synthase family, metal binding domain	-
novel.819	-	18_random	4780199	4796941	+	8931	-	PF01582:TIR domain|PF00931:NB-ARC domain	TIR
novel.82	-	10	2007203	2008391	-	930	-	-	-
novel.820	-	18_random	4808432	4809477	+	569	-	PF01582:TIR domain	TIR
novel.821	-	18_random	4938592	4939825	+	1129	-	-	-
novel.822	-	18_random	4863237	4863925	+	527	-	PF01582:TIR domain	TIR
novel.823	-	18_random	4930332	4931364	+	1013	-	-	-
novel.824	-	18_random	1448889	1449413	-	525	-	-	-
novel.825	-	18_random	3030216	3030640	-	425	-	-	-
novel.826	-	18_random	3175842	3176501	-	568	-	-	-
novel.827	-	18_random	3536270	3537343	-	852	-	PF07279:Protein of unknown function (DUF1442)	-
novel.828	-	18_random	3541950	3543127	-	903	-	PF07279:Protein of unknown function (DUF1442)	-
novel.829	-	18_random	3965021	3965471	-	372	-	PF03936:Terpene synthase family, metal binding domain	-
novel.83	-	10	2224843	2265263	-	412	-	-	-
novel.830	-	18_random	4346505	4387523	-	4551	-	PF02862:DDHD domain	-
novel.831	-	18_random	4714247	4714862	-	311	-	-	-
novel.832	-	18_random	4789577	4796941	-	391	-	PF01582:TIR domain	TIR
novel.833	-	18_random	4808423	4809430	-	491	-	PF01582:TIR domain	TIR
novel.834	-	18_random	4827986	4840011	-	4978	-	PF01582:TIR domain|PF00931:NB-ARC domain	TIR
novel.835	-	19	213290	214297	+	819	-	-	-
novel.836	-	19	405903	406602	+	497	-	-	-
novel.837	-	19	462760	463511	+	383	-	-	-
novel.838	-	19	579798	581314	+	944	-	PF00931:NB-ARC domain	NB-ARC
novel.839	-	19	1656297	1659234	+	605	-	-	-
novel.84	-	10	2496403	2505488	-	1027	-	PF14259:RNA recognition motif (a.k.a. RRM, RBD, or RNP domain)	-
novel.840	-	19	1907651	1908056	+	286	-	PF01094:Receptor family ligand binding region	ANF_receptor
novel.841	-	19	2221102	2224135	+	469	-	-	-
novel.842	-	19	2619574	2620542	+	884	-	PF00646:F-box domain	F-box
novel.843	-	19	3071068	3075817	+	1420	-	-	-
novel.844	-	19	3136743	3144445	+	529	-	-	-
novel.845	-	19	3729596	3738149	+	1295	-	-	-
novel.846	-	19	3899922	3900340	+	419	-	-	-
novel.847	-	19	3920734	3921790	+	1017	-	-	-
novel.848	-	19	4160923	4162604	+	1605	-	-	-
novel.849	-	19	4486151	4487322	+	858	-	PF01453:D-mannose binding lectin	B_lectin
novel.85	-	10	2708117	2710083	-	1898	-	-	-
novel.850	-	19	5248830	5249468	+	639	-	-	-
novel.851	-	19	5447076	5448789	+	379	-	-	-
novel.852	-	19	6145186	6145783	+	215	-	-	-
novel.853	-	19	6750034	6754245	+	1134	-	PF13359:DDE superfamily endonuclease	-
novel.854	-	19	7074969	7076140	+	690	-	-	-
novel.855	-	19	9775483	9775772	+	270	-	-	-
novel.856	-	19	9895577	9896807	+	763	-	PF13976:GAG-pre-integrase domain	-
novel.857	-	19	10889409	10895479	+	430	-	-	-
novel.858	-	19	11040292	11046571	+	823	-	-	-
novel.859	-	19	11639069	11649659	+	739	-	-	-
novel.86	-	10	2978154	2979130	-	977	-	-	-
novel.860	-	19	12254430	12255116	+	397	-	PF08276:PAN-like domain	-
novel.861	-	19	12474988	12477302	+	2315	-	PF00931:NB-ARC domain	NB-ARC
novel.862	-	19	13974087	13983265	+	470	-	-	-
novel.863	-	19	14514637	14519983	+	255	-	-	-
novel.864	-	19	15288348	15289392	+	890	-	-	-
novel.865	-	19	15294708	15298408	+	451	-	-	-
novel.866	-	19	15355144	15360322	+	389	-	-	-
novel.867	-	19	15366963	15367831	+	869	-	-	-
novel.868	-	19	16375055	16380373	+	4276	-	PF10551:MULE transposase domain|PF03108:MuDR family transposase|PF04434:SWIM zinc finger	MuDR
novel.869	-	19	16636896	16641872	+	3076	-	PF03004:Plant transposase (Ptta/En/Spm family)	-
novel.87	-	10	3767417	3768112	-	581	-	-	-
novel.870	-	19	17349954	17373594	+	543	-	-	-
novel.871	-	19	19013987	19014698	+	692	-	-	-
novel.872	-	19	19592469	19593014	+	390	-	-	-
novel.873	-	19	19587930	19592333	+	1022	-	-	-
novel.874	-	19	19779494	19782274	+	2682	-	PF07727:Reverse transcriptase (RNA-dependent DNA polymerase)|PF13976:GAG-pre-integrase domain|PF00665:Integrase core domain	RVT_2
novel.875	-	19	19818183	19822067	+	575	-	-	-
novel.876	-	19	20160588	20161190	+	277	-	-	-
novel.877	-	19	20305130	20305587	+	272	-	-	-
novel.878	-	19	20363794	20364244	+	451	-	-	-
novel.879	-	19	20376014	20409265	+	3794	-	-	-
novel.88	-	10	4627159	4632044	-	3530	-	PF10551:MULE transposase domain|PF04434:SWIM zinc finger|PF03108:MuDR family transposase	MuDR
novel.880	-	19	20484285	20485327	+	929	-	-	-
novel.881	-	19	21476922	21480733	+	2345	-	-	-
novel.882	-	19	21723602	21752786	+	321	-	PF00931:NB-ARC domain	NB-ARC
novel.883	-	19	21894818	21896537	+	757	-	PF07727:Reverse transcriptase (RNA-dependent DNA polymerase)	RVT_2
novel.884	-	19	22240704	22245569	+	2922	-	-	-
novel.885	-	19	22813333	22814382	+	829	-	-	-
novel.886	-	19	22941600	22943518	+	1013	-	-	-
novel.887	-	19	22991426	22997181	+	2752	-	PF12776:Myb/SANT-like DNA-binding domain|PF13359:DDE superfamily endonuclease	-
novel.888	-	19	192578	198166	-	2971	-	PF03108:MuDR family transposase|PF10551:MULE transposase domain|PF04434:SWIM zinc finger	MuDR
novel.889	-	19	244191	246199	-	1575	-	-	-
novel.89	-	10	5173395	5174802	-	1408	-	PF13976:GAG-pre-integrase domain|PF00665:Integrase core domain|PF14223:gag-polypeptide of LTR copia-type	rve
novel.890	-	19	564949	570766	-	539	-	-	-
novel.891	-	19	651020	652468	-	477	-	-	-
novel.892	-	19	2043648	2044259	-	341	-	-	-
novel.893	-	19	2621072	2622128	-	229	-	-	-
novel.894	-	19	3143290	3167059	-	534	-	-	-
novel.895	-	19	4472747	4477475	-	960	-	PF08276:PAN-like domain|PF00954:S-locus glycoprotein domain	-
novel.896	-	19	5177359	5178484	-	952	-	-	-
novel.897	-	19	5875561	5880378	-	1218	-	-	-
novel.898	-	19	6423452	6435384	-	2583	-	PF13959:Domain of unknown function (DUF4217)|PF00270:DEAD/DEAH box helicase|PF00271:Helicase conserved C-terminal domain	DEAD
novel.899	-	19	8111873	8115002	-	797	-	PF06426:Serine acetyltransferase, N-terminal	-
novel.9	-	1	7688933	7689418	+	486	-	-	-
novel.90	-	10	6415172	6417659	-	1971	-	PF13976:GAG-pre-integrase domain|PF14244:gag-polypeptide of LTR copia-type	-
novel.900	-	19	8679607	8686725	-	2802	-	PF01467:Cytidylyltransferase-like	CTP_transf_2
novel.901	-	19	8925088	8927896	-	2226	-	-	-
novel.902	-	19	12000629	12013792	-	652	-	PF12796:Ankyrin repeats (3 copies)	-
novel.903	-	19	11638686	11649709	-	1172	-	-	-
novel.904	-	19	12475093	12477201	-	2084	-	PF00931:NB-ARC domain	NB-ARC
novel.905	-	19	13468584	13475723	-	441	-	-	-
novel.906	-	19	13634025	13635116	-	909	-	-	-
novel.907	-	19	13656512	13658072	-	1537	-	PF00931:NB-ARC domain	NB-ARC
novel.908	-	19	14337611	14345017	-	260	-	-	-
novel.909	-	19	14726334	14727213	-	880	-	-	-
novel.91	-	10	6983347	7024180	-	2050	-	-	-
novel.910	-	19	15294703	15298436	-	598	-	-	-
novel.911	-	19	15298659	15300489	-	1831	-	PF14244:gag-polypeptide of LTR copia-type|PF13976:GAG-pre-integrase domain	-
novel.912	-	19	15367906	15369527	-	1244	-	-	-
novel.913	-	19	16454053	16459492	-	821	-	-	-
novel.914	-	19	16878021	16878331	-	290	-	-	-
novel.915	-	19	17065484	17068074	-	383	-	-	-
novel.916	-	19	17097368	17099597	-	487	-	-	-
novel.917	-	19	17331763	17335409	-	1961	-	-	-
novel.918	-	19	19171703	19179257	-	445	-	-	-
novel.919	-	19	19297839	19301554	-	1342	-	PF05162:Ribosomal protein L41	-
novel.92	-	10	7565456	7565765	-	286	-	-	-
novel.920	-	19	20026118	20028148	-	1933	-	PF04937:Protein of unknown function (DUF 659)	DUF659
novel.921	-	19	20193176	20197596	-	646	-	-	-
novel.922	-	19	20310987	20489723	-	15366	-	-	-
novel.923	-	19	20468206	20473563	-	698	-	-	-
novel.924	-	19	21139106	21141714	-	652	-	-	-
novel.925	-	19	21723081	21752760	-	818	-	PF00931:NB-ARC domain	NB-ARC
novel.926	-	19	21723937	21753043	-	243	-	-	-
novel.927	-	19	21813449	21814125	-	653	-	PF00931:NB-ARC domain	NB-ARC
novel.928	-	19	21911565	21911804	-	240	-	-	-
novel.929	-	19	21979222	22008229	-	1497	-	PF00931:NB-ARC domain	NB-ARC
novel.93	-	10	7889979	7891398	-	1333	-	-	-
novel.930	-	19	22240806	22243110	-	1863	-	-	-
novel.931	-	19	23233477	23234109	-	517	-	-	-
novel.932	-	1_random	421352	421730	+	245	-	-	-
novel.933	-	1_random	413396	413944	-	549	-	-	-
novel.934	-	2	691362	705122	+	3540	-	-	-
novel.935	-	2	1719104	1720209	+	1004	-	PF03552:Cellulose synthase	-
novel.936	-	2	2177883	2178642	+	653	-	-	-
novel.937	-	2	2568927	2570908	+	1982	-	-	-
novel.938	-	2	3125441	3128026	+	385	-	-	-
novel.939	-	2	3233689	3235117	+	1429	-	-	-
novel.94	-	10	9211096	9214299	-	3116	-	PF07645:Calcium-binding EGF domain|PF07714:Protein tyrosine kinase|PF13947:Wall-associated receptor kinase galacturonan-binding	Pkinase_Tyr
novel.940	-	2	3436554	3438408	+	767	-	-	-
novel.941	-	2	4967976	4971409	+	914	-	-	-
novel.942	-	2	5332358	5334073	+	812	-	-	-
novel.943	-	2	5604231	5608544	+	1645	-	-	-
novel.944	-	2	5629435	5629714	+	201	-	-	-
novel.945	-	2	5632654	5637337	+	2955	-	-	-
novel.946	-	2	5738314	5738689	+	376	-	-	-
novel.947	-	2	6215210	6215608	+	373	-	-	-
novel.948	-	2	6355652	6377593	+	1625	-	PF16088:UPF0693 family	-
novel.949	-	2	6544682	6547768	+	2536	-	-	-
novel.95	-	10	11083462	11087150	-	2459	-	-	-
novel.950	-	2	6568911	6569496	+	448	-	-	-
novel.951	-	2	6685573	6686572	+	590	-	-	-
novel.952	-	2	8917946	8918714	+	574	-	-	-
novel.953	-	2	9243835	9246246	+	610	-	-	-
novel.954	-	2	10564124	10564739	+	530	-	PF04937:Protein of unknown function (DUF 659)	DUF659
novel.955	-	2	10844046	10847824	+	2803	-	-	-
novel.956	-	2	10892107	10894075	+	462	-	-	-
novel.957	-	2	11807521	11815778	+	555	-	-	-
novel.958	-	2	11873643	11874516	+	453	-	-	-
novel.959	-	2	12424336	12426433	+	610	-	-	-
novel.96	-	10	12084073	12097603	-	252	-	-	-
novel.960	-	2	14409445	14410157	+	203	-	-	-
novel.961	-	2	14690039	14692364	+	426	-	-	-
novel.962	-	2	16888594	16898176	+	2358	-	PF12854:PPR repeat|PF13041:PPR repeat family	-
novel.963	-	2	17119745	17122453	+	1081	-	PF12776:Myb/SANT-like DNA-binding domain	-
novel.964	-	2	18220511	18246970	+	1455	-	PF03980:Nnf1	-
novel.965	-	2	42987	44481	-	263	-	PF00078:Reverse transcriptase (RNA-dependent DNA polymerase)	RVT_1
novel.966	-	2	1003018	1003721	-	329	-	-	-
novel.967	-	2	1408927	1410745	-	1027	-	-	-
novel.968	-	2	2554711	2557906	-	3007	-	-	-
novel.969	-	2	2910003	2914753	-	4070	-	-	-
novel.97	-	10	14180607	14184222	-	804	-	-	-
novel.970	-	2	3421644	3422102	-	261	-	PF14365:Domain of unknown function (DUF4409)	-
novel.971	-	2	3436407	3439364	-	2527	-	-	-
novel.972	-	2	3461896	3464459	-	2337	-	-	-
novel.973	-	2	3477158	3480931	-	805	-	PF07491:Protein phosphatase inhibitor	-
novel.974	-	2	3506098	3506609	-	400	-	-	-
novel.975	-	2	3708897	3710418	-	1522	-	PF00168:C2 domain	C2
novel.976	-	2	3710627	3711210	-	488	-	-	-
novel.977	-	2	4580067	4588288	-	1450	-	-	-
novel.978	-	2	6704007	6704930	-	648	-	-	-
novel.979	-	2	9955434	9956371	-	938	-	PF13639:Ring finger domain	-
novel.98	-	10	14387469	14396666	-	1416	-	-	-
novel.980	-	2	11550110	11554889	-	671	-	-	-
novel.981	-	2	11700551	11701284	-	734	-	-	-
novel.982	-	2	11782942	11783716	-	617	-	-	-
novel.983	-	2	12648226	12672076	-	680	-	PF01632:Ribosomal protein L35	-
novel.984	-	2	13761828	13763103	-	1168	-	PF03547:Membrane transport protein	-
novel.985	-	2	14336873	14358481	-	1844	-	-	-
novel.986	-	2	14567949	14576966	-	1860	-	-	-
novel.987	-	2	14626423	14631691	-	3475	-	-	-
novel.988	-	2	14732882	14735409	-	2528	-	PF13041:PPR repeat family	-
novel.989	-	2	15063148	15064314	-	735	-	-	-
novel.99	-	10	16035308	16039979	-	4672	-	-	-
novel.990	-	2	15138874	15139790	-	504	-	PF02902:Ulp1 protease family, C-terminal catalytic domain	Peptidase_C48
novel.991	-	2	15140332	15143015	-	1217	-	-	-
novel.992	-	2	16348022	16361927	-	961	-	-	-
novel.993	-	2	16737723	16740696	-	2009	-	PF13520:Amino acid permease	-
novel.994	-	2	17066246	17066675	-	336	-	-	-
novel.995	-	2	17544337	17544795	-	300	-	PF03004:Plant transposase (Ptta/En/Spm family)	-
novel.996	-	2	17886025	17891027	-	482	-	-	-
novel.997	-	2	17927072	17928014	-	855	-	-	-
novel.998	-	2	17928139	17930789	-	1843	-	PF04937:Protein of unknown function (DUF 659)	DUF659
novel.999	-	2	18006178	18019676	-	11154	-	PF14244:gag-polypeptide of LTR copia-type	-

## Sheet: Table S3
GOenrich_significant
C1vsC7
Category	GOID	Description	GeneRatio	BgRatio	pvalue	padj	geneID	geneName	Count	Up	Up_Gene_id	Down	Down_Gene_id
BP	GO:0015979	photosynthesis	36/3282	45/7452	8.24601e-07	0.000377667	VIT_19s0027g00200/VIT_19s0015g01760/VIT_11s0016g01400/VIT_09s0002g04320/VIT_14s0081g00060/VIT_04s0008g01730/VIT_04s0023g00410/VIT_00s0207g00210/VIT_12s0028g01080/VIT_01s0137g00210/VIT_00s0125g00280/VIT_04s0044g01410/VIT_10s0003g04350/VIT_05s0020g03180/VIT_07s0005g04920/VIT_07s0151g01000/VIT_00s0904g00010/VIT_07s0141g00570/VIT_13s0064g01080/VIT_18s0001g11710/VIT_12s0059g01810/VIT_13s0019g02630/VIT…	-/-/-/-/-/-/-/-/-/-/-/-/-/-/-/-/-/-/-/-/-/-/-/-/-/-/-/-/-/-/-/-/-/-/-/-	36	1	VIT_18s0001g09110	35	VIT_19s0027g00200/VIT_19s0015g01760/VIT_11s0016g01400/VIT_09s0002g04320/VIT_14s0081g00060/VIT_04s0008g01730/VIT_04s0023g00410/VIT_00s0207g00210/VIT_12s0028g01080/VIT_01s0137g00210/VIT_00s0125g00280/VIT_04s0044g01410/VIT_10s0003g04350/VIT_05s0020g03180/VIT_07s0005g04920/VIT_07s0151g01000/VIT_00s0904g00010/VIT_07s0141g00570/VIT_13s0064g01080/VIT_18s0001g11710/VIT_12s0059g01810/VIT_13s0019g02630/VIT…
CC	GO:0009579	thylakoid	37/1047	45/2430	6.40405e-08	3.55425e-06	VIT_19s0027g00200/VIT_19s0015g01760/VIT_11s0016g01400/VIT_09s0002g04320/VIT_14s0081g00060/VIT_04s0008g01730/VIT_04s0023g00410/VIT_00s0207g00210/VIT_12s0028g01080/VIT_01s0137g00210/VIT_00s0125g00280/VIT_04s0044g01410/VIT_10s0003g04350/VIT_05s0020g03180/VIT_07s0005g04920/VIT_07s0151g01000/VIT_00s0904g00010/VIT_07s0141g00570/VIT_13s0064g01080/VIT_03s0063g01460/VIT_18s0001g11710/VIT_19s0014g03850/VIT…	-/-/-/-/-/-/-/-/-/-/-/-/-/-/-/-/-/-/-/-/-/-/-/-/-/-/-/-/-/-/-/-/-/-/-/-/-	37	1	VIT_18s0001g09110	36	VIT_19s0027g00200/VIT_19s0015g01760/VIT_11s0016g01400/VIT_09s0002g04320/VIT_14s0081g00060/VIT_04s0008g01730/VIT_04s0023g00410/VIT_00s0207g00210/VIT_12s0028g01080/VIT_01s0137g00210/VIT_00s0125g00280/VIT_04s0044g01410/VIT_10s0003g04350/VIT_05s0020g03180/VIT_07s0005g04920/VIT_07s0151g01000/VIT_00s0904g00010/VIT_07s0141g00570/VIT_13s0064g01080/VIT_03s0063g01460/VIT_18s0001g11710/VIT_19s0014g03850/VIT…
CC	GO:0044436	thylakoid part	37/1047	45/2430	6.40405e-08	3.55425e-06	VIT_19s0027g00200/VIT_19s0015g01760/VIT_11s0016g01400/VIT_09s0002g04320/VIT_14s0081g00060/VIT_04s0008g01730/VIT_04s0023g00410/VIT_00s0207g00210/VIT_12s0028g01080/VIT_01s0137g00210/VIT_00s0125g00280/VIT_04s0044g01410/VIT_10s0003g04350/VIT_05s0020g03180/VIT_07s0005g04920/VIT_07s0151g01000/VIT_00s0904g00010/VIT_07s0141g00570/VIT_13s0064g01080/VIT_03s0063g01460/VIT_18s0001g11710/VIT_19s0014g03850/VIT…	-/-/-/-/-/-/-/-/-/-/-/-/-/-/-/-/-/-/-/-/-/-/-/-/-/-/-/-/-/-/-/-/-/-/-/-/-	37	1	VIT_18s0001g09110	36	VIT_19s0027g00200/VIT_19s0015g01760/VIT_11s0016g01400/VIT_09s0002g04320/VIT_14s0081g00060/VIT_04s0008g01730/VIT_04s0023g00410/VIT_00s0207g00210/VIT_12s0028g01080/VIT_01s0137g00210/VIT_00s0125g00280/VIT_04s0044g01410/VIT_10s0003g04350/VIT_05s0020g03180/VIT_07s0005g04920/VIT_07s0151g01000/VIT_00s0904g00010/VIT_07s0141g00570/VIT_13s0064g01080/VIT_03s0063g01460/VIT_18s0001g11710/VIT_19s0014g03850/VIT…
CC	GO:0034357	photosynthetic membrane	35/1047	43/2430	2.42211e-07	8.96179e-06	VIT_19s0027g00200/VIT_19s0015g01760/VIT_11s0016g01400/VIT_09s0002g04320/VIT_14s0081g00060/VIT_04s0008g01730/VIT_04s0023g00410/VIT_00s0207g00210/VIT_12s0028g01080/VIT_01s0137g00210/VIT_00s0125g00280/VIT_04s0044g01410/VIT_10s0003g04350/VIT_05s0020g03180/VIT_07s0005g04920/VIT_07s0151g01000/VIT_00s0904g00010/VIT_07s0141g00570/VIT_13s0064g01080/VIT_18s0001g11710/VIT_19s0014g03850/VIT_18s0122g00680/VIT…	-/-/-/-/-/-/-/-/-/-/-/-/-/-/-/-/-/-/-/-/-/-/-/-/-/-/-/-/-/-/-/-/-/-/-	35	1	VIT_18s0001g09110	34	VIT_19s0027g00200/VIT_19s0015g01760/VIT_11s0016g01400/VIT_09s0002g04320/VIT_14s0081g00060/VIT_04s0008g01730/VIT_04s0023g00410/VIT_00s0207g00210/VIT_12s0028g01080/VIT_01s0137g00210/VIT_00s0125g00280/VIT_04s0044g01410/VIT_10s0003g04350/VIT_05s0020g03180/VIT_07s0005g04920/VIT_07s0151g01000/VIT_00s0904g00010/VIT_07s0141g00570/VIT_13s0064g01080/VIT_18s0001g11710/VIT_19s0014g03850/VIT_18s0122g00680/VIT…
CC	GO:0009521	photosystem	32/1047	40/2430	1.70916e-06	4.74291e-05	VIT_19s0027g00200/VIT_19s0015g01760/VIT_11s0016g01400/VIT_09s0002g04320/VIT_14s0081g00060/VIT_04s0008g01730/VIT_04s0023g00410/VIT_00s0207g00210/VIT_12s0028g01080/VIT_01s0137g00210/VIT_00s0125g00280/VIT_04s0044g01410/VIT_10s0003g04350/VIT_05s0020g03180/VIT_07s0005g04920/VIT_07s0151g01000/VIT_00s0904g00010/VIT_07s0141g00570/VIT_13s0064g01080/VIT_18s0001g11710/VIT_18s0122g00680/VIT_13s0019g00260/VIT…	-/-/-/-/-/-/-/-/-/-/-/-/-/-/-/-/-/-/-/-/-/-/-/-/-/-/-/-/-/-/-/-	32	1	VIT_18s0001g09110	31	VIT_19s0027g00200/VIT_19s0015g01760/VIT_11s0016g01400/VIT_09s0002g04320/VIT_14s0081g00060/VIT_04s0008g01730/VIT_04s0023g00410/VIT_00s0207g00210/VIT_12s0028g01080/VIT_01s0137g00210/VIT_00s0125g00280/VIT_04s0044g01410/VIT_10s0003g04350/VIT_05s0020g03180/VIT_07s0005g04920/VIT_07s0151g01000/VIT_00s0904g00010/VIT_07s0141g00570/VIT_13s0064g01080/VIT_18s0001g11710/VIT_18s0122g00680/VIT_13s0019g00260/VIT…
CC	GO:0042651	thylakoid membrane	18/1047	23/2430	0.000615325	0.0124318	VIT_19s0027g00200/VIT_00s0207g00210/VIT_12s0028g01080/VIT_00s0904g00010/VIT_13s0064g01080/VIT_18s0001g11710/VIT_19s0014g03850/VIT_18s0122g00680/VIT_13s0019g00260/VIT_19s0014g05080/VIT_13s0019g00320/VIT_01s0026g02680/VIT_08s0040g00850/VIT_03s0017g00940/VIT_12s0134g00510/VIT_14s0128g00030/VIT_07s0005g04400/VIT_18s0001g15360	-/-/-/-/-/-/-/-/-/-/-/-/-/-/-/-/-/-	18	0		18	VIT_19s0027g00200/VIT_00s0207g00210/VIT_12s0028g01080/VIT_00s0904g00010/VIT_13s0064g01080/VIT_18s0001g11710/VIT_19s0014g03850/VIT_18s0122g00680/VIT_13s0019g00260/VIT_19s0014g05080/VIT_13s0019g00320/VIT_01s0026g02680/VIT_08s0040g00850/VIT_03s0017g00940/VIT_12s0134g00510/VIT_14s0128g00030/VIT_07s0005g04400/VIT_18s0001g15360
CC	GO:0009522	photosystem I	11/1047	12/2430	0.000671991	0.0124318	VIT_19s0015g01760/VIT_09s0002g04320/VIT_04s0023g00410/VIT_00s0125g00280/VIT_04s0044g01410/VIT_10s0003g04350/VIT_05s0020g03180/VIT_07s0005g04920/VIT_07s0151g01000/VIT_18s0001g08620/VIT_09s0002g08330	-/-/-/-/-/-/-/-/-/-/-	11	0		11	VIT_19s0015g01760/VIT_09s0002g04320/VIT_04s0023g00410/VIT_00s0125g00280/VIT_04s0044g01410/VIT_10s0003g04350/VIT_05s0020g03180/VIT_07s0005g04920/VIT_07s0151g01000/VIT_18s0001g08620/VIT_09s0002g08330
CC	GO:0009523	photosystem II	20/1047	27/2430	0.00103639	0.0164341	VIT_19s0027g00200/VIT_11s0016g01400/VIT_14s0081g00060/VIT_04s0008g01730/VIT_00s0207g00210/VIT_12s0028g01080/VIT_01s0137g00210/VIT_00s0904g00010/VIT_07s0141g00570/VIT_13s0064g01080/VIT_18s0001g11710/VIT_18s0122g00680/VIT_13s0019g00260/VIT_19s0014g05080/VIT_13s0019g00320/VIT_01s0026g02680/VIT_08s0040g00850/VIT_14s0128g00030/VIT_07s0005g04400/VIT_18s0001g15360	-/-/-/-/-/-/-/-/-/-/-/-/-/-/-/-/-/-/-/-	20	0		20	VIT_19s0027g00200/VIT_11s0016g01400/VIT_14s0081g00060/VIT_04s0008g01730/VIT_00s0207g00210/VIT_12s0028g01080/VIT_01s0137g00210/VIT_00s0904g00010/VIT_07s0141g00570/VIT_13s0064g01080/VIT_18s0001g11710/VIT_18s0122g00680/VIT_13s0019g00260/VIT_19s0014g05080/VIT_13s0019g00320/VIT_01s0026g02680/VIT_08s0040g00850/VIT_14s0128g00030/VIT_07s0005g04400/VIT_18s0001g15360
C1vsCK9
Category	GOID	Description	GeneRatio	BgRatio	pvalue	padj	geneID	geneName	Count	Up	Up_Gene_id	Down	Down_Gene_id
BP	GO:0015979	photosynthesis	35/3517	46/7372	7.83324e-05	0.0357196	VIT_19s0027g00200/VIT_05s0020g03180/VIT_00s0207g00210/VIT_12s0028g01080/VIT_07s0141g00570/VIT_01s0137g00210/VIT_14s0081g00060/VIT_09s0002g04320/VIT_07s0005g04920/VIT_04s0023g00410/VIT_19s0015g01760/VIT_13s0064g01080/VIT_11s0016g01400/VIT_04s0044g01410/VIT_00s0904g00010/VIT_10s0003g04350/VIT_00s0125g00280/VIT_07s0151g01000/VIT_12s0059g01810/VIT_04s0008g01730/VIT_10s0071g01160/VIT_18s0001g11710/VIT…	-/-/-/-/-/-/-/-/-/-/-/-/-/-/-/-/-/-/-/-/-/-/-/-/-/-/-/-/-/-/-/-/-/-/-	35	1	VIT_18s0001g09110	34	VIT_19s0027g00200/VIT_05s0020g03180/VIT_00s0207g00210/VIT_12s0028g01080/VIT_07s0141g00570/VIT_01s0137g00210/VIT_14s0081g00060/VIT_09s0002g04320/VIT_07s0005g04920/VIT_04s0023g00410/VIT_19s0015g01760/VIT_13s0064g01080/VIT_11s0016g01400/VIT_04s0044g01410/VIT_00s0904g00010/VIT_10s0003g04350/VIT_00s0125g00280/VIT_07s0151g01000/VIT_12s0059g01810/VIT_04s0008g01730/VIT_10s0071g01160/VIT_18s0001g11710/VIT…
CC	GO:0009579	thylakoid	35/1114	45/2406	1.38153e-05	0.000766748	VIT_19s0027g00200/VIT_05s0020g03180/VIT_00s0207g00210/VIT_12s0028g01080/VIT_07s0141g00570/VIT_01s0137g00210/VIT_14s0081g00060/VIT_09s0002g04320/VIT_07s0005g04920/VIT_04s0023g00410/VIT_19s0015g01760/VIT_13s0064g01080/VIT_11s0016g01400/VIT_04s0044g01410/VIT_19s0014g03850/VIT_00s0904g00010/VIT_10s0003g04350/VIT_00s0125g00280/VIT_07s0151g01000/VIT_03s0063g01460/VIT_04s0008g01730/VIT_18s0001g11710/VIT…	-/-/-/-/-/-/-/-/-/-/-/-/-/-/-/-/-/-/-/-/-/-/-/-/-/-/-/-/-/-/-/-/-/-/-	35	1	VIT_18s0001g09110	34	VIT_19s0027g00200/VIT_05s0020g03180/VIT_00s0207g00210/VIT_12s0028g01080/VIT_07s0141g00570/VIT_01s0137g00210/VIT_14s0081g00060/VIT_09s0002g04320/VIT_07s0005g04920/VIT_04s0023g00410/VIT_19s0015g01760/VIT_13s0064g01080/VIT_11s0016g01400/VIT_04s0044g01410/VIT_19s0014g03850/VIT_00s0904g00010/VIT_10s0003g04350/VIT_00s0125g00280/VIT_07s0151g01000/VIT_03s0063g01460/VIT_04s0008g01730/VIT_18s0001g11710/VIT…
CC	GO:0044436	thylakoid part	35/1114	45/2406	1.38153e-05	0.000766748	VIT_19s0027g00200/VIT_05s0020g03180/VIT_00s0207g00210/VIT_12s0028g01080/VIT_07s0141g00570/VIT_01s0137g00210/VIT_14s0081g00060/VIT_09s0002g04320/VIT_07s0005g04920/VIT_04s0023g00410/VIT_19s0015g01760/VIT_13s0064g01080/VIT_11s0016g01400/VIT_04s0044g01410/VIT_19s0014g03850/VIT_00s0904g00010/VIT_10s0003g04350/VIT_00s0125g00280/VIT_07s0151g01000/VIT_03s0063g01460/VIT_04s0008g01730/VIT_18s0001g11710/VIT…	-/-/-/-/-/-/-/-/-/-/-/-/-/-/-/-/-/-/-/-/-/-/-/-/-/-/-/-/-/-/-/-/-/-/-	35	1	VIT_18s0001g09110	34	VIT_19s0027g00200/VIT_05s0020g03180/VIT_00s0207g00210/VIT_12s0028g01080/VIT_07s0141g00570/VIT_01s0137g00210/VIT_14s0081g00060/VIT_09s0002g04320/VIT_07s0005g04920/VIT_04s0023g00410/VIT_19s0015g01760/VIT_13s0064g01080/VIT_11s0016g01400/VIT_04s0044g01410/VIT_19s0014g03850/VIT_00s0904g00010/VIT_10s0003g04350/VIT_00s0125g00280/VIT_07s0151g01000/VIT_03s0063g01460/VIT_04s0008g01730/VIT_18s0001g11710/VIT…
CC	GO:0034357	photosynthetic membrane	33/1114	43/2406	4.0373e-05	0.0014938	VIT_19s0027g00200/VIT_05s0020g03180/VIT_00s0207g00210/VIT_12s0028g01080/VIT_07s0141g00570/VIT_01s0137g00210/VIT_14s0081g00060/VIT_09s0002g04320/VIT_07s0005g04920/VIT_04s0023g00410/VIT_19s0015g01760/VIT_13s0064g01080/VIT_11s0016g01400/VIT_04s0044g01410/VIT_19s0014g03850/VIT_00s0904g00010/VIT_10s0003g04350/VIT_00s0125g00280/VIT_07s0151g01000/VIT_04s0008g01730/VIT_18s0001g11710/VIT_19s0014g05080/VIT…	-/-/-/-/-/-/-/-/-/-/-/-/-/-/-/-/-/-/-/-/-/-/-/-/-/-/-/-/-/-/-/-/-	33	1	VIT_18s0001g09110	32	VIT_19s0027g00200/VIT_05s0020g03180/VIT_00s0207g00210/VIT_12s0028g01080/VIT_07s0141g00570/VIT_01s0137g00210/VIT_14s0081g00060/VIT_09s0002g04320/VIT_07s0005g04920/VIT_04s0023g00410/VIT_19s0015g01760/VIT_13s0064g01080/VIT_11s0016g01400/VIT_04s0044g01410/VIT_19s0014g03850/VIT_00s0904g00010/VIT_10s0003g04350/VIT_00s0125g00280/VIT_07s0151g01000/VIT_04s0008g01730/VIT_18s0001g11710/VIT_19s0014g05080/VIT…
CC	GO:0009521	photosystem	30/1114	40/2406	0.000191513	0.00531447	VIT_19s0027g00200/VIT_05s0020g03180/VIT_00s0207g00210/VIT_12s0028g01080/VIT_07s0141g00570/VIT_01s0137g00210/VIT_14s0081g00060/VIT_09s0002g04320/VIT_07s0005g04920/VIT_04s0023g00410/VIT_19s0015g01760/VIT_13s0064g01080/VIT_11s0016g01400/VIT_04s0044g01410/VIT_00s0904g00010/VIT_10s0003g04350/VIT_00s0125g00280/VIT_07s0151g01000/VIT_04s0008g01730/VIT_18s0001g11710/VIT_19s0014g05080/VIT_01s0026g02680/VIT…	-/-/-/-/-/-/-/-/-/-/-/-/-/-/-/-/-/-/-/-/-/-/-/-/-/-/-/-/-/-	30	1	VIT_18s0001g09110	29	VIT_19s0027g00200/VIT_05s0020g03180/VIT_00s0207g00210/VIT_12s0028g01080/VIT_07s0141g00570/VIT_01s0137g00210/VIT_14s0081g00060/VIT_09s0002g04320/VIT_07s0005g04920/VIT_04s0023g00410/VIT_19s0015g01760/VIT_13s0064g01080/VIT_11s0016g01400/VIT_04s0044g01410/VIT_00s0904g00010/VIT_10s0003g04350/VIT_00s0125g00280/VIT_07s0151g01000/VIT_04s0008g01730/VIT_18s0001g11710/VIT_19s0014g05080/VIT_01s0026g02680/VIT…
CC	GO:0098796	membrane protein complex	77/1114	131/2406	0.00216674	0.0481016	VIT_19s0027g00200/VIT_05s0020g03180/VIT_00s0207g00210/VIT_12s0028g01080/VIT_07s0141g00570/VIT_01s0137g00210/VIT_14s0081g00060/VIT_09s0002g04320/VIT_07s0005g04920/VIT_04s0023g00410/VIT_19s0015g01760/VIT_13s0064g01080/VIT_11s0016g01400/VIT_04s0044g01410/VIT_10s0116g01740/VIT_00s0904g00010/VIT_13s0156g00210/VIT_10s0003g04350/VIT_00s0125g00280/VIT_06s0004g01270/VIT_17s0000g10010/VIT_07s0151g01000/VIT…	-/-/-/-/-/-/-/-/-/-/-/-/-/-/-/-/-/-/-/-/-/-/-/-/-/-/-/-/-/-/-/-/-/-/-/-/-/-/-/-/-/-/-/-/-/-/-/-/-/-/-/-/-/-/-/-/-/-/-/-/-/-/-/-/-/-/-/-/-/-/-/-/-/-/-/-/-	77	13	VIT_13s0156g00210/VIT_11s0037g00300/VIT_13s0067g01290/VIT_03s0038g00790/VIT_07s0005g02630/VIT_18s0001g09110/VIT_04s0023g03870/VIT_00s0187g00310/VIT_02s0012g02120/VIT_11s0016g04180/VIT_18s0001g14680/VIT_05s0020g04710/VIT_14s0068g02030	64	VIT_19s0027g00200/VIT_05s0020g03180/VIT_00s0207g00210/VIT_12s0028g01080/VIT_07s0141g00570/VIT_01s0137g00210/VIT_14s0081g00060/VIT_09s0002g04320/VIT_07s0005g04920/VIT_04s0023g00410/VIT_19s0015g01760/VIT_13s0064g01080/VIT_11s0016g01400/VIT_04s0044g01410/VIT_10s0116g01740/VIT_00s0904g00010/VIT_10s0003g04350/VIT_00s0125g00280/VIT_06s0004g01270/VIT_17s0000g10010/VIT_07s0151g01000/VIT_04s0008g05590/VIT…
MF	GO:0016830	carbon-carbon lyase activity	30/5248	39/11461	7.26984e-05	0.0209281	VIT_19s0015g01720/VIT_17s0000g00920/VIT_12s0028g02180/VIT_04s0023g03010/VIT_04s0079g00600/VIT_03s0017g00650/VIT_06s0004g04080/VIT_17s0000g02140/VIT_03s0038g00670/VIT_06s0004g06320/VIT_01s0011g02740/VIT_05s0020g02370/VIT_18s0076g00360/VIT_07s0191g00190/VIT_01s0010g03940/VIT_13s0067g02450/VIT_19s0014g01390/VIT_12s0057g01240/VIT_00s1995g00010/VIT_12s0055g00710/VIT_10s0116g00870/VIT_10s0003g04240/VIT…	-/-/-/-/-/-/-/-/-/-/-/-/-/-/-/-/-/-/-/-/-/-/-/-/-/-/-/-/-/-	30	10	VIT_12s0028g02180/VIT_03s0017g00650/VIT_06s0004g06320/VIT_01s0011g02740/VIT_01s0010g03940/VIT_19s0014g01390/VIT_00s1995g00010/VIT_12s0055g00710/VIT_13s0019g04170/VIT_01s0011g04350	20	VIT_19s0015g01720/VIT_17s0000g00920/VIT_04s0023g03010/VIT_04s0079g00600/VIT_06s0004g04080/VIT_17s0000g02140/VIT_03s0038g00670/VIT_05s0020g02370/VIT_18s0076g00360/VIT_07s0191g00190/VIT_13s0067g02450/VIT_12s0057g01240/VIT_10s0116g00870/VIT_10s0003g04240/VIT_01s0011g06610/VIT_14s0083g00580/VIT_13s0139g00170/VIT_19s0014g01330/VIT_08s0007g03830/VIT_11s0037g00950
MF	GO:0003700	DNA binding transcription factor activity	177/5248	316/11461	0.000139521	0.0209281	VIT_15s0021g01880/VIT_01s0010g03930/VIT_12s0059g00280/VIT_10s0116g01200/VIT_08s0007g07550/VIT_05s0077g01860/VIT_08s0058g00690/VIT_03s0038g00490/VIT_12s0028g03270/VIT_00s0299g00100/VIT_18s0001g13040/VIT_02s0025g04170/VIT_10s0003g00580/VIT_09s0002g00470/VIT_04s0008g05760/VIT_06s0004g07500/novel.671/VIT_13s0019g03550/VIT_08s0007g08250/VIT_18s0001g10150/VIT_10s0003g01600/VIT_07s0005g00820/VIT_10s0003…	-/-/-/-/-/-/-/-/-/-/-/-/-/-/-/-/-/-/-/-/-/-/-/-/-/-/-/-/-/-/-/-/-/-/-/-/-/-/-/-/-/-/-/-/-/-/-/-/-/-/-/-/-/-/-/-/-/-/-/-/-/-/-/-/-/-/-/-/-/-/-/-/-/-/-/-/-/-/-/-/-/-/-/-/-/-/-/-/-/-/-/-/-/-/-/-/-/-/-/-/-/-/-/-/-/-/-/-/-/-/-/-/-/-/-/-/-/-/-/-/-/-/-/-/-/-/-/-/-/-/-/-/-/-/-/-/-/-/-/-/-/-/-/-/-/-/-/-/-/-/-/-/-/-/-/-/-/-/-/-/-/-/-/-/-/-/-/-/-/-/-/-/-/-/-/-/-	177	101	VIT_01s0010g03930/VIT_12s0059g00280/VIT_10s0116g01200/VIT_05s0077g01860/VIT_08s0058g00690/VIT_03s0038g00490/VIT_12s0028g03270/VIT_18s0001g13040/VIT_10s0003g00580/VIT_04s0008g05760/VIT_06s0004g07500/novel.671/VIT_10s0003g01600/VIT_10s0003g00140/VIT_19s0090g00840/VIT_05s0049g00510/VIT_08s0007g05170/VIT_07s0005g02570/VIT_07s0005g03220/VIT_12s0028g01410/VIT_09s0018g00240/VIT_11s0052g00450/VIT_12s0028…	76	VIT_15s0021g01880/VIT_08s0007g07550/VIT_00s0299g00100/VIT_02s0025g04170/VIT_09s0002g00470/VIT_13s0019g03550/VIT_08s0007g08250/VIT_18s0001g10150/VIT_07s0005g00820/VIT_01s0011g03070/VIT_16s0013g01120/VIT_13s0019g04390/VIT_15s0024g00640/VIT_02s0025g04650/VIT_16s0013g01080/VIT_13s0158g00380/VIT_16s0013g00900/VIT_00s0179g00150/VIT_07s0191g00180/VIT_07s0031g00190/VIT_13s0067g03140/VIT_16s0013g01000/VIT…
MF	GO:0050662	coenzyme binding	165/5248	297/11461	0.000394521	0.030252	VIT_02s0025g02560/VIT_05s0029g00420/VIT_04s0044g00230/VIT_04s0044g01740/VIT_18s0001g01110/VIT_09s0002g05250/VIT_03s0038g02610/VIT_14s0006g02240/VIT_04s0044g00220/VIT_05s0020g04510/VIT_17s0000g00920/VIT_18s0041g02020/VIT_19s0027g01090/VIT_14s0060g00820/VIT_03s0038g02510/VIT_09s0018g01870/VIT_07s0104g01250/VIT_14s0171g00490/VIT_07s0104g00510/VIT_18s0001g04860/VIT_12s0028g01820/VIT_04s0079g00600/VIT…	-/-/-/-/-/-/-/-/-/-/-/-/-/-/-/-/-/-/-/-/-/-/-/-/-/-/-/-/-/-/-/-/-/-/-/ANR/-/-/-/-/-/-/-/-/-/-/-/-/-/-/-/-/-/-/-/-/-/-/-/-/-/-/-/-/-/-/-/-/-/-/-/-/-/-/-/-/-/-/-/-/-/-/-/-/-/-/-/-/-/-/-/-/-/-/-/-/-/-/-/-/-/-/-/-/-/-/-/-/-/-/-/-/-/-/-/-/-/-/-/-/-/-/-/-/-/-/-/-/-/-/-/-/-/-/-/-/-/-/-/-/-/-/-/-/-/-/-/-/-/-/-/-/-/-/-/-/-/-/-/-/-/-/-/-/-	165	85	VIT_04s0044g00230/VIT_18s0001g01110/VIT_09s0002g05250/VIT_03s0038g02610/VIT_14s0006g02240/VIT_04s0044g00220/VIT_18s0041g02020/VIT_19s0027g01090/VIT_07s0104g01250/VIT_14s0171g00490/VIT_18s0001g04860/VIT_12s0028g01820/VIT_09s0002g08460/VIT_04s0008g03770/VIT_05s0051g00870/VIT_19s0014g02190/VIT_10s0003g05450/VIT_01s0011g05860/VIT_08s0105g00460/VIT_00s0361g00040/VIT_06s0004g02380/VIT_13s0156g00350/VIT…	80	VIT_02s0025g02560/VIT_05s0029g00420/VIT_04s0044g01740/VIT_05s0020g04510/VIT_17s0000g00920/VIT_14s0060g00820/VIT_03s0038g02510/VIT_09s0018g01870/VIT_07s0104g00510/VIT_04s0079g00600/VIT_06s0061g01120/VIT_08s0007g03610/VIT_18s0122g00620/VIT_02s0087g00630/VIT_07s0129g00430/VIT_12s0057g00940/VIT_17s0000g02140/VIT_00s0225g00130/VIT_16s0039g01670/VIT_15s0021g00500/VIT_08s0217g00100/VIT_12s0034g01860/VIT…
MF	GO:0016682	oxidoreductase activity, acting on diphenols and related substances as donors, oxygen as acceptor	10/5248	10/11461	0.00040336	0.030252	VIT_02s0033g01380/VIT_02s0033g01400/VIT_10s0116g00560/VIT_00s0480g00070/VIT_00s0399g00060/VIT_00s0480g00030/VIT_12s0142g00430/VIT_00s0480g00060/VIT_03s0038g04730/VIT_00s0480g00040	-/-/-/-/-/-/-/-/-/-	10	5	VIT_02s0033g01380/VIT_02s0033g01400/VIT_00s0399g00060/VIT_12s0142g00430/VIT_00s0480g00060	5	VIT_10s0116g00560/VIT_00s0480g00070/VIT_00s0480g00030/VIT_03s0038g04730/VIT_00s0480g00040
MF	GO:0043565	sequence-specific DNA binding	97/5248	166/11461	0.000664059	0.0398435	VIT_15s0021g01880/VIT_01s0010g03930/VIT_10s0116g01200/VIT_08s0007g07550/VIT_08s0058g00690/VIT_03s0038g00490/VIT_00s0299g00100/VIT_18s0001g13040/VIT_02s0025g04170/VIT_04s0008g05760/VIT_06s0004g07500/VIT_10s0003g01600/VIT_19s0090g00840/VIT_13s0019g04390/VIT_13s0158g00380/VIT_08s0007g05170/VIT_07s0005g02570/VIT_00s0179g00150/VIT_12s0028g01410/VIT_09s0018g00240/VIT_11s0052g00450/VIT_07s0191g00180/VIT…	-/-/-/-/-/-/-/-/-/-/-/-/-/-/-/-/-/-/-/-/-/-/-/-/-/-/-/-/-/-/-/-/-/-/-/-/-/-/-/-/-/-/-/-/-/-/-/-/-/-/-/-/-/-/-/-/-/-/-/-/-/-/-/-/-/-/-/-/-/-/-/-/-/-/-/-/-/-/-/-/-/-/-/-/-/-/-/-/-/-/-/-/-/-/-/-/-	97	62	VIT_01s0010g03930/VIT_10s0116g01200/VIT_08s0058g00690/VIT_03s0038g00490/VIT_18s0001g13040/VIT_04s0008g05760/VIT_06s0004g07500/VIT_10s0003g01600/VIT_19s0090g00840/VIT_08s0007g05170/VIT_07s0005g02570/VIT_12s0028g01410/VIT_09s0018g00240/VIT_11s0052g00450/VIT_12s0028g00270/VIT_12s0059g00880/VIT_15s0048g02870/VIT_17s0000g01280/VIT_13s0156g00260/VIT_01s0011g05970/VIT_07s0005g01450/VIT_08s0007g03900/VIT…	35	VIT_15s0021g01880/VIT_08s0007g07550/VIT_00s0299g00100/VIT_02s0025g04170/VIT_13s0019g04390/VIT_13s0158g00380/VIT_00s0179g00150/VIT_07s0191g00180/VIT_13s0067g03140/VIT_03s0038g00860/VIT_08s0040g03070/VIT_15s0021g02510/VIT_07s0005g01710/VIT_01s0026g01950/VIT_18s0076g00330/VIT_19s0014g01260/VIT_15s0021g01310/VIT_05s0077g01450/VIT_04s0023g01360/VIT_15s0046g02190/VIT_08s0058g01390/VIT_04s0008g01470/VIT…
MF	GO:0004842	ubiquitin-protein transferase activity	43/5248	66/11461	0.00116145	0.0497765	VIT_16s0013g01920/VIT_01s0010g02890/VIT_18s0166g00190/VIT_01s0011g06140/VIT_08s0058g01100/VIT_13s0019g04710/VIT_06s0004g06750/VIT_01s0150g00330/VIT_04s0043g00840/VIT_15s0046g00020/VIT_18s0001g12620/VIT_14s0066g01870/VIT_03s0063g00180/VIT_11s0016g01830/VIT_03s0038g02340/VIT_08s0105g00180/VIT_15s0046g02480/VIT_10s0003g01730/VIT_06s0004g04580/VIT_05s0020g04560/VIT_17s0000g08080/VIT_07s0104g00630/VIT…	-/-/-/-/-/-/-/-/-/-/-/-/-/-/-/-/-/-/-/-/-/-/-/-/-/-/-/-/-/-/-/-/-/-/-/-/-/-/-/-/-/-/-	43	29	VIT_16s0013g01920/VIT_18s0166g00190/VIT_01s0011g06140/VIT_08s0058g01100/VIT_13s0019g04710/VIT_06s0004g06750/VIT_15s0046g00020/VIT_18s0001g12620/VIT_11s0016g01830/VIT_08s0105g00180/VIT_15s0046g02480/VIT_10s0003g01730/VIT_06s0004g04580/VIT_05s0020g04560/VIT_17s0000g08080/VIT_06s0004g04530/VIT_01s0026g00190/VIT_08s0105g00200/VIT_08s0105g00190/VIT_06s0004g01260/VIT_00s0524g00030/VIT_17s0000g07730/VIT…	14	VIT_01s0010g02890/VIT_01s0150g00330/VIT_04s0043g00840/VIT_14s0066g01870/VIT_03s0063g00180/VIT_03s0038g02340/VIT_07s0104g00630/VIT_16s0050g00690/VIT_08s0040g03270/VIT_16s0098g01320/VIT_14s0108g01390/VIT_08s0007g04290/VIT_18s0001g07810/VIT_07s0005g03520
MF	GO:0019787	ubiquitin-like protein transferase activity	43/5248	66/11461	0.00116145	0.0497765	VIT_16s0013g01920/VIT_01s0010g02890/VIT_18s0166g00190/VIT_01s0011g06140/VIT_08s0058g01100/VIT_13s0019g04710/VIT_06s0004g06750/VIT_01s0150g00330/VIT_04s0043g00840/VIT_15s0046g00020/VIT_18s0001g12620/VIT_14s0066g01870/VIT_03s0063g00180/VIT_11s0016g01830/VIT_03s0038g02340/VIT_08s0105g00180/VIT_15s0046g02480/VIT_10s0003g01730/VIT_06s0004g04580/VIT_05s0020g04560/VIT_17s0000g08080/VIT_07s0104g00630/VIT…	-/-/-/-/-/-/-/-/-/-/-/-/-/-/-/-/-/-/-/-/-/-/-/-/-/-/-/-/-/-/-/-/-/-/-/-/-/-/-/-/-/-/-	43	29	VIT_16s0013g01920/VIT_18s0166g00190/VIT_01s0011g06140/VIT_08s0058g01100/VIT_13s0019g04710/VIT_06s0004g06750/VIT_15s0046g00020/VIT_18s0001g12620/VIT_11s0016g01830/VIT_08s0105g00180/VIT_15s0046g02480/VIT_10s0003g01730/VIT_06s0004g04580/VIT_05s0020g04560/VIT_17s0000g08080/VIT_06s0004g04530/VIT_01s0026g00190/VIT_08s0105g00200/VIT_08s0105g00190/VIT_06s0004g01260/VIT_00s0524g00030/VIT_17s0000g07730/VIT…	14	VIT_01s0010g02890/VIT_01s0150g00330/VIT_04s0043g00840/VIT_14s0066g01870/VIT_03s0063g00180/VIT_03s0038g02340/VIT_07s0104g00630/VIT_16s0050g00690/VIT_08s0040g03270/VIT_16s0098g01320/VIT_14s0108g01390/VIT_08s0007g04290/VIT_18s0001g07810/VIT_07s0005g03520
C7vsCK9
Category	GOID	Description	GeneRatio	BgRatio	pvalue	padj	geneID	geneName	Count	Up	Up_Gene_id	Down	Down_Gene_id
MF	GO:0003700	DNA binding transcription factor activity	105/2312	326/11528	1.05156e-07	2.96539e-05	VIT_01s0010g03930/VIT_08s0007g03900/VIT_09s0002g00470/VIT_10s0003g00580/VIT_16s0013g01120/VIT_07s0005g03260/VIT_19s0090g00840/VIT_08s0007g08750/VIT_02s0025g04170/VIT_08s0007g08250/VIT_16s0013g01000/VIT_08s0007g07550/VIT_04s0008g05440/VIT_07s0031g00670/VIT_16s0013g00900/VIT_05s0049g00510/VIT_00s0299g00100/VIT_07s0005g03230/VIT_15s0048g02870/VIT_16s0013g00890/VIT_02s0025g04650/VIT_09s0018g01650/VIT…	-/-/-/-/-/-/-/-/-/-/-/-/-/-/-/-/-/-/-/-/-/-/-/-/-/-/-/-/-/-/-/-/-/-/-/-/-/-/-/-/-/-/-/-/-/-/-/-/-/-/-/-/-/-/-/-/-/-/-/-/-/-/-/-/-/-/-/-/-/-/-/-/-/-/-/-/-/-/-/-/-/-/-/-/-/-/-/-/-/-/-/-/-/-/-/-/-/-/-/-/-/-/-/-/-	105	64	VIT_01s0010g03930/VIT_08s0007g03900/VIT_10s0003g00580/VIT_07s0005g03260/VIT_19s0090g00840/VIT_08s0007g08750/VIT_02s0025g04170/VIT_04s0008g05440/VIT_07s0031g00670/VIT_05s0049g00510/VIT_07s0005g03230/VIT_15s0048g02870/VIT_16s0013g00890/VIT_09s0018g01650/VIT_12s0059g00280/VIT_00s0179g00150/VIT_09s0002g06750/VIT_12s0028g00270/VIT_13s0067g01960/VIT_16s0100g00720/VIT_00s0662g00030/VIT_14s0081g00730/VIT…	41	VIT_09s0002g00470/VIT_16s0013g01120/VIT_08s0007g08250/VIT_16s0013g01000/VIT_08s0007g07550/VIT_16s0013g00900/VIT_00s0299g00100/VIT_02s0025g04650/VIT_13s0019g04390/VIT_08s0058g00690/VIT_14s0066g01440/VIT_11s0016g03350/VIT_18s0089g01030/VIT_07s0005g00820/VIT_16s0013g00950/VIT_00s0732g00010/VIT_15s0021g01880/VIT_15s0046g01140/VIT_01s0011g03070/VIT_08s0040g03070/VIT_07s0191g00180/VIT_13s0019g03550/VIT…
MF	GO:0004553	hydrolase activity, hydrolyzing O-glycosyl compounds	93/2312	291/11528	8.25389e-07	8.01241e-05	VIT_05s0094g00340/VIT_11s0052g01250/VIT_01s0150g00460/VIT_05s0094g00350/VIT_02s0025g00260/VIT_12s0035g02180/VIT_05s0062g00250/VIT_05s0077g00280/VIT_07s0005g00410/VIT_13s0064g00480/VIT_06s0061g00100/VIT_14s0006g01790/VIT_03s0038g02180/VIT_17s0000g02680/VIT_05s0094g00360/VIT_01s0127g00400/VIT_05s0094g00330/VIT_13s0064g01750/VIT_01s0011g03450/VIT_00s0357g00080/VIT_11s0149g00280/VIT_07s0005g00740/VIT…	-/-/-/-/-/-/-/-/-/-/-/-/-/-/-/-/-/-/-/-/-/-/-/-/-/-/-/-/-/-/-/-/-/-/-/-/-/-/-/-/-/-/-/-/-/-/-/-/-/-/-/-/-/-/-/-/-/-/-/-/-/-/-/-/-/-/-/-/-/-/-/-/-/-/-/-/-/-/-/-/-/-/-/-/-/-/-/-/-/-/-/-/-	93	62	VIT_05s0094g00340/VIT_05s0094g00350/VIT_02s0025g00260/VIT_05s0077g00280/VIT_07s0005g00410/VIT_06s0061g00100/VIT_14s0006g01790/VIT_03s0038g02180/VIT_17s0000g02680/VIT_05s0094g00360/VIT_01s0127g00400/VIT_05s0094g00330/VIT_13s0064g01750/VIT_01s0011g03450/VIT_00s0357g00080/VIT_11s0149g00280/VIT_07s0005g00740/VIT_02s0025g02650/VIT_06s0061g00120/VIT_05s0020g00420/VIT_16s0022g00670/VIT_19s0090g01070/VIT…	31	VIT_11s0052g01250/VIT_01s0150g00460/VIT_12s0035g02180/VIT_05s0062g00250/VIT_13s0064g00480/VIT_13s0067g02640/VIT_08s0007g07560/VIT_00s0375g00030/VIT_13s0064g00520/VIT_11s0052g01280/VIT_05s0020g01910/VIT_06s0080g00420/VIT_05s0062g01320/VIT_01s0026g00200/VIT_12s0035g01220/VIT_07s0005g02590/VIT_01s0011g06250/VIT_02s0012g02220/VIT_00s0415g00080/VIT_14s0068g00420/VIT_05s0077g01280/VIT_13s0064g01640/VIT…
MF	GO:0016798	hydrolase activity, acting on glycosyl bonds	96/2312	303/11528	8.52384e-07	8.01241e-05	VIT_05s0094g00340/VIT_11s0052g01250/VIT_01s0150g00460/VIT_05s0094g00350/VIT_02s0025g00260/VIT_12s0035g02180/VIT_05s0062g00250/VIT_05s0077g00280/VIT_07s0005g00410/VIT_13s0064g00480/VIT_06s0061g00100/VIT_14s0006g01790/VIT_03s0038g02180/VIT_17s0000g02680/VIT_05s0094g00360/VIT_01s0127g00400/VIT_05s0094g00330/VIT_13s0064g01750/VIT_01s0011g03450/VIT_00s0357g00080/VIT_11s0149g00280/VIT_07s0005g00740/VIT…	-/-/-/-/-/-/-/-/-/-/-/-/-/-/-/-/-/-/-/-/-/-/-/-/-/-/-/-/-/-/-/-/-/-/-/-/-/-/-/-/-/-/-/-/-/-/-/-/-/-/-/-/-/-/-/-/-/-/-/-/-/-/-/-/-/-/-/-/-/-/-/-/-/-/-/-/-/-/-/-/-/-/-/-/-/-/-/-/-/-/-/-/-/-/-/-	96	62	VIT_05s0094g00340/VIT_05s0094g00350/VIT_02s0025g00260/VIT_05s0077g00280/VIT_07s0005g00410/VIT_06s0061g00100/VIT_14s0006g01790/VIT_03s0038g02180/VIT_17s0000g02680/VIT_05s0094g00360/VIT_01s0127g00400/VIT_05s0094g00330/VIT_13s0064g01750/VIT_01s0011g03450/VIT_00s0357g00080/VIT_11s0149g00280/VIT_07s0005g00740/VIT_02s0025g02650/VIT_06s0061g00120/VIT_05s0020g00420/VIT_16s0022g00670/VIT_19s0090g01070/VIT…	34	VIT_11s0052g01250/VIT_01s0150g00460/VIT_12s0035g02180/VIT_05s0062g00250/VIT_13s0064g00480/VIT_13s0067g02640/VIT_08s0007g07560/VIT_00s0375g00030/VIT_13s0064g00520/VIT_11s0052g01280/VIT_01s0010g00020/VIT_05s0020g01910/VIT_06s0080g00420/VIT_05s0062g01320/VIT_01s0026g00200/VIT_12s0035g01220/VIT_07s0005g02590/VIT_01s0011g06250/VIT_02s0012g02220/VIT_00s0415g00080/VIT_14s0068g00420/VIT_09s0002g07520/VIT…
MF	GO:0140110	transcription regulator activity	107/2312	360/11528	5.85246e-06	0.000412598	VIT_17s0000g09790/VIT_01s0010g03930/VIT_08s0007g03900/VIT_09s0002g00470/VIT_10s0003g00580/VIT_16s0013g01120/VIT_07s0005g03260/VIT_19s0090g00840/VIT_08s0007g08750/VIT_02s0025g04170/VIT_08s0007g08250/VIT_16s0013g01000/VIT_08s0007g07550/VIT_04s0008g05440/VIT_07s0031g00670/VIT_16s0013g00900/VIT_05s0049g00510/VIT_00s0299g00100/VIT_07s0005g03230/VIT_15s0048g02870/VIT_16s0013g00890/VIT_02s0025g04650/VIT…	-/-/-/-/-/-/-/-/-/-/-/-/-/-/-/-/-/-/-/-/-/-/-/-/-/-/-/-/-/-/-/-/-/-/-/-/-/-/-/-/-/-/-/-/-/-/-/-/-/-/-/-/-/-/-/-/-/-/-/-/-/-/-/-/-/-/-/-/-/-/-/-/-/-/-/-/-/-/-/-/-/-/-/-/-/-/-/-/-/-/-/-/-/-/-/-/-/-/-/-/-/-/-/-/-/-/-	107	65	VIT_17s0000g09790/VIT_01s0010g03930/VIT_08s0007g03900/VIT_10s0003g00580/VIT_07s0005g03260/VIT_19s0090g00840/VIT_08s0007g08750/VIT_02s0025g04170/VIT_04s0008g05440/VIT_07s0031g00670/VIT_05s0049g00510/VIT_07s0005g03230/VIT_15s0048g02870/VIT_16s0013g00890/VIT_09s0018g01650/VIT_12s0059g00280/VIT_00s0179g00150/VIT_09s0002g06750/VIT_12s0028g00270/VIT_13s0067g01960/VIT_16s0100g00720/VIT_00s0662g00030/VIT…	42	VIT_09s0002g00470/VIT_16s0013g01120/VIT_08s0007g08250/VIT_16s0013g01000/VIT_08s0007g07550/VIT_16s0013g00900/VIT_00s0299g00100/VIT_02s0025g04650/VIT_13s0019g04390/VIT_08s0058g00690/VIT_14s0066g01440/VIT_11s0016g03350/VIT_18s0089g01030/VIT_07s0005g00820/VIT_16s0013g00950/VIT_00s0732g00010/VIT_15s0021g01880/VIT_15s0046g01140/VIT_01s0011g03070/VIT_08s0040g03070/VIT_07s0191g00180/VIT_13s0019g03550/VIT…
MF	GO:0043565	sequence-specific DNA binding	57/2312	169/11528	1.91346e-05	0.00107919	VIT_11s0016g04080/VIT_01s0010g03930/VIT_08s0007g03900/VIT_19s0090g00840/VIT_08s0007g08750/VIT_02s0025g04170/VIT_08s0007g07550/VIT_07s0031g00670/VIT_00s0299g00100/VIT_15s0048g02870/VIT_00s0179g00150/VIT_12s0028g00270/VIT_13s0019g04390/VIT_08s0058g00690/VIT_14s0066g01440/VIT_16s0100g00720/VIT_00s0732g00010/VIT_09s0002g03750/VIT_01s0026g01730/VIT_15s0021g01880/VIT_15s0046g01140/VIT_08s0040g03070/VIT…	-/-/-/-/-/-/-/-/-/-/-/-/-/-/-/-/-/-/-/-/-/-/-/-/-/-/-/-/-/-/-/-/-/-/-/-/-/-/-/-/-/-/-/-/-/-/-/-/-/-/-/-/-/-/-/-/-	57	37	VIT_11s0016g04080/VIT_01s0010g03930/VIT_08s0007g03900/VIT_19s0090g00840/VIT_08s0007g08750/VIT_02s0025g04170/VIT_07s0031g00670/VIT_15s0048g02870/VIT_00s0179g00150/VIT_12s0028g00270/VIT_16s0100g00720/VIT_09s0002g03750/VIT_01s0026g01730/VIT_04s0069g00920/VIT_19s0014g01780/VIT_01s0011g05970/VIT_07s0005g01450/VIT_02s0025g00420/VIT_18s0001g13040/VIT_05s0077g00730/VIT_17s0000g01280/VIT_04s0008g05750/VIT…	20	VIT_08s0007g07550/VIT_00s0299g00100/VIT_13s0019g04390/VIT_08s0058g00690/VIT_14s0066g01440/VIT_00s0732g00010/VIT_15s0021g01880/VIT_15s0046g01140/VIT_08s0040g03070/VIT_07s0191g00180/VIT_03s0038g04450/VIT_13s0067g03140/VIT_05s0077g01140/VIT_04s0008g05760/VIT_19s0090g01720/VIT_05s0051g00450/VIT_18s0072g00470/VIT_02s0025g02590/VIT_16s0098g01170/VIT_01s0011g03230
MF	GO:0004185	serine-type carboxypeptidase activity	21/2312	45/11528	5.11191e-05	0.0024026	VIT_11s0052g00750/VIT_08s0040g01140/VIT_03s0091g01290/VIT_08s0040g01070/VIT_11s0052g00790/VIT_11s0037g00320/VIT_18s0001g08840/VIT_11s0052g00770/VIT_18s0001g15550/VIT_01s0011g02030/VIT_03s0091g01200/VIT_01s0011g02000/VIT_03s0088g00260/VIT_08s0040g01040/VIT_06s0061g00520/VIT_11s0065g00720/VIT_11s0037g00800/VIT_08s0040g01130/VIT_14s0068g00260/VIT_11s0037g00740/VIT_10s0042g01050	-/-/-/-/-/-/-/-/-/-/-/-/-/-/-/-/-/-/-/-/-	21	20	VIT_11s0052g00750/VIT_03s0091g01290/VIT_08s0040g01070/VIT_11s0052g00790/VIT_11s0037g00320/VIT_18s0001g08840/VIT_11s0052g00770/VIT_18s0001g15550/VIT_01s0011g02030/VIT_03s0091g01200/VIT_01s0011g02000/VIT_03s0088g00260/VIT_08s0040g01040/VIT_06s0061g00520/VIT_11s0065g00720/VIT_11s0037g00800/VIT_08s0040g01130/VIT_14s0068g00260/VIT_11s0037g00740/VIT_10s0042g01050	1	VIT_08s0040g01140
MF	GO:0004180	carboxypeptidase activity	21/2312	47/11528	0.000112232	0.00452133	VIT_11s0052g00750/VIT_08s0040g01140/VIT_03s0091g01290/VIT_08s0040g01070/VIT_11s0052g00790/VIT_11s0037g00320/VIT_18s0001g08840/VIT_11s0052g00770/VIT_18s0001g15550/VIT_01s0011g02030/VIT_03s0091g01200/VIT_01s0011g02000/VIT_03s0088g00260/VIT_08s0040g01040/VIT_06s0061g00520/VIT_11s0065g00720/VIT_11s0037g00800/VIT_08s0040g01130/VIT_14s0068g00260/VIT_11s0037g00740/VIT_10s0042g01050	-/-/-/-/-/-/-/-/-/-/-/-/-/-/-/-/-/-/-/-/-	21	20	VIT_11s0052g00750/VIT_03s0091g01290/VIT_08s0040g01070/VIT_11s0052g00790/VIT_11s0037g00320/VIT_18s0001g08840/VIT_11s0052g00770/VIT_18s0001g15550/VIT_01s0011g02030/VIT_03s0091g01200/VIT_01s0011g02000/VIT_03s0088g00260/VIT_08s0040g01040/VIT_06s0061g00520/VIT_11s0065g00720/VIT_11s0037g00800/VIT_08s0040g01130/VIT_14s0068g00260/VIT_11s0037g00740/VIT_10s0042g01050	1	VIT_08s0040g01140
MF	GO:0070008	serine-type exopeptidase activity	21/2312	50/11528	0.000323251	0.0113946	VIT_11s0052g00750/VIT_08s0040g01140/VIT_03s0091g01290/VIT_08s0040g01070/VIT_11s0052g00790/VIT_11s0037g00320/VIT_18s0001g08840/VIT_11s0052g00770/VIT_18s0001g15550/VIT_01s0011g02030/VIT_03s0091g01200/VIT_01s0011g02000/VIT_03s0088g00260/VIT_08s0040g01040/VIT_06s0061g00520/VIT_11s0065g00720/VIT_11s0037g00800/VIT_08s0040g01130/VIT_14s0068g00260/VIT_11s0037g00740/VIT_10s0042g01050	-/-/-/-/-/-/-/-/-/-/-/-/-/-/-/-/-/-/-/-/-	21	20	VIT_11s0052g00750/VIT_03s0091g01290/VIT_08s0040g01070/VIT_11s0052g00790/VIT_11s0037g00320/VIT_18s0001g08840/VIT_11s0052g00770/VIT_18s0001g15550/VIT_01s0011g02030/VIT_03s0091g01200/VIT_01s0011g02000/VIT_03s0088g00260/VIT_08s0040g01040/VIT_06s0061g00520/VIT_11s0065g00720/VIT_11s0037g00800/VIT_08s0040g01130/VIT_14s0068g00260/VIT_11s0037g00740/VIT_10s0042g01050	1	VIT_08s0040g01140
MF	GO:0016701	oxidoreductase activity, acting on single donors with incorporation of molecular oxygen	19/2312	44/11528	0.000403577	0.0120433	VIT_19s0093g00550/VIT_02s0087g00930/VIT_01s0010g02750/VIT_05s0020g03170/VIT_02s0087g00910/VIT_17s0000g05790/VIT_13s0064g01480/VIT_06s0004g01470/VIT_03s0017g01240/VIT_14s0128g00780/VIT_09s0002g01080/VIT_18s0001g02700/VIT_10s0003g03750/VIT_06s0004g01480/VIT_14s0128g00790/VIT_06s0004g01510/VIT_18s0001g06320/VIT_08s0056g01300/VIT_11s0016g02800	-/-/-/-/-/-/-/-/-/-/-/-/-/-/-/-/-/-/-	19	14	VIT_19s0093g00550/VIT_02s0087g00930/VIT_02s0087g00910/VIT_17s0000g05790/VIT_06s0004g01470/VIT_03s0017g01240/VIT_14s0128g00780/VIT_09s0002g01080/VIT_18s0001g02700/VIT_06s0004g01480/VIT_14s0128g00790/VIT_18s0001g06320/VIT_08s0056g01300/VIT_11s0016g02800	5	VIT_01s0010g02750/VIT_05s0020g03170/VIT_13s0064g01480/VIT_10s0003g03750/VIT_06s0004g01510
MF	GO:0008236	serine-type peptidase activity	45/2312	140/11528	0.000469775	0.0120433	VIT_11s0052g00750/VIT_08s0040g01140/VIT_03s0091g01290/VIT_08s0040g01070/VIT_18s0001g10350/VIT_11s0052g00790/VIT_11s0037g00320/VIT_11s0206g00110/VIT_18s0001g08840/VIT_11s0052g00770/VIT_18s0001g15550/VIT_01s0011g02030/VIT_03s0038g02230/VIT_03s0091g01200/VIT_01s0011g02000/VIT_10s0003g02170/VIT_16s0022g02200/VIT_03s0088g00260/VIT_02s0012g00310/VIT_15s0048g01210/VIT_08s0040g01040/VIT_06s0061g00520/VIT…	-/-/-/-/-/-/-/-/-/-/-/-/-/-/-/-/-/-/-/-/-/-/-/-/-/-/-/-/-/-/-/-/-/-/-/-/-/-/-/-/-/-/-/-/-	45	37	VIT_11s0052g00750/VIT_03s0091g01290/VIT_08s0040g01070/VIT_18s0001g10350/VIT_11s0052g00790/VIT_11s0037g00320/VIT_11s0206g00110/VIT_18s0001g08840/VIT_11s0052g00770/VIT_18s0001g15550/VIT_01s0011g02030/VIT_03s0091g01200/VIT_01s0011g02000/VIT_10s0003g02170/VIT_16s0022g02200/VIT_03s0088g00260/VIT_15s0048g01210/VIT_08s0040g01040/VIT_06s0061g00520/VIT_11s0065g00720/VIT_11s0037g00800/VIT_15s0048g01130/VIT…	8	VIT_08s0040g01140/VIT_03s0038g02230/VIT_02s0012g00310/VIT_09s0002g00450/VIT_16s0098g01880/VIT_14s0060g01230/VIT_02s0025g02880/VIT_09s0002g01040
MF	GO:0017171	serine hydrolase activity	45/2312	140/11528	0.000469775	0.0120433	VIT_11s0052g00750/VIT_08s0040g01140/VIT_03s0091g01290/VIT_08s0040g01070/VIT_18s0001g10350/VIT_11s0052g00790/VIT_11s0037g00320/VIT_11s0206g00110/VIT_18s0001g08840/VIT_11s0052g00770/VIT_18s0001g15550/VIT_01s0011g02030/VIT_03s0038g02230/VIT_03s0091g01200/VIT_01s0011g02000/VIT_10s0003g02170/VIT_16s0022g02200/VIT_03s0088g00260/VIT_02s0012g00310/VIT_15s0048g01210/VIT_08s0040g01040/VIT_06s0061g00520/VIT…	-/-/-/-/-/-/-/-/-/-/-/-/-/-/-/-/-/-/-/-/-/-/-/-/-/-/-/-/-/-/-/-/-/-/-/-/-/-/-/-/-/-/-/-/-	45	37	VIT_11s0052g00750/VIT_03s0091g01290/VIT_08s0040g01070/VIT_18s0001g10350/VIT_11s0052g00790/VIT_11s0037g00320/VIT_11s0206g00110/VIT_18s0001g08840/VIT_11s0052g00770/VIT_18s0001g15550/VIT_01s0011g02030/VIT_03s0091g01200/VIT_01s0011g02000/VIT_10s0003g02170/VIT_16s0022g02200/VIT_03s0088g00260/VIT_15s0048g01210/VIT_08s0040g01040/VIT_06s0061g00520/VIT_11s0065g00720/VIT_11s0037g00800/VIT_15s0048g01130/VIT…	8	VIT_08s0040g01140/VIT_03s0038g02230/VIT_02s0012g00310/VIT_09s0002g00450/VIT_16s0098g01880/VIT_14s0060g01230/VIT_02s0025g02880/VIT_09s0002g01040
MF	GO:0016702	oxidoreductase activity, acting on single donors with incorporation of molecular oxygen, incorporation of two atoms of oxygen	16/2312	36/11528	0.000779467	0.0172195	VIT_19s0093g00550/VIT_02s0087g00930/VIT_01s0010g02750/VIT_05s0020g03170/VIT_02s0087g00910/VIT_17s0000g05790/VIT_13s0064g01480/VIT_06s0004g01470/VIT_14s0128g00780/VIT_09s0002g01080/VIT_10s0003g03750/VIT_06s0004g01480/VIT_14s0128g00790/VIT_06s0004g01510/VIT_18s0001g06320/VIT_08s0056g01300	-/-/-/-/-/-/-/-/-/-/-/-/-/-/-/-	16	11	VIT_19s0093g00550/VIT_02s0087g00930/VIT_02s0087g00910/VIT_17s0000g05790/VIT_06s0004g01470/VIT_14s0128g00780/VIT_09s0002g01080/VIT_06s0004g01480/VIT_14s0128g00790/VIT_18s0001g06320/VIT_08s0056g01300	5	VIT_01s0010g02750/VIT_05s0020g03170/VIT_13s0064g01480/VIT_10s0003g03750/VIT_06s0004g01510
MF	GO:0016705	oxidoreductase activity, acting on paired donors, with incorporation or reduction of molecular oxygen	84/2312	304/11528	0.000793808	0.0172195	VIT_07s0031g01380/VIT_02s0025g03320/VIT_18s0001g11470/VIT_02s0025g04880/VIT_14s0083g01110/VIT_02s0087g00710/VIT_07s0104g01260/VIT_15s0048g01590/VIT_18s0001g08550/VIT_06s0004g06460/VIT_08s0007g07730/VIT_13s0074g00390/VIT_18s0001g11430/VIT_06s0004g06730/VIT_18s0001g11490/VIT_18s0001g15460/VIT_07s0031g01680/VIT_11s0016g01020/VIT_11s0065g00130/VIT_11s0016g04810/VIT_19s0015g02910/VIT_18s0122g01480/VIT…	-/-/-/-/-/-/-/-/-/-/-/-/-/-/-/-/-/-/CYP716A15/-/-/-/-/-/-/-/-/-/-/-/-/-/-/-/-/-/-/-/-/-/-/-/-/-/-/-/-/-/-/-/-/-/-/-/-/-/-/-/-/-/-/-/-/-/-/-/-/-/-/-/-/-/-/-/-/-/-/-/-/-/-/-/-/-	84	60	VIT_07s0031g01380/VIT_02s0025g03320/VIT_18s0001g11470/VIT_02s0025g04880/VIT_07s0104g01260/VIT_15s0048g01590/VIT_18s0001g08550/VIT_06s0004g06460/VIT_08s0007g07730/VIT_13s0074g00390/VIT_18s0001g11430/VIT_06s0004g06730/VIT_18s0001g11490/VIT_18s0001g15460/VIT_07s0031g01680/VIT_11s0065g00130/VIT_19s0015g02910/VIT_18s0001g11570/VIT_17s0000g09570/VIT_02s0025g04890/VIT_14s0006g01670/VIT_18s0001g13790/VIT…	24	VIT_14s0083g01110/VIT_02s0087g00710/VIT_11s0016g01020/VIT_11s0016g04810/VIT_18s0122g01480/VIT_02s0025g02570/VIT_17s0000g05110/VIT_19s0135g00230/VIT_00s0499g00030/VIT_08s0105g00430/VIT_13s0067g00660/VIT_11s0016g01050/VIT_09s0002g02080/VIT_17s0000g03910/VIT_04s0023g02650/VIT_06s0009g02860/VIT_15s0021g01040/VIT_01s0010g03560/VIT_03s0063g01530/VIT_09s0002g05980/VIT_04s0008g01100/VIT_17s0000g03940/VIT…
MF	GO:0016757	transferase activity, transferring glycosyl groups	114/2312	436/11528	0.00100688	0.0202814	VIT_11s0052g01250/VIT_01s0150g00460/VIT_05s0020g05060/VIT_18s0122g00120/VIT_05s0062g00250/VIT_07s0005g02470/VIT_05s0029g01140/VIT_05s0094g01030/VIT_15s0046g01190/VIT_16s0115g00340/VIT_02s0025g01850/VIT_01s0011g03050/VIT_06s0061g00360/VIT_18s0041g00840/VIT_17s0000g04750/VIT_18s0041g00740/VIT_01s0127g00680/VIT_05s0049g00010/VIT_16s0050g01610/VIT_12s0034g00140/VIT_18s0041g00930/VIT_05s0094g00990/VIT…	-/-/-/-/-/-/-/-/-/-/-/-/-/-/-/-/-/-/-/-/-/-/-/-/-/-/-/-/-/-/-/-/-/-/-/-/-/-/-/-/-/-/-/-/-/-/-/-/-/-/-/-/-/-/-/-/-/-/-/-/-/-/-/-/-/-/-/-/-/-/-/-/-/-/-/-/-/-/-/-/-/-/-/-/-/-/-/-/-/-/-/-/-/-/-/-/-/-/-/-/-/-/-/-/-/-/-/-/-/-/-/-/-/-	114	62	VIT_05s0020g05060/VIT_05s0029g01140/VIT_05s0094g01030/VIT_15s0046g01190/VIT_17s0000g04750/VIT_18s0041g00740/VIT_01s0127g00680/VIT_05s0049g00010/VIT_16s0050g01610/VIT_12s0034g00140/VIT_05s0094g00990/VIT_08s0007g04570/VIT_03s0017g02110/VIT_05s0020g05050/VIT_12s0055g00020/VIT_07s0031g00460/VIT_06s0004g06400/VIT_06s0004g07230/VIT_06s0004g07240/VIT_14s0060g00810/VIT_06s0004g06390/VIT_18s0001g06080/VIT…	52	VIT_11s0052g01250/VIT_01s0150g00460/VIT_18s0122g00120/VIT_05s0062g00250/VIT_07s0005g02470/VIT_16s0115g00340/VIT_02s0025g01850/VIT_01s0011g03050/VIT_06s0061g00360/VIT_18s0041g00840/VIT_18s0041g00930/VIT_00s0455g00040/VIT_19s0014g02020/VIT_18s0041g00830/VIT_11s0052g01280/VIT_07s0005g01040/VIT_04s0008g05220/VIT_12s0142g00340/VIT_16s0050g00240/VIT_08s0007g08910/VIT_08s0040g01470/VIT_15s0048g01300/VIT…
MF	GO:0020037	heme binding	93/2312	348/11528	0.0013801	0.0259458	VIT_07s0031g01380/VIT_02s0025g03320/VIT_18s0001g11470/VIT_02s0025g04880/VIT_14s0083g01110/VIT_02s0087g00710/VIT_17s0000g02700/VIT_15s0048g01590/VIT_06s0004g06460/VIT_08s0007g07730/VIT_13s0074g00390/VIT_18s0001g11430/VIT_18s0001g11490/VIT_07s0031g01680/VIT_18s0001g06840/VIT_08s0058g00970/VIT_11s0016g01020/VIT_11s0065g00130/VIT_11s0016g04810/VIT_19s0015g02910/VIT_18s0122g01480/VIT_10s0116g01780/VIT…	-/-/-/-/-/-/-/-/-/-/-/-/-/-/-/-/-/CYP716A15/-/-/-/-/-/-/-/-/-/-/-/-/-/-/-/-/-/-/-/-/-/-/-/-/-/-/-/-/-/-/-/-/-/-/-/-/-/-/-/-/-/-/-/-/-/-/-/-/-/-/-/-/-/-/-/-/-/-/-/-/-/-/-/-/-/-/-/-/-/-/-/-/-/-/-	93	68	VIT_07s0031g01380/VIT_02s0025g03320/VIT_18s0001g11470/VIT_02s0025g04880/VIT_17s0000g02700/VIT_15s0048g01590/VIT_06s0004g06460/VIT_08s0007g07730/VIT_13s0074g00390/VIT_18s0001g11430/VIT_18s0001g11490/VIT_07s0031g01680/VIT_08s0058g00970/VIT_11s0065g00130/VIT_19s0015g02910/VIT_10s0116g01780/VIT_18s0001g11570/VIT_18s0122g01320/VIT_17s0000g09570/VIT_02s0025g04890/VIT_14s0006g01670/VIT_18s0001g06850/VIT…	25	VIT_14s0083g01110/VIT_02s0087g00710/VIT_18s0001g06840/VIT_11s0016g01020/VIT_11s0016g04810/VIT_18s0122g01480/VIT_02s0025g02570/VIT_17s0000g05110/VIT_19s0135g00230/VIT_12s0028g01840/VIT_07s0130g00220/VIT_13s0067g00660/VIT_11s0016g01050/VIT_09s0002g02080/VIT_17s0000g03910/VIT_04s0023g02650/VIT_06s0009g02860/VIT_15s0021g01040/VIT_01s0010g03560/VIT_03s0063g01530/VIT_09s0002g05980/VIT_04s0023g02570/VIT…
MF	GO:0051213	dioxygenase activity	16/2312	38/11528	0.00157912	0.0277041	VIT_19s0093g00550/VIT_02s0087g00930/VIT_01s0010g02750/VIT_05s0020g03170/VIT_02s0087g00910/VIT_17s0000g05790/VIT_13s0064g01480/VIT_06s0004g01470/VIT_14s0128g00780/VIT_09s0002g01080/VIT_10s0003g03750/VIT_06s0004g01480/VIT_14s0128g00790/VIT_06s0004g01510/VIT_18s0001g06320/VIT_08s0056g01300	-/-/-/-/-/-/-/-/-/-/-/-/-/-/-/-	16	11	VIT_19s0093g00550/VIT_02s0087g00930/VIT_02s0087g00910/VIT_17s0000g05790/VIT_06s0004g01470/VIT_14s0128g00780/VIT_09s0002g01080/VIT_06s0004g01480/VIT_14s0128g00790/VIT_18s0001g06320/VIT_08s0056g01300	5	VIT_01s0010g02750/VIT_05s0020g03170/VIT_13s0064g01480/VIT_10s0003g03750/VIT_06s0004g01510
MF	GO:0046906	tetrapyrrole binding	93/2312	350/11528	0.0016701	0.0277041	VIT_07s0031g01380/VIT_02s0025g03320/VIT_18s0001g11470/VIT_02s0025g04880/VIT_14s0083g01110/VIT_02s0087g00710/VIT_17s0000g02700/VIT_15s0048g01590/VIT_06s0004g06460/VIT_08s0007g07730/VIT_13s0074g00390/VIT_18s0001g11430/VIT_18s0001g11490/VIT_07s0031g01680/VIT_18s0001g06840/VIT_08s0058g00970/VIT_11s0016g01020/VIT_11s0065g00130/VIT_11s0016g04810/VIT_19s0015g02910/VIT_18s0122g01480/VIT_10s0116g01780/VIT…	-/-/-/-/-/-/-/-/-/-/-/-/-/-/-/-/-/CYP716A15/-/-/-/-/-/-/-/-/-/-/-/-/-/-/-/-/-/-/-/-/-/-/-/-/-/-/-/-/-/-/-/-/-/-/-/-/-/-/-/-/-/-/-/-/-/-/-/-/-/-/-/-/-/-/-/-/-/-/-/-/-/-/-/-/-/-/-/-/-/-/-/-/-/-/-	93	68	VIT_07s0031g01380/VIT_02s0025g03320/VIT_18s0001g11470/VIT_02s0025g04880/VIT_17s0000g02700/VIT_15s0048g01590/VIT_06s0004g06460/VIT_08s0007g07730/VIT_13s0074g00390/VIT_18s0001g11430/VIT_18s0001g11490/VIT_07s0031g01680/VIT_08s0058g00970/VIT_11s0065g00130/VIT_19s0015g02910/VIT_10s0116g01780/VIT_18s0001g11570/VIT_18s0122g01320/VIT_17s0000g09570/VIT_02s0025g04890/VIT_14s0006g01670/VIT_18s0001g06850/VIT…	25	VIT_14s0083g01110/VIT_02s0087g00710/VIT_18s0001g06840/VIT_11s0016g01020/VIT_11s0016g04810/VIT_18s0122g01480/VIT_02s0025g02570/VIT_17s0000g05110/VIT_19s0135g00230/VIT_12s0028g01840/VIT_07s0130g00220/VIT_13s0067g00660/VIT_11s0016g01050/VIT_09s0002g02080/VIT_17s0000g03910/VIT_04s0023g02650/VIT_06s0009g02860/VIT_15s0021g01040/VIT_01s0010g03560/VIT_03s0063g01530/VIT_09s0002g05980/VIT_04s0023g02570/VIT…
MF	GO:0046982	protein heterodimerization activity	24/2312	68/11528	0.00240134	0.037621	VIT_07s0104g00960/VIT_13s0064g01340/VIT_06s0004g04370/VIT_18s0072g00800/VIT_06s0004g01710/VIT_04s0044g00560/VIT_14s0060g02360/VIT_00s0179g00340/VIT_06s0004g04270/VIT_06s0004g01690/VIT_06s0004g04240/VIT_00s0868g00020/VIT_06s0004g04300/VIT_13s0019g05370/VIT_06s0004g04250/VIT_08s0007g00040/VIT_13s0067g03650/VIT_13s0019g00780/VIT_06s0004g04230/VIT_08s0040g03300/VIT_19s0014g05020/VIT_06s0004g03890/VIT…	-/-/-/-/-/-/-/-/-/-/-/-/-/-/-/-/-/-/-/-/-/-/-/-	24	24	VIT_07s0104g00960/VIT_13s0064g01340/VIT_06s0004g04370/VIT_18s0072g00800/VIT_06s0004g01710/VIT_04s0044g00560/VIT_14s0060g02360/VIT_00s0179g00340/VIT_06s0004g04270/VIT_06s0004g01690/VIT_06s0004g04240/VIT_00s0868g00020/VIT_06s0004g04300/VIT_13s0019g05370/VIT_06s0004g04250/VIT_08s0007g00040/VIT_13s0067g03650/VIT_13s0019g00780/VIT_06s0004g04230/VIT_08s0040g03300/VIT_19s0014g05020/VIT_06s0004g03890/VIT…	0
C2vsC8
Category	GOID	Description	GeneRatio	BgRatio	pvalue	padj	geneID	geneName	Count	Up	Up_Gene_id	Down	Down_Gene_id
BP	GO:0015979	photosynthesis	35/3163	45/7470	1.30508e-06	0.000599031	VIT_01s0137g00210/VIT_07s0151g01000/VIT_14s0081g00060/VIT_13s0064g01080/VIT_00s0207g00210/VIT_12s0028g01080/VIT_12s0059g01810/VIT_18s0001g11710/VIT_19s0015g01760/VIT_04s0044g01410/VIT_00s0125g00280/VIT_19s0014g05080/VIT_00s0904g00010/VIT_04s0023g00410/VIT_10s0003g04350/VIT_09s0002g04320/VIT_05s0020g03180/VIT_11s0016g01400/VIT_13s0019g00320/VIT_13s0019g00260/VIT_19s0027g00200/VIT_07s0005g04400/VIT…	-/-/-/-/-/-/-/-/-/-/-/-/-/-/-/-/-/-/-/-/-/-/-/-/-/-/-/-/-/-/-/-/-/-/-	35	0		35	VIT_01s0137g00210/VIT_07s0151g01000/VIT_14s0081g00060/VIT_13s0064g01080/VIT_00s0207g00210/VIT_12s0028g01080/VIT_12s0059g01810/VIT_18s0001g11710/VIT_19s0015g01760/VIT_04s0044g01410/VIT_00s0125g00280/VIT_19s0014g05080/VIT_00s0904g00010/VIT_04s0023g00410/VIT_10s0003g04350/VIT_09s0002g04320/VIT_05s0020g03180/VIT_11s0016g01400/VIT_13s0019g00320/VIT_13s0019g00260/VIT_19s0027g00200/VIT_07s0005g04400/VIT…
BP	GO:0044281	small molecule metabolic process	205/3163	393/7470	3.57267e-05	0.00819928	VIT_06s0061g01300/VIT_03s0017g00650/VIT_07s0104g00610/VIT_04s0008g01300/VIT_08s0007g05260/VIT_19s0085g00380/VIT_13s0067g03890/VIT_03s0038g00670/VIT_05s0020g02480/VIT_04s0008g05590/VIT_14s0030g01900/VIT_04s0044g01740/VIT_01s0011g04630/VIT_14s0006g02990/VIT_10s0116g01740/VIT_19s0015g01720/VIT_18s0164g00030/VIT_16s0100g00480/VIT_11s0016g04700/VIT_07s0141g00060/VIT_05s0020g04540/VIT_08s0056g01570/VIT…	-/-/-/-/-/-/-/-/-/-/-/-/-/-/-/-/-/-/-/-/-/-/-/-/-/-/-/-/-/-/-/-/-/-/-/-/-/-/-/-/-/-/-/-/-/-/-/-/-/-/-/-/-/-/-/-/-/-/-/-/-/-/-/-/-/-/-/-/-/-/-/-/-/-/-/-/-/-/-/-/-/-/-/-/-/-/-/-/-/-/-/-/-/-/-/-/-/-/-/-/-/-/-/-/-/-/-/-/-/-/-/-/-/-/-/-/-/-/-/-/-/-/-/-/-/-/-/-/-/-/-/-/-/-/-/-/-/-/-/-/-/-/-/CYN/-/-/-/-/-/-/-/-/-/-/-/-/-/-/-/-/-/-/-/-/-/-/-/-/-/-/-/-/-/-/-/-/-/-/-/-/-/-/-/-/-/-/-/-/-/-/-/-/-/-/-/-/-/-/-…	205	75	VIT_06s0061g01300/VIT_03s0017g00650/VIT_01s0011g04630/VIT_11s0016g04700/VIT_07s0141g00060/VIT_05s0020g04540/VIT_15s0046g02170/VIT_18s0001g06250/VIT_06s0004g00130/VIT_16s0050g01090/VIT_11s0016g02340/VIT_18s0076g00360/VIT_01s0026g02310/VIT_07s0005g05780/VIT_07s0031g00460/VIT_05s0077g02140/VIT_07s0141g00070/VIT_00s0662g00010/VIT_18s0001g08310/VIT_14s0108g00540/VIT_06s0004g04000/VIT_01s0010g00240/VIT…	130	VIT_07s0104g00610/VIT_04s0008g01300/VIT_08s0007g05260/VIT_19s0085g00380/VIT_13s0067g03890/VIT_03s0038g00670/VIT_05s0020g02480/VIT_04s0008g05590/VIT_14s0030g01900/VIT_04s0044g01740/VIT_14s0006g02990/VIT_10s0116g01740/VIT_19s0015g01720/VIT_18s0164g00030/VIT_16s0100g00480/VIT_08s0056g01570/VIT_07s0005g00070/VIT_05s0029g00330/VIT_17s0000g01910/VIT_03s0180g00070/VIT_18s0001g06720/VIT_05s0020g00820/VIT…
BP	GO:0070647	protein modification by small protein conjugation or removal	53/3163	85/7470	0.000147056	0.0224995	VIT_18s0166g00190/VIT_08s0058g01100/VIT_16s0013g01920/VIT_13s0019g04710/VIT_08s0105g00190/VIT_18s0001g12620/VIT_08s0105g00180/VIT_08s0105g00200/VIT_04s0023g01920/VIT_01s0011g06140/VIT_06s0004g06750/VIT_01s0026g00190/VIT_01s0010g02890/VIT_08s0032g01090/VIT_05s0020g04560/VIT_17s0000g08080/VIT_15s0046g02480/VIT_04s0044g00870/VIT_15s0046g00020/VIT_10s0003g01730/VIT_19s0140g00200/VIT_17s0000g07730/VIT…	-/-/-/-/-/-/-/-/-/-/-/-/-/-/-/-/-/-/-/-/-/-/-/-/-/-/-/-/-/-/-/-/-/-/-/-/-/-/-/-/-/-/-/-/-/-/-/-/-/-/-/-/-	53	45	VIT_18s0166g00190/VIT_08s0058g01100/VIT_16s0013g01920/VIT_13s0019g04710/VIT_08s0105g00190/VIT_18s0001g12620/VIT_08s0105g00180/VIT_08s0105g00200/VIT_04s0023g01920/VIT_01s0011g06140/VIT_06s0004g06750/VIT_01s0026g00190/VIT_08s0032g01090/VIT_05s0020g04560/VIT_17s0000g08080/VIT_15s0046g02480/VIT_04s0044g00870/VIT_15s0046g00020/VIT_10s0003g01730/VIT_19s0140g00200/VIT_17s0000g07730/VIT_00s0174g00150/VIT…	8	VIT_01s0010g02890/VIT_04s0043g00840/VIT_00s0374g00050/VIT_00s2364g00010/VIT_09s0070g00500/VIT_16s0050g00690/VIT_01s0150g00330/VIT_07s0005g03520
BP	GO:0016567	protein ubiquitination	36/3163	54/7470	0.000255849	0.0293587	VIT_18s0166g00190/VIT_08s0058g01100/VIT_16s0013g01920/VIT_13s0019g04710/VIT_08s0105g00190/VIT_18s0001g12620/VIT_08s0105g00180/VIT_08s0105g00200/VIT_04s0023g01920/VIT_01s0011g06140/VIT_06s0004g06750/VIT_01s0026g00190/VIT_01s0010g02890/VIT_05s0020g04560/VIT_17s0000g08080/VIT_15s0046g02480/VIT_04s0044g00870/VIT_15s0046g00020/VIT_10s0003g01730/VIT_17s0000g07730/VIT_03s0063g00180/VIT_04s0043g00840/VIT…	-/-/-/-/-/-/-/-/-/-/-/-/-/-/-/-/-/-/-/-/-/-/-/-/-/-/-/-/-/-/-/-/-/-/-/-	36	29	VIT_18s0166g00190/VIT_08s0058g01100/VIT_16s0013g01920/VIT_13s0019g04710/VIT_08s0105g00190/VIT_18s0001g12620/VIT_08s0105g00180/VIT_08s0105g00200/VIT_04s0023g01920/VIT_01s0011g06140/VIT_06s0004g06750/VIT_01s0026g00190/VIT_05s0020g04560/VIT_17s0000g08080/VIT_15s0046g02480/VIT_04s0044g00870/VIT_15s0046g00020/VIT_10s0003g01730/VIT_17s0000g07730/VIT_03s0063g00180/VIT_15s0045g01200/VIT_06s0004g04530/VIT…	7	VIT_01s0010g02890/VIT_04s0043g00840/VIT_00s0374g00050/VIT_00s2364g00010/VIT_16s0050g00690/VIT_01s0150g00330/VIT_07s0005g03520
BP	GO:0032446	protein modification by small protein conjugation	36/3163	55/7470	0.000440649	0.0404516	VIT_18s0166g00190/VIT_08s0058g01100/VIT_16s0013g01920/VIT_13s0019g04710/VIT_08s0105g00190/VIT_18s0001g12620/VIT_08s0105g00180/VIT_08s0105g00200/VIT_04s0023g01920/VIT_01s0011g06140/VIT_06s0004g06750/VIT_01s0026g00190/VIT_01s0010g02890/VIT_05s0020g04560/VIT_17s0000g08080/VIT_15s0046g02480/VIT_04s0044g00870/VIT_15s0046g00020/VIT_10s0003g01730/VIT_17s0000g07730/VIT_03s0063g00180/VIT_04s0043g00840/VIT…	-/-/-/-/-/-/-/-/-/-/-/-/-/-/-/-/-/-/-/-/-/-/-/-/-/-/-/-/-/-/-/-/-/-/-/-	36	29	VIT_18s0166g00190/VIT_08s0058g01100/VIT_16s0013g01920/VIT_13s0019g04710/VIT_08s0105g00190/VIT_18s0001g12620/VIT_08s0105g00180/VIT_08s0105g00200/VIT_04s0023g01920/VIT_01s0011g06140/VIT_06s0004g06750/VIT_01s0026g00190/VIT_05s0020g04560/VIT_17s0000g08080/VIT_15s0046g02480/VIT_04s0044g00870/VIT_15s0046g00020/VIT_10s0003g01730/VIT_17s0000g07730/VIT_03s0063g00180/VIT_15s0045g01200/VIT_06s0004g04530/VIT…	7	VIT_01s0010g02890/VIT_04s0043g00840/VIT_00s0374g00050/VIT_00s2364g00010/VIT_16s0050g00690/VIT_01s0150g00330/VIT_07s0005g03520
BP	GO:0006820	anion transport	44/3163	71/7470	0.000638353	0.0486041	VIT_18s0001g04910/VIT_14s0068g02190/VIT_05s0020g00440/VIT_00s0291g00060/VIT_06s0080g00170/VIT_09s0002g05810/VIT_08s0007g07630/VIT_07s0151g00340/VIT_18s0001g04890/VIT_11s0016g04160/VIT_02s0012g01030/VIT_17s0000g01780/VIT_13s0147g00180/VIT_07s0031g02400/VIT_06s0009g02340/VIT_02s0025g02420/VIT_03s0038g04260/VIT_13s0147g00120/VIT_13s0147g00160/VIT_01s0011g01140/VIT_03s0038g02860/VIT_05s0020g03090/VIT…	-/-/-/-/-/-/-/-/-/-/-/-/-/-/-/-/-/-/-/-/-/-/-/-/-/-/-/-/-/-/-/-/-/-/-/-/-/-/-/-/-/-/-/-	44	24	VIT_14s0068g02190/VIT_05s0020g00440/VIT_06s0080g00170/VIT_09s0002g05810/VIT_08s0007g07630/VIT_11s0016g04160/VIT_13s0147g00180/VIT_13s0147g00120/VIT_13s0147g00160/VIT_01s0011g01140/VIT_05s0020g03090/VIT_15s0021g01840/VIT_13s0019g00010/VIT_19s0090g01180/VIT_08s0056g01700/VIT_13s0073g00050/VIT_06s0009g00480/VIT_08s0105g00250/VIT_08s0056g01710/VIT_11s0118g00220/VIT_06s0004g00790/VIT_19s0015g01850/VIT…	20	VIT_18s0001g04910/VIT_00s0291g00060/VIT_07s0151g00340/VIT_18s0001g04890/VIT_02s0012g01030/VIT_17s0000g01780/VIT_07s0031g02400/VIT_06s0009g02340/VIT_02s0025g02420/VIT_03s0038g04260/VIT_03s0038g02860/VIT_16s0098g01290/VIT_17s0000g09470/VIT_01s0011g04200/VIT_13s0019g04220/VIT_01s0011g04980/VIT_02s0033g01310/novel.993/VIT_01s0011g04210/VIT_00s0612g00020
BP	GO:0017144	drug metabolic process	68/3163	119/7470	0.000741239	0.0486041	VIT_06s0061g01300/VIT_03s0038g03400/VIT_05s0094g00330/VIT_03s0017g00650/VIT_04s0008g01300/VIT_19s0085g00380/VIT_03s0038g00670/VIT_04s0008g05590/VIT_10s0116g01740/VIT_19s0015g01720/VIT_18s0164g00030/VIT_05s0094g00350/VIT_05s0094g00360/VIT_04s0008g00120/VIT_05s0094g00340/VIT_07s0191g00190/VIT_08s0007g05000/VIT_06s0004g00130/VIT_04s0023g03010/VIT_05s0062g01320/VIT_01s0011g04490/VIT_07s0005g02230/VIT…	-/CHIT1B/-/-/-/-/-/-/-/-/-/-/-/-/-/-/-/-/-/-/-/-/-/-/-/-/-/-/-/-/-/-/-/-/-/-/-/-/-/-/-/-/-/-/-/-/-/-/-/-/-/-/-/-/-/-/-/-/-/-/-/-/-/-/-/-/-/-	68	23	VIT_06s0061g01300/VIT_03s0038g03400/VIT_05s0094g00330/VIT_03s0017g00650/VIT_05s0094g00350/VIT_05s0094g00360/VIT_04s0008g00120/VIT_05s0094g00340/VIT_08s0007g05000/VIT_06s0004g00130/VIT_07s0005g02560/VIT_14s0108g00540/VIT_06s0004g06640/VIT_08s0040g01440/VIT_13s0074g00210/VIT_05s0094g00300/VIT_19s0014g01390/VIT_14s0060g01700/VIT_04s0008g00140/VIT_14s0083g00580/VIT_10s0071g01060/VIT_12s0028g02180/VIT…	45	VIT_04s0008g01300/VIT_19s0085g00380/VIT_03s0038g00670/VIT_04s0008g05590/VIT_10s0116g01740/VIT_19s0015g01720/VIT_18s0164g00030/VIT_07s0191g00190/VIT_04s0023g03010/VIT_05s0062g01320/VIT_01s0011g04490/VIT_07s0005g02230/VIT_00s0780g00010/VIT_04s0008g00520/VIT_09s0002g04490/VIT_14s0060g00480/VIT_15s0021g00920/VIT_05s0094g00220/VIT_04s0008g00810/VIT_17s0000g02900/VIT_16s0013g00240/VIT_17s0000g07300/VIT…
CC	GO:0009579	thylakoid	36/968	45/2434	3.17833e-08	1.74808e-06	VIT_01s0137g00210/VIT_03s0063g01460/VIT_07s0151g01000/VIT_19s0014g03850/VIT_14s0081g00060/VIT_13s0064g01080/VIT_00s0207g00210/VIT_03s0017g00940/VIT_12s0028g01080/VIT_18s0001g11710/VIT_19s0015g01760/VIT_04s0044g01410/VIT_00s0125g00280/VIT_19s0014g05080/VIT_00s0904g00010/VIT_04s0023g00410/VIT_10s0003g04350/VIT_09s0002g04320/VIT_05s0020g03180/VIT_11s0016g01400/VIT_13s0019g00320/VIT_13s0019g00260/VIT…	-/-/-/-/-/-/-/-/-/-/-/-/-/-/-/-/-/-/-/-/-/-/-/-/-/-/-/-/-/-/-/-/-/-/-/-	36	0		36	VIT_01s0137g00210/VIT_03s0063g01460/VIT_07s0151g01000/VIT_19s0014g03850/VIT_14s0081g00060/VIT_13s0064g01080/VIT_00s0207g00210/VIT_03s0017g00940/VIT_12s0028g01080/VIT_18s0001g11710/VIT_19s0015g01760/VIT_04s0044g01410/VIT_00s0125g00280/VIT_19s0014g05080/VIT_00s0904g00010/VIT_04s0023g00410/VIT_10s0003g04350/VIT_09s0002g04320/VIT_05s0020g03180/VIT_11s0016g01400/VIT_13s0019g00320/VIT_13s0019g00260/VIT…
CC	GO:0044436	thylakoid part	36/968	45/2434	3.17833e-08	1.74808e-06	VIT_01s0137g00210/VIT_03s0063g01460/VIT_07s0151g01000/VIT_19s0014g03850/VIT_14s0081g00060/VIT_13s0064g01080/VIT_00s0207g00210/VIT_03s0017g00940/VIT_12s0028g01080/VIT_18s0001g11710/VIT_19s0015g01760/VIT_04s0044g01410/VIT_00s0125g00280/VIT_19s0014g05080/VIT_00s0904g00010/VIT_04s0023g00410/VIT_10s0003g04350/VIT_09s0002g04320/VIT_05s0020g03180/VIT_11s0016g01400/VIT_13s0019g00320/VIT_13s0019g00260/VIT…	-/-/-/-/-/-/-/-/-/-/-/-/-/-/-/-/-/-/-/-/-/-/-/-/-/-/-/-/-/-/-/-/-/-/-/-	36	0		36	VIT_01s0137g00210/VIT_03s0063g01460/VIT_07s0151g01000/VIT_19s0014g03850/VIT_14s0081g00060/VIT_13s0064g01080/VIT_00s0207g00210/VIT_03s0017g00940/VIT_12s0028g01080/VIT_18s0001g11710/VIT_19s0015g01760/VIT_04s0044g01410/VIT_00s0125g00280/VIT_19s0014g05080/VIT_00s0904g00010/VIT_04s0023g00410/VIT_10s0003g04350/VIT_09s0002g04320/VIT_05s0020g03180/VIT_11s0016g01400/VIT_13s0019g00320/VIT_13s0019g00260/VIT…
CC	GO:0034357	photosynthetic membrane	34/968	43/2434	1.34013e-07	4.9138e-06	VIT_01s0137g00210/VIT_07s0151g01000/VIT_19s0014g03850/VIT_14s0081g00060/VIT_13s0064g01080/VIT_00s0207g00210/VIT_03s0017g00940/VIT_12s0028g01080/VIT_18s0001g11710/VIT_19s0015g01760/VIT_04s0044g01410/VIT_00s0125g00280/VIT_19s0014g05080/VIT_00s0904g00010/VIT_04s0023g00410/VIT_10s0003g04350/VIT_09s0002g04320/VIT_05s0020g03180/VIT_11s0016g01400/VIT_13s0019g00320/VIT_13s0019g00260/VIT_19s0027g00200/VIT…	-/-/-/-/-/-/-/-/-/-/-/-/-/-/-/-/-/-/-/-/-/-/-/-/-/-/-/-/-/-/-/-/-/-	34	0		34	VIT_01s0137g00210/VIT_07s0151g01000/VIT_19s0014g03850/VIT_14s0081g00060/VIT_13s0064g01080/VIT_00s0207g00210/VIT_03s0017g00940/VIT_12s0028g01080/VIT_18s0001g11710/VIT_19s0015g01760/VIT_04s0044g01410/VIT_00s0125g00280/VIT_19s0014g05080/VIT_00s0904g00010/VIT_04s0023g00410/VIT_10s0003g04350/VIT_09s0002g04320/VIT_05s0020g03180/VIT_11s0016g01400/VIT_13s0019g00320/VIT_13s0019g00260/VIT_19s0027g00200/VIT…
CC	GO:0009521	photosystem	31/968	40/2434	1.10571e-06	3.04071e-05	VIT_01s0137g00210/VIT_07s0151g01000/VIT_14s0081g00060/VIT_13s0064g01080/VIT_00s0207g00210/VIT_12s0028g01080/VIT_18s0001g11710/VIT_19s0015g01760/VIT_04s0044g01410/VIT_00s0125g00280/VIT_19s0014g05080/VIT_00s0904g00010/VIT_04s0023g00410/VIT_10s0003g04350/VIT_09s0002g04320/VIT_05s0020g03180/VIT_11s0016g01400/VIT_13s0019g00320/VIT_13s0019g00260/VIT_19s0027g00200/VIT_07s0005g04400/VIT_18s0122g00680/VIT…	-/-/-/-/-/-/-/-/-/-/-/-/-/-/-/-/-/-/-/-/-/-/-/-/-/-/-/-/-/-/-	31	0		31	VIT_01s0137g00210/VIT_07s0151g01000/VIT_14s0081g00060/VIT_13s0064g01080/VIT_00s0207g00210/VIT_12s0028g01080/VIT_18s0001g11710/VIT_19s0015g01760/VIT_04s0044g01410/VIT_00s0125g00280/VIT_19s0014g05080/VIT_00s0904g00010/VIT_04s0023g00410/VIT_10s0003g04350/VIT_09s0002g04320/VIT_05s0020g03180/VIT_11s0016g01400/VIT_13s0019g00320/VIT_13s0019g00260/VIT_19s0027g00200/VIT_07s0005g04400/VIT_18s0122g00680/VIT…
CC	GO:0042651	thylakoid membrane	20/968	23/2434	3.78412e-06	8.32507e-05	VIT_19s0014g03850/VIT_13s0064g01080/VIT_00s0207g00210/VIT_03s0017g00940/VIT_12s0028g01080/VIT_18s0001g11710/VIT_19s0014g05080/VIT_00s0904g00010/VIT_13s0019g00320/VIT_13s0019g00260/VIT_19s0027g00200/VIT_07s0005g04400/VIT_18s0122g00680/VIT_08s0040g00850/VIT_01s0026g02680/VIT_12s0134g00510/VIT_18s0001g15360/VIT_14s0060g00850/VIT_04s0008g04310/VIT_07s0031g02410	-/-/-/-/-/-/-/-/-/-/-/-/-/-/-/-/-/-/-/-	20	0		20	VIT_19s0014g03850/VIT_13s0064g01080/VIT_00s0207g00210/VIT_03s0017g00940/VIT_12s0028g01080/VIT_18s0001g11710/VIT_19s0014g05080/VIT_00s0904g00010/VIT_13s0019g00320/VIT_13s0019g00260/VIT_19s0027g00200/VIT_07s0005g04400/VIT_18s0122g00680/VIT_08s0040g00850/VIT_01s0026g02680/VIT_12s0134g00510/VIT_18s0001g15360/VIT_14s0060g00850/VIT_04s0008g04310/VIT_07s0031g02410
CC	GO:0009523	photosystem II	22/968	27/2434	1.03546e-05	0.000189834	VIT_01s0137g00210/VIT_14s0081g00060/VIT_13s0064g01080/VIT_00s0207g00210/VIT_12s0028g01080/VIT_18s0001g11710/VIT_19s0014g05080/VIT_00s0904g00010/VIT_11s0016g01400/VIT_13s0019g00320/VIT_13s0019g00260/VIT_19s0027g00200/VIT_07s0005g04400/VIT_18s0122g00680/VIT_07s0141g00570/VIT_08s0040g00850/VIT_01s0026g02680/VIT_04s0008g01730/VIT_18s0001g15360/VIT_14s0060g00850/VIT_04s0008g04310/VIT_07s0031g02410	-/-/-/-/-/-/-/-/-/-/-/-/-/-/-/-/-/-/-/-/-/-	22	0		22	VIT_01s0137g00210/VIT_14s0081g00060/VIT_13s0064g01080/VIT_00s0207g00210/VIT_12s0028g01080/VIT_18s0001g11710/VIT_19s0014g05080/VIT_00s0904g00010/VIT_11s0016g01400/VIT_13s0019g00320/VIT_13s0019g00260/VIT_19s0027g00200/VIT_07s0005g04400/VIT_18s0122g00680/VIT_07s0141g00570/VIT_08s0040g00850/VIT_01s0026g02680/VIT_04s0008g01730/VIT_18s0001g15360/VIT_14s0060g00850/VIT_04s0008g04310/VIT_07s0031g02410
CC	GO:0009654	photosystem II oxygen evolving complex	17/968	20/2434	4.05636e-05	0.000637428	VIT_13s0064g01080/VIT_00s0207g00210/VIT_12s0028g01080/VIT_18s0001g11710/VIT_19s0014g05080/VIT_00s0904g00010/VIT_13s0019g00320/VIT_13s0019g00260/VIT_19s0027g00200/VIT_07s0005g04400/VIT_18s0122g00680/VIT_08s0040g00850/VIT_01s0026g02680/VIT_18s0001g15360/VIT_14s0060g00850/VIT_04s0008g04310/VIT_07s0031g02410	-/-/-/-/-/-/-/-/-/-/-/-/-/-/-/-/-	17	0		17	VIT_13s0064g01080/VIT_00s0207g00210/VIT_12s0028g01080/VIT_18s0001g11710/VIT_19s0014g05080/VIT_00s0904g00010/VIT_13s0019g00320/VIT_13s0019g00260/VIT_19s0027g00200/VIT_07s0005g04400/VIT_18s0122g00680/VIT_08s0040g00850/VIT_01s0026g02680/VIT_18s0001g15360/VIT_14s0060g00850/VIT_04s0008g04310/VIT_07s0031g02410
CC	GO:1990204	oxidoreductase complex	17/968	21/2434	0.000134192	0.00184514	VIT_13s0064g01080/VIT_00s0207g00210/VIT_12s0028g01080/VIT_18s0001g11710/VIT_19s0014g05080/VIT_00s0904g00010/VIT_13s0019g00320/VIT_13s0019g00260/VIT_19s0027g00200/VIT_07s0005g04400/VIT_18s0122g00680/VIT_08s0040g00850/VIT_01s0026g02680/VIT_18s0001g15360/VIT_14s0060g00850/VIT_04s0008g04310/VIT_07s0031g02410	-/-/-/-/-/-/-/-/-/-/-/-/-/-/-/-/-	17	0		17	VIT_13s0064g01080/VIT_00s0207g00210/VIT_12s0028g01080/VIT_18s0001g11710/VIT_19s0014g05080/VIT_00s0904g00010/VIT_13s0019g00320/VIT_13s0019g00260/VIT_19s0027g00200/VIT_07s0005g04400/VIT_18s0122g00680/VIT_08s0040g00850/VIT_01s0026g02680/VIT_18s0001g15360/VIT_14s0060g00850/VIT_04s0008g04310/VIT_07s0031g02410
CC	GO:0098796	membrane protein complex	70/968	129/2434	0.000439052	0.00536619	VIT_01s0137g00210/VIT_04s0008g05590/VIT_07s0151g01000/VIT_14s0081g00060/VIT_13s0064g01080/VIT_10s0116g01740/VIT_00s0207g00210/VIT_12s0028g01080/VIT_18s0001g11710/VIT_19s0015g01760/VIT_04s0044g01410/VIT_00s0125g00280/VIT_19s0014g05080/VIT_00s0904g00010/VIT_04s0023g00410/VIT_10s0003g04350/VIT_09s0002g04320/VIT_13s0156g00210/VIT_05s0020g03180/VIT_11s0016g01400/VIT_13s0019g00320/VIT_13s0019g00260/VIT…	-/-/-/-/-/-/-/-/-/-/-/-/-/-/-/-/-/-/-/-/-/-/-/-/-/-/-/-/-/-/-/-/-/-/-/-/-/-/-/-/-/-/-/-/-/-/-/-/-/-/-/-/-/-/-/-/-/-/-/-/-/-/-/-/-/-/-/-/-/-	70	10	VIT_13s0156g00210/VIT_11s0037g00300/VIT_11s0016g04180/VIT_07s0005g02630/VIT_12s0028g03720/VIT_13s0019g01530/VIT_05s0020g04710/VIT_06s0080g00510/VIT_12s0028g00400/VIT_02s0033g01350	60	VIT_01s0137g00210/VIT_04s0008g05590/VIT_07s0151g01000/VIT_14s0081g00060/VIT_13s0064g01080/VIT_10s0116g01740/VIT_00s0207g00210/VIT_12s0028g01080/VIT_18s0001g11710/VIT_19s0015g01760/VIT_04s0044g01410/VIT_00s0125g00280/VIT_19s0014g05080/VIT_00s0904g00010/VIT_04s0023g00410/VIT_10s0003g04350/VIT_09s0002g04320/VIT_05s0020g03180/VIT_11s0016g01400/VIT_13s0019g00320/VIT_13s0019g00260/VIT_19s0027g00200/VIT…
CC	GO:0044455	mitochondrial membrane part	10/968	11/2434	0.000678248	0.00676589	VIT_01s0011g04490/VIT_04s0008g00810/VIT_17s0000g02900/VIT_13s0019g03860/VIT_00s0386g00020/VIT_09s0002g02480/VIT_14s0068g02030/VIT_19s0014g04860/VIT_02s0033g01350/novel.1500	-/-/-/-/-/-/-/-/-/-	10	1	VIT_02s0033g01350	9	VIT_01s0011g04490/VIT_04s0008g00810/VIT_17s0000g02900/VIT_13s0019g03860/VIT_00s0386g00020/VIT_09s0002g02480/VIT_14s0068g02030/VIT_19s0014g04860/novel.1500
CC	GO:0045259	proton-transporting ATP synthase complex	10/968	11/2434	0.000678248	0.00676589	VIT_04s0008g05590/VIT_10s0116g01740/VIT_01s0011g04490/VIT_15s0021g00920/VIT_04s0008g00810/VIT_17s0000g02900/VIT_17s0000g07300/VIT_13s0019g03860/VIT_09s0002g02480/VIT_19s0014g04860	-/-/-/-/-/-/-/-/-/-	10	0		10	VIT_04s0008g05590/VIT_10s0116g01740/VIT_01s0011g04490/VIT_15s0021g00920/VIT_04s0008g00810/VIT_17s0000g02900/VIT_17s0000g07300/VIT_13s0019g03860/VIT_09s0002g02480/VIT_19s0014g04860
CC	GO:0019898	extrinsic component of membrane	16/968	21/2434	0.000738098	0.00676589	VIT_13s0064g01080/VIT_00s0207g00210/VIT_12s0028g01080/VIT_18s0001g11710/VIT_19s0014g05080/VIT_00s0904g00010/VIT_13s0019g00320/VIT_13s0019g00260/VIT_18s0122g00680/VIT_08s0040g00850/VIT_01s0026g02680/VIT_18s0001g15360/VIT_14s0060g00850/VIT_04s0008g04310/VIT_05s0020g04450/VIT_07s0031g02410	-/-/-/-/-/-/-/-/-/-/-/-/-/-/-/-	16	0		16	VIT_13s0064g01080/VIT_00s0207g00210/VIT_12s0028g01080/VIT_18s0001g11710/VIT_19s0014g05080/VIT_00s0904g00010/VIT_13s0019g00320/VIT_13s0019g00260/VIT_18s0122g00680/VIT_08s0040g00850/VIT_01s0026g02680/VIT_18s0001g15360/VIT_14s0060g00850/VIT_04s0008g04310/VIT_05s0020g04450/VIT_07s0031g02410
CC	GO:0098798	mitochondrial protein complex	10/968	12/2434	0.00261369	0.0221158	VIT_01s0011g04490/VIT_04s0008g00810/VIT_17s0000g02900/VIT_13s0019g03860/VIT_00s0386g00020/VIT_09s0002g02480/VIT_14s0068g02030/VIT_19s0014g04860/VIT_02s0033g01350/novel.1500	-/-/-/-/-/-/-/-/-/-	10	1	VIT_02s0033g01350	9	VIT_01s0011g04490/VIT_04s0008g00810/VIT_17s0000g02900/VIT_13s0019g03860/VIT_00s0386g00020/VIT_09s0002g02480/VIT_14s0068g02030/VIT_19s0014g04860/novel.1500
CC	GO:0005743	mitochondrial inner membrane	12/968	16/2434	0.00451272	0.0337636	VIT_01s0011g04490/VIT_04s0008g00810/VIT_17s0000g02900/VIT_17s0000g01780/VIT_13s0019g03860/VIT_19s0090g01180/VIT_16s0050g01490/VIT_00s0386g00020/VIT_09s0002g02480/VIT_19s0014g04860/VIT_02s0033g01350/VIT_00s0612g00020	-/-/-/-/-/-/-/-/-/-/-/-	12	2	VIT_19s0090g01180/VIT_02s0033g01350	10	VIT_01s0011g04490/VIT_04s0008g00810/VIT_17s0000g02900/VIT_17s0000g01780/VIT_13s0019g03860/VIT_16s0050g01490/VIT_00s0386g00020/VIT_09s0002g02480/VIT_19s0014g04860/VIT_00s0612g00020
CC	GO:0005840	ribosome	97/968	199/2434	0.00460413	0.0337636	VIT_00s0616g00020/VIT_10s0003g01080/VIT_16s0115g00310/VIT_06s0004g06140/VIT_19s0014g00400/VIT_14s0068g01950/VIT_15s0024g00390/VIT_14s0066g01110/VIT_02s0025g02000/VIT_10s0092g00050/VIT_18s0001g03850/VIT_16s0115g00080/VIT_18s0001g11750/VIT_12s0059g02250/VIT_14s0006g03060/VIT_15s0046g02910/VIT_14s0060g01710/VIT_14s0068g02160/VIT_02s0025g02890/VIT_05s0020g01140/VIT_01s0150g00520/VIT_14s0006g02830/VIT…	-/-/-/-/-/-/-/-/-/-/-/-/-/-/-/-/-/-/-/-/-/-/-/-/-/-/-/-/-/-/-/-/-/-/-/-/-/-/-/-/-/-/-/-/-/-/-/-/-/-/-/-/-/-/-/-/-/-/-/-/-/-/-/-/-/-/-/-/-/-/-/-/-/-/-/-/-/-/-/-/-/-/-/-/-/-/-/-/-/-/-/-/-/-/-/-/-	97	0		97	VIT_00s0616g00020/VIT_10s0003g01080/VIT_16s0115g00310/VIT_06s0004g06140/VIT_19s0014g00400/VIT_14s0068g01950/VIT_15s0024g00390/VIT_14s0066g01110/VIT_02s0025g02000/VIT_10s0092g00050/VIT_18s0001g03850/VIT_16s0115g00080/VIT_18s0001g11750/VIT_12s0059g02250/VIT_14s0006g03060/VIT_15s0046g02910/VIT_14s0060g01710/VIT_14s0068g02160/VIT_02s0025g02890/VIT_05s0020g01140/VIT_01s0150g00520/VIT_14s0006g02830/VIT…
MF	GO:0003700	DNA binding transcription factor activity	172/4638	324/11582	1.0199e-06	0.000306991	VIT_04s0008g05760/VIT_12s0059g00280/VIT_12s0028g03270/VIT_10s0116g01200/VIT_10s0003g00140/VIT_08s0058g00690/VIT_01s0010g03930/VIT_12s0059g00880/VIT_13s0156g00260/VIT_10s0003g00580/VIT_15s0048g02870/VIT_02s0025g04170/VIT_10s0003g01600/VIT_03s0038g00490/VIT_06s0004g07500/VIT_07s0005g03220/VIT_09s0018g00240/VIT_04s0008g02230/VIT_15s0021g01880/VIT_02s0025g01280/VIT_16s0100g00400/VIT_18s0072g00260/VIT…	-/-/-/-/-/-/-/-/-/-/-/-/-/-/-/-/-/-/-/-/-/-/-/-/-/-/-/-/-/-/-/-/-/-/-/-/-/-/-/-/-/-/-/-/-/-/-/-/-/-/-/-/-/-/-/-/-/-/-/-/-/-/-/-/-/-/-/-/-/-/-/-/-/-/-/-/-/-/-/-/-/-/-/-/-/-/-/-/-/-/-/-/-/-/-/-/-/-/-/-/-/-/-/-/-/-/-/-/-/-/-/-/-/-/-/-/-/-/-/-/-/-/-/-/-/-/-/-/-/-/-/-/-/-/-/-/-/-/-/-/-/-/-/-/-/-/-/-/-/-/-/-/-/-/-/-/-/-/-/-/-/-/-/-/-/-/-/-/-/-/-/-	172	120	VIT_04s0008g05760/VIT_12s0059g00280/VIT_12s0028g03270/VIT_10s0116g01200/VIT_10s0003g00140/VIT_08s0058g00690/VIT_01s0010g03930/VIT_12s0059g00880/VIT_13s0156g00260/VIT_10s0003g00580/VIT_10s0003g01600/VIT_03s0038g00490/VIT_06s0004g07500/VIT_07s0005g03220/VIT_09s0018g00240/VIT_04s0008g02230/VIT_02s0025g01280/VIT_16s0100g00400/VIT_18s0072g00260/VIT_02s0234g00130/VIT_07s0005g01450/VIT_15s0046g01140/VIT…	52	VIT_15s0048g02870/VIT_02s0025g04170/VIT_15s0021g01880/VIT_03s0063g00310/VIT_15s0024g00640/VIT_16s0039g00660/VIT_03s0038g04450/VIT_13s0158g00380/VIT_04s0008g01110/VIT_16s0013g00900/VIT_08s0007g08250/VIT_13s0064g00190/VIT_08s0040g03070/VIT_07s0191g00180/VIT_08s0007g07550/VIT_01s0026g01950/VIT_15s0048g01250/VIT_00s0341g00070/VIT_05s0077g01450/VIT_00s0632g00010/VIT_15s0046g00310/VIT_08s0040g01560/VIT…
MF	GO:0004842	ubiquitin-protein transferase activity	43/4638	66/11582	3.16001e-05	0.00317055	VIT_18s0166g00190/VIT_08s0058g01100/VIT_16s0013g01920/VIT_13s0019g04710/VIT_08s0105g00190/VIT_18s0001g12620/VIT_08s0105g00180/VIT_08s0105g00200/VIT_04s0023g01920/VIT_01s0011g06140/VIT_06s0004g06750/VIT_01s0026g00190/VIT_01s0010g02890/VIT_09s0002g01180/VIT_05s0020g04560/VIT_17s0000g08080/VIT_15s0046g02480/VIT_04s0044g00870/VIT_15s0046g00020/VIT_10s0003g01730/VIT_17s0000g07730/VIT_05s0077g00470/VIT…	-/-/-/-/-/-/-/-/-/-/-/-/-/-/-/-/-/-/-/-/-/-/-/-/-/-/-/-/-/-/-/-/-/-/-/-/-/-/-/-/-/-/-	43	32	VIT_18s0166g00190/VIT_08s0058g01100/VIT_16s0013g01920/VIT_13s0019g04710/VIT_08s0105g00190/VIT_18s0001g12620/VIT_08s0105g00180/VIT_08s0105g00200/VIT_04s0023g01920/VIT_01s0011g06140/VIT_06s0004g06750/VIT_01s0026g00190/VIT_05s0020g04560/VIT_17s0000g08080/VIT_15s0046g02480/VIT_04s0044g00870/VIT_15s0046g00020/VIT_10s0003g01730/VIT_17s0000g07730/VIT_05s0077g00470/VIT_03s0063g00180/VIT_15s0045g01200/VIT…	11	VIT_01s0010g02890/VIT_09s0002g01180/VIT_04s0043g00840/VIT_00s0374g00050/VIT_04s0023g03830/VIT_00s2364g00010/VIT_08s0040g03270/VIT_16s0050g00690/VIT_00s0187g00150/VIT_01s0150g00330/VIT_07s0005g03520
MF	GO:0019787	ubiquitin-like protein transferase activity	43/4638	66/11582	3.16001e-05	0.00317055	VIT_18s0166g00190/VIT_08s0058g01100/VIT_16s0013g01920/VIT_13s0019g04710/VIT_08s0105g00190/VIT_18s0001g12620/VIT_08s0105g00180/VIT_08s0105g00200/VIT_04s0023g01920/VIT_01s0011g06140/VIT_06s0004g06750/VIT_01s0026g00190/VIT_01s0010g02890/VIT_09s0002g01180/VIT_05s0020g04560/VIT_17s0000g08080/VIT_15s0046g02480/VIT_04s0044g00870/VIT_15s0046g00020/VIT_10s0003g01730/VIT_17s0000g07730/VIT_05s0077g00470/VIT…	-/-/-/-/-/-/-/-/-/-/-/-/-/-/-/-/-/-/-/-/-/-/-/-/-/-/-/-/-/-/-/-/-/-/-/-/-/-/-/-/-/-/-	43	32	VIT_18s0166g00190/VIT_08s0058g01100/VIT_16s0013g01920/VIT_13s0019g04710/VIT_08s0105g00190/VIT_18s0001g12620/VIT_08s0105g00180/VIT_08s0105g00200/VIT_04s0023g01920/VIT_01s0011g06140/VIT_06s0004g06750/VIT_01s0026g00190/VIT_05s0020g04560/VIT_17s0000g08080/VIT_15s0046g02480/VIT_04s0044g00870/VIT_15s0046g00020/VIT_10s0003g01730/VIT_17s0000g07730/VIT_05s0077g00470/VIT_03s0063g00180/VIT_15s0045g01200/VIT…	11	VIT_01s0010g02890/VIT_09s0002g01180/VIT_04s0043g00840/VIT_00s0374g00050/VIT_04s0023g03830/VIT_00s2364g00010/VIT_08s0040g03270/VIT_16s0050g00690/VIT_00s0187g00150/VIT_01s0150g00330/VIT_07s0005g03520
MF	GO:0016616	oxidoreductase activity, acting on the CH-OH group of donors, NAD or NADP as acceptor	49/4638	79/11582	6.21226e-05	0.00467472	VIT_14s0066g01150/VIT_03s0088g01190/VIT_02s0012g01570/VIT_14s0030g00660/VIT_04s0044g01740/VIT_03s0038g02510/VIT_19s0014g01640/VIT_13s0019g05250/VIT_09s0018g01870/VIT_09s0002g02340/VIT_14s0083g00320/VIT_05s0077g02140/VIT_12s0057g00940/VIT_01s0011g00690/VIT_07s0005g03350/VIT_17s0000g06960/VIT_03s0180g00130/VIT_18s0122g00610/VIT_13s0158g00340/VIT_18s0122g00710/VIT_11s0016g03100/VIT_00s0227g00110/VIT…	-/-/-/-/-/-/-/-/-/-/-/-/-/-/-/-/-/-/-/-/-/-/-/-/-/-/-/-/-/-/-/-/-/-/-/-/-/-/-/-/-/-/-/-/-/-/-/-/-	49	17	VIT_14s0066g01150/VIT_02s0012g01570/VIT_19s0014g01640/VIT_05s0077g02140/VIT_01s0011g00690/VIT_17s0000g06960/VIT_18s0122g00610/VIT_13s0158g00340/VIT_14s0108g01590/VIT_14s0171g00490/VIT_14s0030g00670/VIT_10s0003g05040/VIT_14s0066g00950/VIT_14s0108g01610/VIT_01s0146g00060/VIT_09s0002g03620/VIT_05s0102g01170	32	VIT_03s0088g01190/VIT_14s0030g00660/VIT_04s0044g01740/VIT_03s0038g02510/VIT_13s0019g05250/VIT_09s0018g01870/VIT_09s0002g02340/VIT_14s0083g00320/VIT_12s0057g00940/VIT_07s0005g03350/VIT_03s0180g00130/VIT_18s0122g00710/VIT_11s0016g03100/VIT_00s0227g00110/VIT_11s0016g03690/VIT_07s0005g03360/VIT_14s0060g00640/VIT_14s0030g00650/VIT_04s0008g00180/VIT_12s0057g01030/VIT_15s0048g01330/VIT_14s0219g00280/VIT…
MF	GO:0140110	transcription regulator activity	177/4638	358/11582	0.000159186	0.00958297	VIT_04s0008g05760/VIT_12s0059g00280/VIT_12s0028g03270/VIT_10s0116g01200/VIT_10s0003g00140/VIT_07s0129g00210/VIT_08s0058g00690/VIT_01s0010g03930/VIT_12s0059g00880/VIT_13s0156g00260/VIT_10s0003g00580/VIT_15s0048g02870/VIT_02s0025g04170/VIT_10s0003g01600/VIT_03s0038g00490/VIT_06s0004g07500/VIT_07s0005g03220/VIT_09s0018g00240/VIT_04s0008g02230/VIT_17s0000g09790/VIT_15s0021g01880/VIT_02s0025g01280/VIT…	-/-/-/-/-/-/-/-/-/-/-/-/-/-/-/-/-/-/-/-/-/-/-/-/-/-/-/-/-/-/-/-/-/-/-/-/-/-/-/-/-/-/-/-/-/-/-/-/-/-/-/-/-/-/-/-/-/-/-/-/-/-/-/-/-/-/-/-/-/-/-/-/-/-/-/-/-/-/-/-/-/-/-/-/-/-/-/-/-/-/-/-/-/-/-/-/-/-/-/-/-/-/-/-/-/-/-/-/-/-/-/-/-/-/-/-/-/-/-/-/-/-/-/-/-/-/-/-/-/-/-/-/-/-/-/-/-/-/-/-/-/-/-/-/-/-/-/-/-/-/-/-/-/-/-/-/-/-/-/-/-/-/-/-/-/-/-/-/-/-/-/-/-/-/-/-/-	177	125	VIT_04s0008g05760/VIT_12s0059g00280/VIT_12s0028g03270/VIT_10s0116g01200/VIT_10s0003g00140/VIT_07s0129g00210/VIT_08s0058g00690/VIT_01s0010g03930/VIT_12s0059g00880/VIT_13s0156g00260/VIT_10s0003g00580/VIT_10s0003g01600/VIT_03s0038g00490/VIT_06s0004g07500/VIT_07s0005g03220/VIT_09s0018g00240/VIT_04s0008g02230/VIT_17s0000g09790/VIT_02s0025g01280/VIT_16s0100g00400/VIT_18s0072g00260/VIT_02s0234g00130/VIT…	52	VIT_15s0048g02870/VIT_02s0025g04170/VIT_15s0021g01880/VIT_03s0063g00310/VIT_15s0024g00640/VIT_16s0039g00660/VIT_03s0038g04450/VIT_13s0158g00380/VIT_04s0008g01110/VIT_16s0013g00900/VIT_08s0007g08250/VIT_13s0064g00190/VIT_08s0040g03070/VIT_07s0191g00180/VIT_08s0007g07550/VIT_01s0026g01950/VIT_15s0048g01250/VIT_00s0341g00070/VIT_05s0077g01450/VIT_00s0632g00010/VIT_15s0046g00310/VIT_08s0040g01560/VIT…
MF	GO:0043565	sequence-specific DNA binding	89/4638	167/11582	0.000332584	0.0166846	VIT_04s0008g05760/VIT_10s0116g01200/VIT_08s0058g00690/VIT_01s0010g03930/VIT_12s0059g00880/VIT_13s0156g00260/VIT_15s0048g02870/VIT_02s0025g04170/VIT_10s0003g01600/VIT_03s0038g00490/VIT_06s0004g07500/VIT_09s0018g00240/VIT_15s0021g01880/VIT_02s0025g01280/VIT_07s0005g01450/VIT_03s0063g00310/VIT_15s0046g01140/VIT_12s0028g01410/VIT_05s0077g00730/VIT_00s0732g00010/VIT_18s0001g13040/VIT_03s0038g04450/VIT…	-/-/-/-/-/-/-/-/-/-/-/-/-/-/-/-/-/-/-/-/-/-/-/-/-/-/-/-/-/-/-/-/-/-/-/-/-/-/-/-/-/-/-/-/-/-/-/-/-/-/-/-/-/-/-/-/-/-/-/-/-/-/-/-/-/-/-/-/-/-/-/-/-/-/-/-/-/-/-/-/-/-/-/-/-/-/-/-/-	89	64	VIT_04s0008g05760/VIT_10s0116g01200/VIT_08s0058g00690/VIT_01s0010g03930/VIT_12s0059g00880/VIT_13s0156g00260/VIT_10s0003g01600/VIT_03s0038g00490/VIT_06s0004g07500/VIT_09s0018g00240/VIT_02s0025g01280/VIT_07s0005g01450/VIT_15s0046g01140/VIT_12s0028g01410/VIT_05s0077g00730/VIT_00s0732g00010/VIT_18s0001g13040/VIT_05s0077g01140/VIT_04s0023g02880/VIT_02s0025g01020/VIT_16s0050g02510/VIT_19s0090g00840/VIT…	25	VIT_15s0048g02870/VIT_02s0025g04170/VIT_15s0021g01880/VIT_03s0063g00310/VIT_03s0038g04450/VIT_13s0158g00380/VIT_04s0008g01110/VIT_08s0040g03070/VIT_07s0191g00180/VIT_08s0007g07550/VIT_01s0026g01950/VIT_05s0077g01450/VIT_13s0019g04390/VIT_04s0008g01470/VIT_18s0076g00330/VIT_13s0067g03140/VIT_07s0005g01520/VIT_11s0016g04080/VIT_04s0008g01290/VIT_18s0001g12120/VIT_03s0038g00480/VIT_09s0054g00440/VIT…
MF	GO:0016879	ligase activity, forming carbon-nitrogen bonds	17/4638	22/11582	0.000428873	0.0184415	VIT_07s0104g00610/VIT_05s0020g02480/VIT_17s0000g01910/VIT_07s0005g05780/VIT_14s0006g00350/VIT_06s0004g01160/VIT_01s0010g00240/VIT_14s0030g00030/VIT_12s0028g00260/VIT_02s0025g03530/VIT_07s0005g01150/VIT_05s0049g02140/VIT_08s0007g04670/VIT_06s0004g06830/VIT_17s0000g01690/VIT_08s0007g08130/VIT_01s0011g02200	-/-/-/-/-/-/-/-/-/-/-/-/-/-/-/-/-	17	5	VIT_07s0005g05780/VIT_01s0010g00240/VIT_14s0030g00030/VIT_02s0025g03530/VIT_06s0004g06830	12	VIT_07s0104g00610/VIT_05s0020g02480/VIT_17s0000g01910/VIT_14s0006g00350/VIT_06s0004g01160/VIT_12s0028g00260/VIT_07s0005g01150/VIT_05s0049g02140/VIT_08s0007g04670/VIT_17s0000g01690/VIT_08s0007g08130/VIT_01s0011g02200
C2vsCK2
Category	GOID	Description	GeneRatio	BgRatio	pvalue	padj	geneID	geneName	Count	Up	Up_Gene_id	Down	Down_Gene_id
BP	GO:0044281	small molecule metabolic process	265/4100	395/7501	1.63283e-07	7.4947e-05	VIT_05s0020g02480/VIT_07s0104g00610/VIT_04s0008g01300/VIT_19s0085g00380/VIT_08s0007g05260/VIT_13s0067g03890/VIT_00s0391g00070/VIT_01s0011g04630/VIT_08s0056g01570/VIT_16s0100g00480/VIT_03s0038g00670/VIT_15s0046g02170/VIT_06s0061g01300/VIT_03s0180g00070/VIT_07s0141g00060/VIT_02s0012g00530/VIT_04s0008g05590/VIT_12s0057g01030/VIT_10s0116g01740/VIT_05s0029g00330/VIT_14s0006g02990/VIT_04s0023g03010/VIT…	-/-/-/-/-/-/-/-/-/-/-/-/-/-/-/-/-/-/-/-/-/-/-/-/-/-/-/-/-/-/-/-/-/-/-/-/-/-/-/-/-/-/-/-/-/-/-/-/-/-/-/-/-/-/-/-/-/-/-/-/-/-/-/-/-/-/-/-/-/-/-/-/-/-/-/-/-/-/-/-/-/-/-/-/-/-/-/-/-/-/-/-/-/-/-/-/-/-/-/-/-/-/-/-/-/-/-/-/-/-/-/-/-/-/-/-/-/-/-/-/-/-/-/-/-/-/-/-/-/-/-/-/-/-/-/-/-/-/-/-/-/-/-/-/-/-/-/-/-/-/-/-/-/-/-/-/-/CYN/-/-/-/-/-/-/-/-/-/-/-/-/-/-/-/-/-/-/-/-/-/-/-/-/-/-/-/-/-/-/-/-/-/-/-/-/-/-/-/-/-…	265	125	VIT_01s0011g04630/VIT_15s0046g02170/VIT_06s0061g01300/VIT_07s0141g00060/VIT_02s0012g00530/VIT_07s0141g00070/VIT_15s0045g01520/VIT_14s0171g00490/VIT_18s0001g06250/VIT_07s0005g05780/VIT_07s0031g00460/VIT_18s0001g08310/VIT_18s0076g00360/VIT_01s0127g00490/VIT_18s0001g04980/VIT_06s0004g06640/VIT_19s0085g01200/VIT_14s0108g00540/VIT_14s0036g00520/VIT_03s0017g00650/VIT_06s0004g00130/VIT_00s1995g00010/VIT…	140	VIT_05s0020g02480/VIT_07s0104g00610/VIT_04s0008g01300/VIT_19s0085g00380/VIT_08s0007g05260/VIT_13s0067g03890/VIT_00s0391g00070/VIT_08s0056g01570/VIT_16s0100g00480/VIT_03s0038g00670/VIT_03s0180g00070/VIT_04s0008g05590/VIT_12s0057g01030/VIT_10s0116g01740/VIT_05s0029g00330/VIT_14s0006g02990/VIT_04s0023g03010/VIT_14s0030g01900/VIT_18s0001g06720/VIT_19s0015g01720/VIT_18s0164g00030/VIT_18s0001g15460/VIT…
BP	GO:0015979	photosynthesis	38/4100	46/7501	6.27829e-05	0.0130159	VIT_14s0081g00060/VIT_19s0015g01760/VIT_09s0002g04320/VIT_00s0125g00280/VIT_11s0016g01400/VIT_01s0137g00210/VIT_04s0044g01410/VIT_12s0028g01080/VIT_04s0023g00410/VIT_10s0003g04350/VIT_00s0207g00210/VIT_00s0904g00010/VIT_18s0001g11710/VIT_07s0151g01000/VIT_04s0008g01730/VIT_05s0020g03180/VIT_19s0027g00200/VIT_07s0141g00570/VIT_13s0064g01080/VIT_13s0019g00320/VIT_19s0014g05080/VIT_13s0019g00260/VIT…	-/-/-/-/-/-/-/-/-/-/-/-/-/-/-/-/-/-/-/-/-/-/-/-/-/-/-/-/-/-/-/-/-/-/-/-/-/-	38	1	VIT_18s0001g09110	37	VIT_14s0081g00060/VIT_19s0015g01760/VIT_09s0002g04320/VIT_00s0125g00280/VIT_11s0016g01400/VIT_01s0137g00210/VIT_04s0044g01410/VIT_12s0028g01080/VIT_04s0023g00410/VIT_10s0003g04350/VIT_00s0207g00210/VIT_00s0904g00010/VIT_18s0001g11710/VIT_07s0151g01000/VIT_04s0008g01730/VIT_05s0020g03180/VIT_19s0027g00200/VIT_07s0141g00570/VIT_13s0064g01080/VIT_13s0019g00320/VIT_19s0014g05080/VIT_13s0019g00260/VIT…
BP	GO:0006082	organic acid metabolic process	173/4100	262/7501	9.24303e-05	0.0130159	VIT_05s0020g02480/VIT_07s0104g00610/VIT_04s0008g01300/VIT_19s0085g00380/VIT_08s0007g05260/VIT_13s0067g03890/VIT_00s0391g00070/VIT_08s0056g01570/VIT_16s0100g00480/VIT_03s0038g00670/VIT_15s0046g02170/VIT_06s0061g01300/VIT_03s0180g00070/VIT_07s0141g00060/VIT_14s0006g02990/VIT_04s0023g03010/VIT_18s0001g06720/VIT_19s0015g01720/VIT_07s0141g00070/VIT_15s0045g01520/VIT_18s0001g15460/VIT_18s0001g06250/VIT…	-/-/-/-/-/-/-/-/-/-/-/-/-/-/-/-/-/-/-/-/-/-/-/-/-/-/-/-/-/-/-/-/-/-/-/-/-/-/-/-/-/-/-/-/-/-/-/-/-/-/-/-/-/-/-/-/-/-/-/-/-/-/-/-/-/-/-/-/-/-/-/-/-/-/-/-/-/-/-/-/-/-/-/-/-/-/-/-/-/-/-/-/-/-/-/-/CYN/-/-/-/-/-/-/-/-/-/-/-/-/-/-/-/-/-/-/-/-/-/-/-/-/-/-/-/-/-/-/-/-/-/-/-/-/-/-/-/-/-/-/-/-/-/-/-/-/-/-/-/-/-/-/-/-/-/-/-/-/-/-/-/-/-/-/-/-/-/-/-/-/-/-/-/-	173	85	VIT_15s0046g02170/VIT_06s0061g01300/VIT_07s0141g00060/VIT_07s0141g00070/VIT_15s0045g01520/VIT_18s0001g06250/VIT_07s0005g05780/VIT_18s0076g00360/VIT_18s0001g04980/VIT_14s0108g00540/VIT_14s0036g00520/VIT_06s0004g00130/VIT_11s0016g04700/VIT_05s0077g02140/VIT_12s0028g02340/VIT_19s0015g00130/VIT_19s0015g00470/VIT_12s0028g02180/VIT_01s0011g05860/VIT_01s0010g03940/VIT_11s0016g02850/VIT_16s0050g01090/VIT…	88	VIT_05s0020g02480/VIT_07s0104g00610/VIT_04s0008g01300/VIT_19s0085g00380/VIT_08s0007g05260/VIT_13s0067g03890/VIT_00s0391g00070/VIT_08s0056g01570/VIT_16s0100g00480/VIT_03s0038g00670/VIT_03s0180g00070/VIT_14s0006g02990/VIT_04s0023g03010/VIT_18s0001g06720/VIT_19s0015g01720/VIT_18s0001g15460/VIT_17s0000g00920/VIT_18s0001g12550/VIT_07s0005g00070/VIT_15s0024g00070/VIT_10s0116g00970/VIT_19s0014g00980/VIT…
BP	GO:0043436	oxoacid metabolic process	172/4100	261/7501	0.000113428	0.0130159	VIT_05s0020g02480/VIT_07s0104g00610/VIT_04s0008g01300/VIT_19s0085g00380/VIT_08s0007g05260/VIT_13s0067g03890/VIT_00s0391g00070/VIT_08s0056g01570/VIT_16s0100g00480/VIT_03s0038g00670/VIT_15s0046g02170/VIT_06s0061g01300/VIT_03s0180g00070/VIT_07s0141g00060/VIT_14s0006g02990/VIT_04s0023g03010/VIT_18s0001g06720/VIT_19s0015g01720/VIT_07s0141g00070/VIT_15s0045g01520/VIT_18s0001g15460/VIT_18s0001g06250/VIT…	-/-/-/-/-/-/-/-/-/-/-/-/-/-/-/-/-/-/-/-/-/-/-/-/-/-/-/-/-/-/-/-/-/-/-/-/-/-/-/-/-/-/-/-/-/-/-/-/-/-/-/-/-/-/-/-/-/-/-/-/-/-/-/-/-/-/-/-/-/-/-/-/-/-/-/-/-/-/-/-/-/-/-/-/-/-/-/-/-/-/-/-/-/-/-/-/-/-/-/-/-/-/-/-/-/-/-/-/-/-/-/-/-/-/-/-/-/-/-/-/-/-/-/-/-/-/-/-/-/-/-/-/-/-/-/-/-/-/-/-/-/-/-/-/-/-/-/-/-/-/-/-/-/-/-/-/-/-/-/-/-/-/-/-/-/-/-/-/-/-/-/-	172	84	VIT_15s0046g02170/VIT_06s0061g01300/VIT_07s0141g00060/VIT_07s0141g00070/VIT_15s0045g01520/VIT_18s0001g06250/VIT_07s0005g05780/VIT_18s0076g00360/VIT_18s0001g04980/VIT_14s0108g00540/VIT_14s0036g00520/VIT_06s0004g00130/VIT_11s0016g04700/VIT_05s0077g02140/VIT_12s0028g02340/VIT_19s0015g00130/VIT_19s0015g00470/VIT_12s0028g02180/VIT_01s0011g05860/VIT_01s0010g03940/VIT_11s0016g02850/VIT_16s0050g01090/VIT…	88	VIT_05s0020g02480/VIT_07s0104g00610/VIT_04s0008g01300/VIT_19s0085g00380/VIT_08s0007g05260/VIT_13s0067g03890/VIT_00s0391g00070/VIT_08s0056g01570/VIT_16s0100g00480/VIT_03s0038g00670/VIT_03s0180g00070/VIT_14s0006g02990/VIT_04s0023g03010/VIT_18s0001g06720/VIT_19s0015g01720/VIT_18s0001g15460/VIT_17s0000g00920/VIT_18s0001g12550/VIT_07s0005g00070/VIT_15s0024g00070/VIT_10s0116g00970/VIT_19s0014g00980/VIT…
BP	GO:0044283	small molecule biosynthetic process	118/4100	173/7501	0.000164102	0.0150646	VIT_05s0020g02480/VIT_07s0104g00610/VIT_19s0085g00380/VIT_08s0007g05260/VIT_13s0067g03890/VIT_00s0391g00070/VIT_08s0056g01570/VIT_16s0100g00480/VIT_03s0038g00670/VIT_15s0046g02170/VIT_06s0061g01300/VIT_07s0141g00060/VIT_14s0006g02990/VIT_04s0023g03010/VIT_19s0015g01720/VIT_07s0141g00070/VIT_15s0045g01520/VIT_18s0001g06250/VIT_07s0005g05780/VIT_06s0004g06130/VIT_18s0001g12550/VIT_07s0005g00070/VIT…	-/-/-/-/-/-/-/-/-/-/-/-/-/-/-/-/-/-/-/-/-/-/-/-/-/-/-/-/-/-/-/-/-/-/-/-/-/-/-/-/-/-/-/-/-/-/-/-/-/-/-/-/-/-/-/-/-/-/-/-/-/-/-/-/-/-/-/-/-/-/-/-/-/-/-/-/-/-/-/-/-/-/-/-/-/-/-/-/-/-/-/-/-/-/-/-/-/-/-/-/-/-/-/-/-/-/-/-/-/-/-/-/-/-/-/-/-/-	118	55	VIT_15s0046g02170/VIT_06s0061g01300/VIT_07s0141g00060/VIT_07s0141g00070/VIT_15s0045g01520/VIT_18s0001g06250/VIT_07s0005g05780/VIT_18s0001g04980/VIT_06s0004g06640/VIT_14s0108g00540/VIT_03s0017g00650/VIT_06s0004g00130/VIT_00s1995g00010/VIT_11s0016g04700/VIT_12s0028g02340/VIT_18s0001g06460/VIT_19s0015g00130/VIT_01s0011g05860/VIT_11s0016g02850/VIT_16s0050g01090/VIT_08s0056g00070/VIT_00s0179g00350/VIT…	63	VIT_05s0020g02480/VIT_07s0104g00610/VIT_19s0085g00380/VIT_08s0007g05260/VIT_13s0067g03890/VIT_00s0391g00070/VIT_08s0056g01570/VIT_16s0100g00480/VIT_03s0038g00670/VIT_14s0006g02990/VIT_04s0023g03010/VIT_19s0015g01720/VIT_06s0004g06130/VIT_18s0001g12550/VIT_07s0005g00070/VIT_07s0191g00190/VIT_06s0004g01160/VIT_06s0009g01080/VIT_08s0007g01750/VIT_07s0104g00480/VIT_16s0013g00240/VIT_14s0006g00350/VIT…
BP	GO:0019752	carboxylic acid metabolic process	169/4100	258/7501	0.000207191	0.0158501	VIT_05s0020g02480/VIT_07s0104g00610/VIT_04s0008g01300/VIT_19s0085g00380/VIT_08s0007g05260/VIT_13s0067g03890/VIT_00s0391g00070/VIT_08s0056g01570/VIT_16s0100g00480/VIT_03s0038g00670/VIT_15s0046g02170/VIT_06s0061g01300/VIT_03s0180g00070/VIT_07s0141g00060/VIT_14s0006g02990/VIT_04s0023g03010/VIT_19s0015g01720/VIT_07s0141g00070/VIT_15s0045g01520/VIT_18s0001g15460/VIT_18s0001g06250/VIT_07s0005g05780/VIT…	-/-/-/-/-/-/-/-/-/-/-/-/-/-/-/-/-/-/-/-/-/-/-/-/-/-/-/-/-/-/-/-/-/-/-/-/-/-/-/-/-/-/-/-/-/-/-/-/-/-/-/-/-/-/-/-/-/-/-/-/-/-/-/-/-/-/-/-/-/-/-/-/-/-/-/-/-/-/-/-/-/-/-/-/-/-/-/-/-/-/-/-/-/-/-/-/-/-/-/-/-/-/-/-/-/-/-/-/-/-/-/-/-/-/-/-/-/-/-/-/-/-/-/-/-/-/-/-/-/-/-/-/-/-/-/-/-/-/-/-/-/-/-/-/-/-/-/-/-/-/-/-/-/-/-/-/-/-/-/-/-/-/-/-/-/-/-/-/-	169	83	VIT_15s0046g02170/VIT_06s0061g01300/VIT_07s0141g00060/VIT_07s0141g00070/VIT_15s0045g01520/VIT_18s0001g06250/VIT_07s0005g05780/VIT_18s0076g00360/VIT_18s0001g04980/VIT_14s0108g00540/VIT_14s0036g00520/VIT_06s0004g00130/VIT_11s0016g04700/VIT_05s0077g02140/VIT_12s0028g02340/VIT_19s0015g00130/VIT_19s0015g00470/VIT_12s0028g02180/VIT_01s0011g05860/VIT_01s0010g03940/VIT_11s0016g02850/VIT_16s0050g01090/VIT…	86	VIT_05s0020g02480/VIT_07s0104g00610/VIT_04s0008g01300/VIT_19s0085g00380/VIT_08s0007g05260/VIT_13s0067g03890/VIT_00s0391g00070/VIT_08s0056g01570/VIT_16s0100g00480/VIT_03s0038g00670/VIT_03s0180g00070/VIT_14s0006g02990/VIT_04s0023g03010/VIT_19s0015g01720/VIT_18s0001g15460/VIT_17s0000g00920/VIT_18s0001g12550/VIT_07s0005g00070/VIT_15s0024g00070/VIT_10s0116g00970/VIT_19s0014g00980/VIT_06s0004g01160/VIT…
CC	GO:0009579	thylakoid	39/1304	45/2446	1.86365e-06	0.000103433	VIT_14s0081g00060/VIT_19s0015g01760/VIT_09s0002g04320/VIT_00s0125g00280/VIT_11s0016g01400/VIT_01s0137g00210/VIT_03s0063g01460/VIT_04s0044g01410/VIT_12s0028g01080/VIT_04s0023g00410/VIT_10s0003g04350/VIT_00s0207g00210/VIT_00s0904g00010/VIT_18s0001g11710/VIT_07s0151g01000/VIT_04s0008g01730/VIT_05s0020g03180/VIT_19s0014g03850/VIT_19s0027g00200/VIT_07s0141g00570/VIT_13s0064g01080/VIT_13s0019g00320/VIT…	-/-/-/-/-/-/-/-/-/-/-/-/-/-/-/-/-/-/-/-/-/-/-/-/-/-/-/-/-/-/-/-/-/-/-/-/-/-/-	39	1	VIT_18s0001g09110	38	VIT_14s0081g00060/VIT_19s0015g01760/VIT_09s0002g04320/VIT_00s0125g00280/VIT_11s0016g01400/VIT_01s0137g00210/VIT_03s0063g01460/VIT_04s0044g01410/VIT_12s0028g01080/VIT_04s0023g00410/VIT_10s0003g04350/VIT_00s0207g00210/VIT_00s0904g00010/VIT_18s0001g11710/VIT_07s0151g01000/VIT_04s0008g01730/VIT_05s0020g03180/VIT_19s0014g03850/VIT_19s0027g00200/VIT_07s0141g00570/VIT_13s0064g01080/VIT_13s0019g00320/VIT…
CC	GO:0044436	thylakoid part	39/1304	45/2446	1.86365e-06	0.000103433	VIT_14s0081g00060/VIT_19s0015g01760/VIT_09s0002g04320/VIT_00s0125g00280/VIT_11s0016g01400/VIT_01s0137g00210/VIT_03s0063g01460/VIT_04s0044g01410/VIT_12s0028g01080/VIT_04s0023g00410/VIT_10s0003g04350/VIT_00s0207g00210/VIT_00s0904g00010/VIT_18s0001g11710/VIT_07s0151g01000/VIT_04s0008g01730/VIT_05s0020g03180/VIT_19s0014g03850/VIT_19s0027g00200/VIT_07s0141g00570/VIT_13s0064g01080/VIT_13s0019g00320/VIT…	-/-/-/-/-/-/-/-/-/-/-/-/-/-/-/-/-/-/-/-/-/-/-/-/-/-/-/-/-/-/-/-/-/-/-/-/-/-/-	39	1	VIT_18s0001g09110	38	VIT_14s0081g00060/VIT_19s0015g01760/VIT_09s0002g04320/VIT_00s0125g00280/VIT_11s0016g01400/VIT_01s0137g00210/VIT_03s0063g01460/VIT_04s0044g01410/VIT_12s0028g01080/VIT_04s0023g00410/VIT_10s0003g04350/VIT_00s0207g00210/VIT_00s0904g00010/VIT_18s0001g11710/VIT_07s0151g01000/VIT_04s0008g01730/VIT_05s0020g03180/VIT_19s0014g03850/VIT_19s0027g00200/VIT_07s0141g00570/VIT_13s0064g01080/VIT_13s0019g00320/VIT…
CC	GO:0034357	photosynthetic membrane	37/1304	43/2446	5.07006e-06	0.000187592	VIT_14s0081g00060/VIT_19s0015g01760/VIT_09s0002g04320/VIT_00s0125g00280/VIT_11s0016g01400/VIT_01s0137g00210/VIT_04s0044g01410/VIT_12s0028g01080/VIT_04s0023g00410/VIT_10s0003g04350/VIT_00s0207g00210/VIT_00s0904g00010/VIT_18s0001g11710/VIT_07s0151g01000/VIT_04s0008g01730/VIT_05s0020g03180/VIT_19s0014g03850/VIT_19s0027g00200/VIT_07s0141g00570/VIT_13s0064g01080/VIT_13s0019g00320/VIT_19s0014g05080/VIT…	-/-/-/-/-/-/-/-/-/-/-/-/-/-/-/-/-/-/-/-/-/-/-/-/-/-/-/-/-/-/-/-/-/-/-/-/-	37	1	VIT_18s0001g09110	36	VIT_14s0081g00060/VIT_19s0015g01760/VIT_09s0002g04320/VIT_00s0125g00280/VIT_11s0016g01400/VIT_01s0137g00210/VIT_04s0044g01410/VIT_12s0028g01080/VIT_04s0023g00410/VIT_10s0003g04350/VIT_00s0207g00210/VIT_00s0904g00010/VIT_18s0001g11710/VIT_07s0151g01000/VIT_04s0008g01730/VIT_05s0020g03180/VIT_19s0014g03850/VIT_19s0027g00200/VIT_07s0141g00570/VIT_13s0064g01080/VIT_13s0019g00320/VIT_19s0014g05080/VIT…
CC	GO:0042651	thylakoid membrane	22/1304	23/2446	1.02187e-05	0.00028357	VIT_12s0028g01080/VIT_00s0207g00210/VIT_00s0904g00010/VIT_18s0001g11710/VIT_19s0014g03850/VIT_19s0027g00200/VIT_13s0064g01080/VIT_13s0019g00320/VIT_19s0014g05080/VIT_13s0019g00260/VIT_18s0122g00680/VIT_08s0040g00850/VIT_03s0017g00940/VIT_01s0026g02680/VIT_14s0128g00030/VIT_07s0005g04400/VIT_14s0060g00850/VIT_07s0031g02410/VIT_04s0008g04310/VIT_12s0134g00510/VIT_18s0001g15360/VIT_12s0142g00310	-/-/-/-/-/-/-/-/-/-/-/-/-/-/-/-/-/-/-/-/-/-	22	0		22	VIT_12s0028g01080/VIT_00s0207g00210/VIT_00s0904g00010/VIT_18s0001g11710/VIT_19s0014g03850/VIT_19s0027g00200/VIT_13s0064g01080/VIT_13s0019g00320/VIT_19s0014g05080/VIT_13s0019g00260/VIT_18s0122g00680/VIT_08s0040g00850/VIT_03s0017g00940/VIT_01s0026g02680/VIT_14s0128g00030/VIT_07s0005g04400/VIT_14s0060g00850/VIT_07s0031g02410/VIT_04s0008g04310/VIT_12s0134g00510/VIT_18s0001g15360/VIT_12s0142g00310
CC	GO:0009521	photosystem	34/1304	40/2446	2.21077e-05	0.00049079	VIT_14s0081g00060/VIT_19s0015g01760/VIT_09s0002g04320/VIT_00s0125g00280/VIT_11s0016g01400/VIT_01s0137g00210/VIT_04s0044g01410/VIT_12s0028g01080/VIT_04s0023g00410/VIT_10s0003g04350/VIT_00s0207g00210/VIT_00s0904g00010/VIT_18s0001g11710/VIT_07s0151g01000/VIT_04s0008g01730/VIT_05s0020g03180/VIT_19s0027g00200/VIT_07s0141g00570/VIT_13s0064g01080/VIT_13s0019g00320/VIT_19s0014g05080/VIT_13s0019g00260/VIT…	-/-/-/-/-/-/-/-/-/-/-/-/-/-/-/-/-/-/-/-/-/-/-/-/-/-/-/-/-/-/-/-/-/-	34	1	VIT_18s0001g09110	33	VIT_14s0081g00060/VIT_19s0015g01760/VIT_09s0002g04320/VIT_00s0125g00280/VIT_11s0016g01400/VIT_01s0137g00210/VIT_04s0044g01410/VIT_12s0028g01080/VIT_04s0023g00410/VIT_10s0003g04350/VIT_00s0207g00210/VIT_00s0904g00010/VIT_18s0001g11710/VIT_07s0151g01000/VIT_04s0008g01730/VIT_05s0020g03180/VIT_19s0027g00200/VIT_07s0141g00570/VIT_13s0064g01080/VIT_13s0019g00320/VIT_19s0014g05080/VIT_13s0019g00260/VIT…
CC	GO:1990204	oxidoreductase complex	20/1304	21/2446	3.34423e-05	0.000618683	VIT_12s0028g01080/VIT_00s0207g00210/VIT_00s0904g00010/VIT_18s0001g11710/VIT_19s0027g00200/VIT_13s0064g01080/VIT_13s0019g00320/VIT_19s0014g05080/VIT_13s0019g00260/VIT_18s0122g00680/VIT_08s0040g00850/VIT_01s0026g02680/VIT_14s0128g00030/VIT_07s0005g04400/VIT_04s0008g05000/VIT_14s0060g00850/VIT_07s0031g02410/VIT_04s0008g04310/VIT_18s0001g15360/VIT_12s0142g00310	-/-/-/-/-/-/-/-/-/-/-/-/-/-/-/-/-/-/-/-	20	1	VIT_04s0008g05000	19	VIT_12s0028g01080/VIT_00s0207g00210/VIT_00s0904g00010/VIT_18s0001g11710/VIT_19s0027g00200/VIT_13s0064g01080/VIT_13s0019g00320/VIT_19s0014g05080/VIT_13s0019g00260/VIT_18s0122g00680/VIT_08s0040g00850/VIT_01s0026g02680/VIT_14s0128g00030/VIT_07s0005g04400/VIT_14s0060g00850/VIT_07s0031g02410/VIT_04s0008g04310/VIT_18s0001g15360/VIT_12s0142g00310
CC	GO:0009654	photosystem II oxygen evolving complex	19/1304	20/2446	6.02858e-05	0.000955961	VIT_12s0028g01080/VIT_00s0207g00210/VIT_00s0904g00010/VIT_18s0001g11710/VIT_19s0027g00200/VIT_13s0064g01080/VIT_13s0019g00320/VIT_19s0014g05080/VIT_13s0019g00260/VIT_18s0122g00680/VIT_08s0040g00850/VIT_01s0026g02680/VIT_14s0128g00030/VIT_07s0005g04400/VIT_14s0060g00850/VIT_07s0031g02410/VIT_04s0008g04310/VIT_18s0001g15360/VIT_12s0142g00310	-/-/-/-/-/-/-/-/-/-/-/-/-/-/-/-/-/-/-	19	0		19	VIT_12s0028g01080/VIT_00s0207g00210/VIT_00s0904g00010/VIT_18s0001g11710/VIT_19s0027g00200/VIT_13s0064g01080/VIT_13s0019g00320/VIT_19s0014g05080/VIT_13s0019g00260/VIT_18s0122g00680/VIT_08s0040g00850/VIT_01s0026g02680/VIT_14s0128g00030/VIT_07s0005g04400/VIT_14s0060g00850/VIT_07s0031g02410/VIT_04s0008g04310/VIT_18s0001g15360/VIT_12s0142g00310
CC	GO:0009523	photosystem II	24/1304	27/2446	8.82858e-05	0.00122497	VIT_14s0081g00060/VIT_11s0016g01400/VIT_01s0137g00210/VIT_12s0028g01080/VIT_00s0207g00210/VIT_00s0904g00010/VIT_18s0001g11710/VIT_04s0008g01730/VIT_19s0027g00200/VIT_07s0141g00570/VIT_13s0064g01080/VIT_13s0019g00320/VIT_19s0014g05080/VIT_13s0019g00260/VIT_18s0122g00680/VIT_08s0040g00850/VIT_01s0026g02680/VIT_14s0128g00030/VIT_07s0005g04400/VIT_14s0060g00850/VIT_07s0031g02410/VIT_04s0008g04310/VIT…	-/-/-/-/-/-/-/-/-/-/-/-/-/-/-/-/-/-/-/-/-/-/-/-	24	0		24	VIT_14s0081g00060/VIT_11s0016g01400/VIT_01s0137g00210/VIT_12s0028g01080/VIT_00s0207g00210/VIT_00s0904g00010/VIT_18s0001g11710/VIT_04s0008g01730/VIT_19s0027g00200/VIT_07s0141g00570/VIT_13s0064g01080/VIT_13s0019g00320/VIT_19s0014g05080/VIT_13s0019g00260/VIT_18s0122g00680/VIT_08s0040g00850/VIT_01s0026g02680/VIT_14s0128g00030/VIT_07s0005g04400/VIT_14s0060g00850/VIT_07s0031g02410/VIT_04s0008g04310/VIT…
CC	GO:0019898	extrinsic component of membrane	18/1304	21/2446	0.00189773	0.0234053	VIT_12s0028g01080/VIT_00s0207g00210/VIT_00s0904g00010/VIT_18s0001g11710/VIT_13s0064g01080/VIT_13s0019g00320/VIT_19s0014g05080/VIT_13s0019g00260/VIT_18s0122g00680/VIT_08s0040g00850/VIT_01s0026g02680/VIT_14s0128g00030/VIT_14s0060g00850/VIT_07s0031g02410/VIT_04s0008g04310/VIT_18s0001g15360/VIT_12s0142g00310/VIT_04s0008g03160	-/-/-/-/-/-/-/-/-/-/-/-/-/-/-/-/-/-	18	1	VIT_04s0008g03160	17	VIT_12s0028g01080/VIT_00s0207g00210/VIT_00s0904g00010/VIT_18s0001g11710/VIT_13s0064g01080/VIT_13s0019g00320/VIT_19s0014g05080/VIT_13s0019g00260/VIT_18s0122g00680/VIT_08s0040g00850/VIT_01s0026g02680/VIT_14s0128g00030/VIT_14s0060g00850/VIT_07s0031g02410/VIT_04s0008g04310/VIT_18s0001g15360/VIT_12s0142g00310
CC	GO:0005840	ribosome	126/1304	200/2446	0.00248945	0.0276329	VIT_00s0616g00020/VIT_06s0004g06140/VIT_15s0024g00390/VIT_12s0059g02250/VIT_16s0115g00310/VIT_14s0066g01110/VIT_18s0001g03850/VIT_10s0003g01080/VIT_19s0014g02230/VIT_10s0003g00010/VIT_05s0020g01140/VIT_02s0025g02000/VIT_19s0014g00400/VIT_18s0001g11750/VIT_02s0025g02890/VIT_16s0115g00080/VIT_14s0068g02160/VIT_10s0092g00050/VIT_07s0151g00900/VIT_06s0004g07940/VIT_14s0068g01950/VIT_15s0046g02910/VIT…	-/-/-/-/-/-/-/-/-/-/-/-/-/-/-/-/-/-/-/-/-/-/-/-/-/-/-/-/-/-/-/-/-/-/-/-/-/-/-/-/-/-/-/-/-/-/-/-/-/-/-/-/-/-/-/-/-/-/-/-/-/-/-/-/-/-/-/-/-/-/-/-/-/-/-/-/-/-/-/-/-/-/-/-/-/-/-/-/-/-/-/-/-/-/-/-/-/-/-/-/-/-/-/-/-/-/-/-/-/-/-/-/-/-/-/-/-/-/-/-/-/-/-/-/-/-	126	94	VIT_07s0151g00900/VIT_06s0004g07940/VIT_06s0080g00740/VIT_03s0017g01350/VIT_16s0050g00610/VIT_01s0011g01820/VIT_08s0040g01870/VIT_17s0000g03530/VIT_13s0047g01160/VIT_13s0019g00250/VIT_14s0030g01810/VIT_01s0011g02080/VIT_09s0002g01620/VIT_00s0317g00130/VIT_07s0005g06490/VIT_06s0004g00360/novel.919/VIT_10s0003g02650/VIT_05s0049g01790/VIT_14s0060g02310/VIT_13s0019g03260/VIT_02s0012g00100/VIT_08s0040…	32	VIT_00s0616g00020/VIT_06s0004g06140/VIT_15s0024g00390/VIT_12s0059g02250/VIT_16s0115g00310/VIT_14s0066g01110/VIT_18s0001g03850/VIT_10s0003g01080/VIT_19s0014g02230/VIT_10s0003g00010/VIT_05s0020g01140/VIT_02s0025g02000/VIT_19s0014g00400/VIT_18s0001g11750/VIT_02s0025g02890/VIT_16s0115g00080/VIT_14s0068g02160/VIT_10s0092g00050/VIT_14s0068g01950/VIT_15s0046g02910/VIT_07s0141g00200/VIT_09s0002g04330/VIT…
CC	GO:1990904	ribonucleoprotein complex	140/1304	226/2446	0.00374566	0.0377971	VIT_00s0616g00020/VIT_06s0004g06140/VIT_15s0024g00390/VIT_12s0059g02250/VIT_16s0115g00310/VIT_14s0066g01110/VIT_18s0001g03850/VIT_10s0003g01080/VIT_19s0014g02230/VIT_07s0005g00620/VIT_10s0003g00010/VIT_08s0007g03160/VIT_05s0020g01140/VIT_02s0025g02000/VIT_19s0014g00400/VIT_18s0001g11750/VIT_02s0025g02890/VIT_16s0115g00080/VIT_14s0068g02160/VIT_10s0092g00050/VIT_07s0151g00900/VIT_06s0004g07940/VIT…	-/-/-/-/-/-/-/-/-/-/-/-/-/-/-/-/-/-/-/-/-/-/-/-/-/-/-/-/-/-/-/-/-/-/-/-/-/-/-/-/-/-/-/-/-/-/-/-/-/-/-/-/-/-/-/-/-/-/-/-/-/-/-/-/-/-/-/-/-/-/-/-/-/-/-/-/-/-/-/-/-/-/-/-/-/-/-/-/-/-/-/-/-/-/-/-/-/-/-/-/-/-/-/-/-/-/-/-/-/-/-/-/-/-/-/-/-/-/-/-/-/-/-/-/-/-/-/-/-/-/-/-/-/-/-/-/-/-/-/-	140	105	VIT_07s0005g00620/VIT_07s0151g00900/VIT_06s0004g07940/VIT_06s0080g00740/VIT_03s0017g01350/VIT_16s0050g00610/VIT_01s0011g01820/VIT_08s0040g01870/VIT_17s0000g03530/VIT_13s0047g01160/VIT_13s0019g00250/VIT_14s0030g01810/VIT_01s0011g02080/VIT_09s0002g01620/VIT_00s0317g00130/VIT_07s0005g06490/VIT_06s0004g00360/novel.919/VIT_10s0003g02650/VIT_05s0049g01790/VIT_14s0060g02310/VIT_08s0007g00730/VIT_13s0019…	35	VIT_00s0616g00020/VIT_06s0004g06140/VIT_15s0024g00390/VIT_12s0059g02250/VIT_16s0115g00310/VIT_14s0066g01110/VIT_18s0001g03850/VIT_10s0003g01080/VIT_19s0014g02230/VIT_10s0003g00010/VIT_08s0007g03160/VIT_05s0020g01140/VIT_02s0025g02000/VIT_19s0014g00400/VIT_18s0001g11750/VIT_02s0025g02890/VIT_16s0115g00080/VIT_14s0068g02160/VIT_10s0092g00050/VIT_14s0068g01950/VIT_15s0046g02910/VIT_07s0141g00200/VIT…
MF	GO:0043565	sequence-specific DNA binding	121/6108	167/11612	9.97825e-08	3.03339e-05	VIT_01s0010g03930/VIT_07s0005g02570/VIT_12s0059g00880/VIT_10s0003g01600/VIT_13s0156g00260/VIT_03s0038g00490/VIT_02s0025g02590/VIT_08s0007g07550/VIT_09s0018g00240/VIT_01s0026g01950/VIT_04s0008g05760/VIT_06s0004g07500/VIT_10s0116g01200/VIT_05s0077g00730/VIT_05s0077g01140/VIT_18s0001g13040/VIT_02s0025g01020/VIT_04s0008g01110/VIT_00s0179g00150/VIT_00s0732g00010/VIT_08s0007g05170/VIT_07s0005g01450/VIT…	-/-/-/-/-/-/-/-/-/-/-/-/-/-/-/-/-/-/-/-/-/-/-/-/-/-/-/-/-/-/-/-/-/-/-/-/-/-/-/-/-/-/-/-/-/-/-/-/-/-/-/-/-/-/-/-/-/-/-/-/-/-/-/-/-/-/-/-/-/-/-/-/-/-/-/-/-/-/-/-/-/-/-/-/-/-/-/-/-/-/-/-/-/-/-/-/-/-/-/-/-/-/-/-/-/-/-/-/-/-/-/-/-/-/-/-/-/-/-/-/-	121	76	VIT_01s0010g03930/VIT_07s0005g02570/VIT_12s0059g00880/VIT_10s0003g01600/VIT_13s0156g00260/VIT_03s0038g00490/VIT_02s0025g02590/VIT_09s0018g00240/VIT_04s0008g05760/VIT_06s0004g07500/VIT_10s0116g01200/VIT_05s0077g00730/VIT_05s0077g01140/VIT_18s0001g13040/VIT_02s0025g01020/VIT_04s0008g01110/VIT_00s0179g00150/VIT_00s0732g00010/VIT_08s0007g05170/VIT_07s0005g01450/VIT_18s0122g00500/VIT_08s0058g00690/VIT…	45	VIT_08s0007g07550/VIT_01s0026g01950/VIT_15s0021g02510/VIT_13s0019g04390/VIT_02s0025g04170/VIT_15s0021g01880/VIT_13s0158g00380/VIT_13s0067g02900/VIT_06s0004g08070/VIT_09s0002g03750/VIT_04s0008g01290/VIT_08s0040g03070/VIT_13s0067g03140/VIT_00s0463g00010/VIT_11s0016g02210/VIT_15s0048g02870/VIT_18s0001g14890/VIT_03s0063g00310/VIT_04s0008g01470/VIT_03s0038g00860/VIT_18s0001g12120/VIT_18s0076g00330/VIT…
MF	GO:0003700	DNA binding transcription factor activity	216/6108	326/11612	2.79836e-07	4.2535e-05	VIT_01s0010g03930/VIT_10s0003g00580/VIT_07s0005g02570/VIT_12s0059g00880/VIT_10s0003g01600/VIT_13s0156g00260/VIT_03s0038g00490/VIT_10s0003g00140/VIT_02s0025g02590/novel.671/VIT_05s0049g00510/VIT_08s0007g07550/VIT_16s0013g00900/VIT_09s0018g00240/VIT_01s0026g01950/VIT_06s0004g08190/VIT_04s0008g05760/VIT_06s0004g07500/VIT_10s0116g01200/VIT_05s0077g00730/VIT_07s0005g03220/VIT_05s0077g01140/VIT_18s0001…	-/-/-/-/-/-/-/-/-/-/-/-/-/-/-/-/-/-/-/-/-/-/-/-/-/-/-/-/-/-/-/-/-/-/-/-/-/-/-/-/-/-/-/-/-/-/-/-/-/-/-/-/-/-/-/-/-/-/-/-/-/-/-/-/-/-/-/-/-/-/-/-/-/-/-/-/-/-/-/-/-/-/-/-/-/-/-/-/-/-/-/-/-/-/-/-/-/-/-/-/-/-/-/-/-/-/-/-/-/-/-/-/-/-/-/-/-/-/-/-/-/-/-/-/-/-/-/-/-/-/-/-/-/-/-/-/-/-/-/-/-/-/-/-/-/-/-/-/-/-/-/-/-/-/-/-/-/-/-/-/-/-/-/-/-/-/-/-/-/-/-/-/-/-/-/-/-/-/-/-/-/-/-/-/-/-/-/-/-/-/-/-/-/-/-/-/-/-/-/-…	216	130	VIT_01s0010g03930/VIT_10s0003g00580/VIT_07s0005g02570/VIT_12s0059g00880/VIT_10s0003g01600/VIT_13s0156g00260/VIT_03s0038g00490/VIT_10s0003g00140/VIT_02s0025g02590/novel.671/VIT_05s0049g00510/VIT_09s0018g00240/VIT_06s0004g08190/VIT_04s0008g05760/VIT_06s0004g07500/VIT_10s0116g01200/VIT_05s0077g00730/VIT_07s0005g03220/VIT_05s0077g01140/VIT_18s0001g05250/VIT_18s0001g13040/VIT_10s0003g00130/VIT_02s0025…	86	VIT_08s0007g07550/VIT_16s0013g00900/VIT_01s0026g01950/VIT_15s0024g00640/VIT_16s0013g00950/VIT_16s0100g00380/VIT_15s0021g02510/VIT_16s0013g01000/VIT_13s0019g04390/VIT_02s0025g04170/VIT_15s0021g01880/VIT_04s0008g05440/VIT_16s0013g00990/VIT_04s0008g00600/VIT_16s0013g01050/VIT_13s0158g00380/VIT_03s0167g00070/VIT_08s0040g01560/VIT_13s0067g02900/VIT_06s0004g08070/VIT_16s0039g00660/VIT_09s0002g03750/VIT…
MF	GO:0140110	transcription regulator activity	225/6108	360/11612	7.51747e-05	0.0076177	VIT_01s0010g03930/VIT_07s0129g00210/VIT_10s0003g00580/VIT_07s0005g02570/VIT_17s0000g09790/VIT_12s0059g00880/VIT_10s0003g01600/VIT_13s0156g00260/VIT_03s0038g00490/VIT_10s0003g00140/VIT_02s0025g02590/novel.671/VIT_05s0049g00510/VIT_08s0007g07550/VIT_16s0013g00900/VIT_09s0018g00240/VIT_01s0026g01950/VIT_06s0004g08190/VIT_04s0008g05760/VIT_06s0004g07500/VIT_10s0116g01200/VIT_05s0077g00730/VIT_07s0005…	-/-/-/-/-/-/-/-/-/-/-/-/-/-/-/-/-/-/-/-/-/-/-/-/-/-/-/-/-/-/-/-/-/-/-/-/-/-/-/-/-/-/-/-/-/-/-/-/-/-/-/-/-/-/-/-/-/-/-/-/-/-/-/-/-/-/-/-/-/-/-/-/-/-/-/-/-/-/-/-/-/-/-/-/-/-/-/-/-/-/-/-/-/-/-/-/-/-/-/-/-/-/-/-/-/-/-/-/-/-/-/-/-/-/-/-/-/-/-/-/-/-/-/-/-/-/-/-/-/-/-/-/-/-/-/-/-/-/-/-/-/-/-/-/-/-/-/-/-/-/-/-/-/-/-/-/-/-/-/-/-/-/-/-/-/-/-/-/-/-/-/-/-/-/-/-/-/-/-/-/-/-/-/-/-/-/-/-/-/-/-/-/-/-/-/-/-/-/-/-…	225	137	VIT_01s0010g03930/VIT_07s0129g00210/VIT_10s0003g00580/VIT_07s0005g02570/VIT_17s0000g09790/VIT_12s0059g00880/VIT_10s0003g01600/VIT_13s0156g00260/VIT_03s0038g00490/VIT_10s0003g00140/VIT_02s0025g02590/novel.671/VIT_05s0049g00510/VIT_09s0018g00240/VIT_06s0004g08190/VIT_04s0008g05760/VIT_06s0004g07500/VIT_10s0116g01200/VIT_05s0077g00730/VIT_07s0005g03220/VIT_05s0077g01140/VIT_18s0001g05250/VIT_18s0001…	88	VIT_08s0007g07550/VIT_16s0013g00900/VIT_01s0026g01950/VIT_15s0024g00640/VIT_16s0013g00950/VIT_16s0100g00380/VIT_15s0021g02510/VIT_16s0013g01000/VIT_13s0019g04390/VIT_02s0025g04170/VIT_15s0021g01880/VIT_04s0008g05440/VIT_16s0013g00990/VIT_04s0008g00600/VIT_16s0013g01050/VIT_13s0158g00380/VIT_03s0167g00070/VIT_08s0040g01560/VIT_13s0067g02900/VIT_06s0004g08070/VIT_16s0039g00660/VIT_09s0002g03750/VIT…
MF	GO:0004180	carboxypeptidase activity	37/6108	47/11612	0.000190313	0.0144638	VIT_11s0052g00790/VIT_11s0052g00750/VIT_03s0091g01200/VIT_13s0019g04030/VIT_11s0065g00720/VIT_11s0037g00320/VIT_11s0052g00770/VIT_08s0040g01140/VIT_03s0091g01290/VIT_01s0011g02030/VIT_03s0088g00260/VIT_08s0040g01130/VIT_11s0037g00800/VIT_17s0000g00370/VIT_03s0063g00860/VIT_14s0068g00260/VIT_06s0061g00890/VIT_11s0037g00740/VIT_14s0108g00110/VIT_13s0019g05130/VIT_04s0023g00700/VIT_07s0141g00520/VIT…	-/-/-/-/-/-/-/-/-/-/-/-/-/-/-/-/-/-/-/-/-/-/-/-/-/-/-/-/-/-/-/-/-/-/-/-/-	37	5	VIT_13s0158g00080/VIT_18s0122g01410/VIT_14s0108g00100/VIT_08s0040g01060/VIT_18s0157g00050	32	VIT_11s0052g00790/VIT_11s0052g00750/VIT_03s0091g01200/VIT_13s0019g04030/VIT_11s0065g00720/VIT_11s0037g00320/VIT_11s0052g00770/VIT_08s0040g01140/VIT_03s0091g01290/VIT_01s0011g02030/VIT_03s0088g00260/VIT_08s0040g01130/VIT_11s0037g00800/VIT_17s0000g00370/VIT_03s0063g00860/VIT_14s0068g00260/VIT_06s0061g00890/VIT_11s0037g00740/VIT_14s0108g00110/VIT_13s0019g05130/VIT_04s0023g00700/VIT_07s0141g00520/VIT…
MF	GO:0004185	serine-type carboxypeptidase activity	35/6108	45/11612	0.000434101	0.0263933	VIT_11s0052g00790/VIT_11s0052g00750/VIT_03s0091g01200/VIT_13s0019g04030/VIT_11s0065g00720/VIT_11s0037g00320/VIT_11s0052g00770/VIT_08s0040g01140/VIT_03s0091g01290/VIT_01s0011g02030/VIT_03s0088g00260/VIT_08s0040g01130/VIT_11s0037g00800/VIT_17s0000g00370/VIT_03s0063g00860/VIT_14s0068g00260/VIT_06s0061g00890/VIT_11s0037g00740/VIT_14s0108g00110/VIT_13s0019g05130/VIT_04s0023g00700/VIT_07s0141g00520/VIT…	-/-/-/-/-/-/-/-/-/-/-/-/-/-/-/-/-/-/-/-/-/-/-/-/-/-/-/-/-/-/-/-/-/-/-	35	3	VIT_13s0158g00080/VIT_14s0108g00100/VIT_08s0040g01060	32	VIT_11s0052g00790/VIT_11s0052g00750/VIT_03s0091g01200/VIT_13s0019g04030/VIT_11s0065g00720/VIT_11s0037g00320/VIT_11s0052g00770/VIT_08s0040g01140/VIT_03s0091g01290/VIT_01s0011g02030/VIT_03s0088g00260/VIT_08s0040g01130/VIT_11s0037g00800/VIT_17s0000g00370/VIT_03s0063g00860/VIT_14s0068g00260/VIT_06s0061g00890/VIT_11s0037g00740/VIT_14s0108g00110/VIT_13s0019g05130/VIT_04s0023g00700/VIT_07s0141g00520/VIT…
MF	GO:0070008	serine-type exopeptidase activity	38/6108	50/11612	0.000564699	0.0286114	VIT_11s0052g00790/VIT_11s0052g00750/VIT_03s0091g01200/VIT_13s0019g04030/VIT_11s0065g00720/VIT_11s0037g00320/VIT_11s0052g00770/VIT_08s0040g01140/VIT_03s0091g01290/VIT_01s0011g02030/VIT_03s0088g00260/VIT_08s0040g01130/VIT_11s0037g00800/VIT_17s0000g00370/VIT_10s0071g00940/VIT_03s0063g00860/VIT_18s0001g00510/VIT_14s0068g00260/VIT_06s0061g00890/VIT_11s0037g00740/VIT_14s0108g00110/VIT_13s0019g05130/VIT…	-/-/-/-/-/-/-/-/-/-/-/-/-/-/-/-/-/-/-/-/-/-/-/-/-/-/-/-/-/-/-/-/-/-/-/-/-/-	38	4	VIT_13s0158g00080/VIT_14s0108g00100/VIT_07s0255g00060/VIT_08s0040g01060	34	VIT_11s0052g00790/VIT_11s0052g00750/VIT_03s0091g01200/VIT_13s0019g04030/VIT_11s0065g00720/VIT_11s0037g00320/VIT_11s0052g00770/VIT_08s0040g01140/VIT_03s0091g01290/VIT_01s0011g02030/VIT_03s0088g00260/VIT_08s0040g01130/VIT_11s0037g00800/VIT_17s0000g00370/VIT_10s0071g00940/VIT_03s0063g00860/VIT_18s0001g00510/VIT_14s0068g00260/VIT_06s0061g00890/VIT_11s0037g00740/VIT_14s0108g00110/VIT_13s0019g05130/VIT…
MF	GO:0016879	ligase activity, forming carbon-nitrogen bonds	19/6108	22/11612	0.000962518	0.0418008	VIT_05s0020g02480/VIT_07s0104g00610/VIT_07s0005g05780/VIT_19s0085g01200/VIT_14s0030g00030/VIT_06s0004g01160/VIT_02s0025g03530/VIT_01s0010g00240/VIT_14s0006g00350/VIT_05s0049g02140/VIT_17s0000g01910/VIT_02s0025g03430/VIT_01s0011g02200/VIT_07s0005g01150/VIT_12s0028g00260/VIT_01s0011g00390/VIT_06s0004g06830/VIT_08s0007g04670/VIT_08s0058g00810	-/-/-/-/-/-/-/-/-/-/-/-/-/-/-/-/-/-/-	19	9	VIT_07s0005g05780/VIT_19s0085g01200/VIT_14s0030g00030/VIT_02s0025g03530/VIT_01s0010g00240/VIT_02s0025g03430/VIT_01s0011g02200/VIT_01s0011g00390/VIT_06s0004g06830	10	VIT_05s0020g02480/VIT_07s0104g00610/VIT_06s0004g01160/VIT_14s0006g00350/VIT_05s0049g02140/VIT_17s0000g01910/VIT_07s0005g01150/VIT_12s0028g00260/VIT_08s0007g04670/VIT_08s0058g00810
C8vsCK2
Category	GOID	Description	GeneRatio	BgRatio	pvalue	padj	geneID	geneName	Count	Up	Up_Gene_id	Down	Down_Gene_id
BP	GO:0043604	amide biosynthetic process	171/2346	302/7356	1.25319e-19	3.08762e-17	VIT_15s0046g01500/VIT_08s0040g01870/VIT_09s0002g01620/VIT_14s0006g00820/VIT_01s0011g02080/VIT_08s0007g07010/VIT_06s0004g00360/novel.919/VIT_07s0005g00560/VIT_07s0151g00900/VIT_08s0032g00900/VIT_00s0174g00190/VIT_03s0017g01350/VIT_06s0080g00740/VIT_07s0005g06490/VIT_01s0011g01820/VIT_08s0007g08370/VIT_05s0020g02990/VIT_05s0020g04790/VIT_12s0035g01020/VIT_10s0003g02650/VIT_12s0134g00060/VIT_05s0049…	-/-/-/-/-/-/-/-/-/-/-/-/-/-/-/-/-/-/-/-/-/-/-/-/-/-/-/-/-/-/-/-/-/-/-/-/-/-/-/-/-/-/-/-/-/-/-/-/-/-/-/-/-/-/-/-/-/-/-/-/-/-/-/-/-/-/-/-/-/-/-/-/-/-/-/-/-/-/-/-/-/-/-/-/-/-/-/-/-/-/-/-/-/-/-/-/-/-/-/-/-/-/-/-/-/-/-/-/-/-/-/-/-/-/-/-/-/-/-/-/-/-/-/-/-/-/-/-/-/-/-/-/-/-/-/-/-/-/-/-/-/-/-/-/-/-/-/-/-/-/-/-/-/-/-/-/-/-/-/-/-/-/-/-/-/-/-/-/-/-/-	171	161	VIT_15s0046g01500/VIT_08s0040g01870/VIT_09s0002g01620/VIT_14s0006g00820/VIT_01s0011g02080/VIT_08s0007g07010/VIT_06s0004g00360/novel.919/VIT_07s0005g00560/VIT_07s0151g00900/VIT_08s0032g00900/VIT_00s0174g00190/VIT_03s0017g01350/VIT_06s0080g00740/VIT_07s0005g06490/VIT_01s0011g01820/VIT_08s0007g08370/VIT_05s0020g02990/VIT_05s0020g04790/VIT_12s0035g01020/VIT_10s0003g02650/VIT_12s0134g00060/VIT_05s0049…	10	VIT_10s0116g00970/VIT_12s0059g02250/VIT_04s0008g00200/VIT_19s0014g02230/VIT_05s0020g01140/VIT_10s0003g00010/VIT_07s0141g00940/VIT_07s0141g00200/VIT_00s0616g00020/VIT_06s0004g06140
BP	GO:0043043	peptide biosynthetic process	167/2346	293/7356	1.38148e-19	3.08762e-17	VIT_15s0046g01500/VIT_08s0040g01870/VIT_09s0002g01620/VIT_14s0006g00820/VIT_01s0011g02080/VIT_08s0007g07010/VIT_06s0004g00360/novel.919/VIT_07s0005g00560/VIT_07s0151g00900/VIT_08s0032g00900/VIT_00s0174g00190/VIT_03s0017g01350/VIT_06s0080g00740/VIT_07s0005g06490/VIT_01s0011g01820/VIT_08s0007g08370/VIT_05s0020g02990/VIT_05s0020g04790/VIT_12s0035g01020/VIT_10s0003g02650/VIT_12s0134g00060/VIT_05s0049…	-/-/-/-/-/-/-/-/-/-/-/-/-/-/-/-/-/-/-/-/-/-/-/-/-/-/-/-/-/-/-/-/-/-/-/-/-/-/-/-/-/-/-/-/-/-/-/-/-/-/-/-/-/-/-/-/-/-/-/-/-/-/-/-/-/-/-/-/-/-/-/-/-/-/-/-/-/-/-/-/-/-/-/-/-/-/-/-/-/-/-/-/-/-/-/-/-/-/-/-/-/-/-/-/-/-/-/-/-/-/-/-/-/-/-/-/-/-/-/-/-/-/-/-/-/-/-/-/-/-/-/-/-/-/-/-/-/-/-/-/-/-/-/-/-/-/-/-/-/-/-/-/-/-/-/-/-/-/-/-/-/-/-/-/-/-/-	167	157	VIT_15s0046g01500/VIT_08s0040g01870/VIT_09s0002g01620/VIT_14s0006g00820/VIT_01s0011g02080/VIT_08s0007g07010/VIT_06s0004g00360/novel.919/VIT_07s0005g00560/VIT_07s0151g00900/VIT_08s0032g00900/VIT_00s0174g00190/VIT_03s0017g01350/VIT_06s0080g00740/VIT_07s0005g06490/VIT_01s0011g01820/VIT_08s0007g08370/VIT_05s0020g02990/VIT_05s0020g04790/VIT_12s0035g01020/VIT_10s0003g02650/VIT_12s0134g00060/VIT_05s0049…	10	VIT_10s0116g00970/VIT_12s0059g02250/VIT_04s0008g00200/VIT_19s0014g02230/VIT_05s0020g01140/VIT_10s0003g00010/VIT_07s0141g00940/VIT_07s0141g00200/VIT_00s0616g00020/VIT_06s0004g06140
BP	GO:0006412	translation	166/2346	292/7356	2.55957e-19	3.81375e-17	VIT_15s0046g01500/VIT_08s0040g01870/VIT_09s0002g01620/VIT_14s0006g00820/VIT_01s0011g02080/VIT_08s0007g07010/VIT_06s0004g00360/novel.919/VIT_07s0005g00560/VIT_07s0151g00900/VIT_08s0032g00900/VIT_00s0174g00190/VIT_03s0017g01350/VIT_06s0080g00740/VIT_07s0005g06490/VIT_01s0011g01820/VIT_08s0007g08370/VIT_05s0020g02990/VIT_05s0020g04790/VIT_12s0035g01020/VIT_10s0003g02650/VIT_12s0134g00060/VIT_05s0049…	-/-/-/-/-/-/-/-/-/-/-/-/-/-/-/-/-/-/-/-/-/-/-/-/-/-/-/-/-/-/-/-/-/-/-/-/-/-/-/-/-/-/-/-/-/-/-/-/-/-/-/-/-/-/-/-/-/-/-/-/-/-/-/-/-/-/-/-/-/-/-/-/-/-/-/-/-/-/-/-/-/-/-/-/-/-/-/-/-/-/-/-/-/-/-/-/-/-/-/-/-/-/-/-/-/-/-/-/-/-/-/-/-/-/-/-/-/-/-/-/-/-/-/-/-/-/-/-/-/-/-/-/-/-/-/-/-/-/-/-/-/-/-/-/-/-/-/-/-/-/-/-/-/-/-/-/-/-/-/-/-/-/-/-/-/-	166	156	VIT_15s0046g01500/VIT_08s0040g01870/VIT_09s0002g01620/VIT_14s0006g00820/VIT_01s0011g02080/VIT_08s0007g07010/VIT_06s0004g00360/novel.919/VIT_07s0005g00560/VIT_07s0151g00900/VIT_08s0032g00900/VIT_00s0174g00190/VIT_03s0017g01350/VIT_06s0080g00740/VIT_07s0005g06490/VIT_01s0011g01820/VIT_08s0007g08370/VIT_05s0020g02990/VIT_05s0020g04790/VIT_12s0035g01020/VIT_10s0003g02650/VIT_12s0134g00060/VIT_05s0049…	10	VIT_10s0116g00970/VIT_12s0059g02250/VIT_04s0008g00200/VIT_19s0014g02230/VIT_05s0020g01140/VIT_10s0003g00010/VIT_07s0141g00940/VIT_07s0141g00200/VIT_00s0616g00020/VIT_06s0004g06140
BP	GO:0006518	peptide metabolic process	168/2346	299/7356	7.76152e-19	8.6735e-17	VIT_15s0046g01500/VIT_08s0040g01870/VIT_09s0002g01620/VIT_14s0006g00820/VIT_01s0011g02080/VIT_08s0007g07010/VIT_06s0004g00360/novel.919/VIT_07s0005g00560/VIT_07s0151g00900/VIT_08s0032g00900/VIT_00s0174g00190/VIT_03s0017g01350/VIT_06s0080g00740/VIT_07s0005g06490/VIT_01s0011g01820/VIT_08s0007g08370/VIT_05s0020g02990/VIT_05s0020g04790/VIT_12s0035g01020/VIT_10s0003g02650/VIT_12s0134g00060/VIT_05s0049…	-/-/-/-/-/-/-/-/-/-/-/-/-/-/-/-/-/-/-/-/-/-/-/-/-/-/-/-/-/-/-/-/-/-/-/-/-/-/-/-/-/-/-/-/-/-/-/-/-/-/-/-/-/-/-/-/-/-/-/-/-/-/-/-/-/-/-/-/-/-/-/-/-/-/-/-/-/-/-/-/-/-/-/-/-/-/-/-/-/-/-/-/-/-/-/-/-/-/-/-/-/-/-/-/-/-/-/-/-/-/-/-/-/-/-/-/-/-/-/-/-/-/-/-/-/-/-/-/-/-/-/-/-/-/-/-/-/-/-/-/-/-/-/-/-/-/-/-/-/-/-/-/-/-/-/-/-/-/-/-/-/-/-/-/-/-/-/-	168	158	VIT_15s0046g01500/VIT_08s0040g01870/VIT_09s0002g01620/VIT_14s0006g00820/VIT_01s0011g02080/VIT_08s0007g07010/VIT_06s0004g00360/novel.919/VIT_07s0005g00560/VIT_07s0151g00900/VIT_08s0032g00900/VIT_00s0174g00190/VIT_03s0017g01350/VIT_06s0080g00740/VIT_07s0005g06490/VIT_01s0011g01820/VIT_08s0007g08370/VIT_05s0020g02990/VIT_05s0020g04790/VIT_12s0035g01020/VIT_10s0003g02650/VIT_12s0134g00060/VIT_05s0049…	10	VIT_10s0116g00970/VIT_12s0059g02250/VIT_04s0008g00200/VIT_19s0014g02230/VIT_05s0020g01140/VIT_10s0003g00010/VIT_07s0141g00940/VIT_07s0141g00200/VIT_00s0616g00020/VIT_06s0004g06140
BP	GO:0043603	cellular amide metabolic process	172/2346	312/7356	3.99504e-18	3.57156e-16	VIT_15s0046g01500/VIT_08s0040g01870/VIT_09s0002g01620/VIT_14s0006g00820/VIT_01s0011g02080/VIT_08s0007g07010/VIT_06s0004g00360/novel.919/VIT_07s0005g00560/VIT_07s0151g00900/VIT_08s0032g00900/VIT_00s0174g00190/VIT_03s0017g01350/VIT_06s0080g00740/VIT_07s0005g06490/VIT_01s0011g01820/VIT_08s0007g08370/VIT_05s0020g02990/VIT_05s0020g04790/VIT_12s0035g01020/VIT_10s0003g02650/VIT_12s0134g00060/VIT_05s0049…	-/-/-/-/-/-/-/-/-/-/-/-/-/-/-/-/-/-/-/-/-/-/-/-/-/-/-/-/-/-/-/-/-/-/-/-/-/-/-/-/-/-/-/-/-/-/-/-/-/-/-/-/-/-/-/-/-/-/-/-/-/-/-/-/-/-/-/-/-/-/-/-/-/-/-/-/-/-/-/-/-/-/-/-/-/-/-/-/-/-/-/-/-/-/-/-/-/-/-/-/-/-/-/-/-/-/-/-/-/-/-/-/-/-/-/-/-/-/-/-/-/-/-/-/-/-/-/-/-/-/-/-/-/-/-/-/-/-/-/-/-/-/-/-/-/-/-/-/-/-/-/-/-/-/-/-/-/-/-/-/-/-/-/-/-/-/-/-/-/-/-/-	172	162	VIT_15s0046g01500/VIT_08s0040g01870/VIT_09s0002g01620/VIT_14s0006g00820/VIT_01s0011g02080/VIT_08s0007g07010/VIT_06s0004g00360/novel.919/VIT_07s0005g00560/VIT_07s0151g00900/VIT_08s0032g00900/VIT_00s0174g00190/VIT_03s0017g01350/VIT_06s0080g00740/VIT_07s0005g06490/VIT_01s0011g01820/VIT_08s0007g08370/VIT_05s0020g02990/VIT_05s0020g04790/VIT_12s0035g01020/VIT_10s0003g02650/VIT_12s0134g00060/VIT_05s0049…	10	VIT_10s0116g00970/VIT_12s0059g02250/VIT_04s0008g00200/VIT_19s0014g02230/VIT_05s0020g01140/VIT_10s0003g00010/VIT_07s0141g00940/VIT_07s0141g00200/VIT_00s0616g00020/VIT_06s0004g06140
BP	GO:0005975	carbohydrate metabolic process	199/2346	479/7356	2.71238e-06	0.000202073	VIT_02s0025g01380/VIT_02s0025g00260/VIT_16s0039g02020/VIT_02s0012g02220/VIT_12s0057g01030/VIT_07s0005g00740/VIT_17s0000g02680/VIT_09s0002g06880/VIT_12s0028g00400/VIT_02s0025g01330/VIT_06s0061g00120/VIT_04s0079g00230/VIT_12s0059g01320/VIT_12s0134g00160/VIT_17s0053g00700/VIT_11s0016g00220/VIT_18s0001g05180/VIT_11s0016g00470/VIT_17s0000g06270/VIT_16s0022g02170/VIT_11s0052g01190/VIT_13s0064g00480/VIT…	-/-/-/-/-/-/-/-/-/-/-/-/-/-/-/-/-/-/-/-/-/-/-/-/-/-/-/-/-/-/-/-/-/-/-/-/-/-/-/-/-/-/-/-/-/-/-/-/-/-/-/-/-/-/-/-/-/-/-/-/-/-/-/-/-/-/-/-/-/-/-/-/-/-/-/-/-/-/-/-/-/-/-/-/-/-/-/-/-/-/-/-/-/-/-/-/-/-/-/-/-/-/-/-/-/-/-/-/-/-/-/-/-/-/-/-/-/-/-/-/-/-/-/-/-/-/-/-/-/-/-/-/-/-/-/-/-/-/-/-/-/-/-/-/-/-/-/-/-/-/-/-/-/-/-/-/-/-/-/-/-/-/-/-/-/-/-/-/-/-/-/-/-/-/-/-/-/-/-/-/-/-/-/-/-/-/-/-/-/-/-/-/-/-/-/-/-/-/-	199	57	VIT_02s0012g02220/VIT_06s0061g00120/VIT_17s0000g06270/VIT_07s0031g00920/VIT_00s1349g00010/VIT_00s0179g00350/VIT_14s0066g00410/VIT_05s0077g00280/VIT_08s0007g03960/VIT_06s0004g01430/VIT_14s0171g00490/VIT_06s0061g00100/VIT_08s0056g00200/VIT_11s0149g00280/VIT_05s0029g01140/VIT_11s0052g01250/VIT_08s0007g06060/VIT_01s0011g06250/VIT_00s0780g00010/VIT_06s0004g03840/VIT_18s0001g00560/VIT_19s0015g00730/VIT…	142	VIT_02s0025g01380/VIT_02s0025g00260/VIT_16s0039g02020/VIT_12s0057g01030/VIT_07s0005g00740/VIT_17s0000g02680/VIT_09s0002g06880/VIT_12s0028g00400/VIT_02s0025g01330/VIT_04s0079g00230/VIT_12s0059g01320/VIT_12s0134g00160/VIT_17s0053g00700/VIT_11s0016g00220/VIT_18s0001g05180/VIT_11s0016g00470/VIT_16s0022g02170/VIT_11s0052g01190/VIT_13s0064g00480/VIT_11s0052g01200/VIT_18s0001g12830/VIT_06s0009g00810/VIT…
BP	GO:0005976	polysaccharide metabolic process	57/2346	111/7356	1.42548e-05	0.000853667	VIT_16s0039g02020/VIT_02s0012g02220/VIT_12s0028g00400/VIT_12s0134g00160/VIT_11s0052g01190/VIT_11s0052g01200/VIT_11s0052g01300/VIT_11s0052g01260/VIT_00s1349g00010/VIT_07s0005g01030/VIT_05s0062g00250/VIT_05s0062g00240/VIT_05s0077g00280/VIT_06s0004g01270/VIT_03s0038g04250/VIT_10s0116g00520/VIT_04s0008g05220/VIT_13s0064g00890/VIT_02s0012g02190/VIT_18s0122g00120/VIT_11s0052g01250/VIT_11s0052g01280/VIT…	-/-/-/-/-/-/-/-/-/-/-/-/-/-/-/-/-/-/-/-/-/-/-/-/-/-/-/-/-/-/-/-/-/-/-/-/-/-/-/-/-/-/-/-/-/-/-/-/-/-/-/-/-/-/-/-/-	57	13	VIT_02s0012g02220/VIT_00s1349g00010/VIT_05s0077g00280/VIT_11s0052g01250/VIT_01s0011g06250/VIT_19s0015g00730/VIT_00s1213g00010/VIT_05s0051g00010/VIT_13s0156g00210/VIT_15s0046g02640/VIT_05s0020g01910/VIT_05s0049g00010/VIT_01s0011g00160	44	VIT_16s0039g02020/VIT_12s0028g00400/VIT_12s0134g00160/VIT_11s0052g01190/VIT_11s0052g01200/VIT_11s0052g01300/VIT_11s0052g01260/VIT_07s0005g01030/VIT_05s0062g00250/VIT_05s0062g00240/VIT_06s0004g01270/VIT_03s0038g04250/VIT_10s0116g00520/VIT_04s0008g05220/VIT_13s0064g00890/VIT_02s0012g02190/VIT_18s0122g00120/VIT_11s0052g01280/VIT_18s0072g00370/VIT_05s0049g00050/VIT_12s0028g03720/VIT_12s0059g02670/VIT…
BP	GO:0006928	movement of cell or subcellular component	32/2346	53/7356	1.71879e-05	0.000853667	VIT_06s0004g03810/VIT_04s0023g03060/VIT_03s0038g00350/VIT_18s0001g10090/VIT_07s0031g00130/VIT_09s0002g04480/VIT_07s0005g00940/VIT_19s0027g00080/VIT_04s0044g02020/VIT_08s0007g06820/VIT_03s0063g01120/VIT_02s0025g03480/VIT_19s0015g01150/VIT_08s0007g03090/VIT_03s0038g00700/VIT_00s0532g00020/VIT_05s0029g00400/VIT_05s0020g00620/VIT_17s0000g03290/VIT_19s0014g05070/VIT_18s0001g07550/VIT_14s0060g01570/VIT…	-/-/-/-/-/-/-/-/-/-/-/-/-/-/-/-/-/-/-/-/-/-/-/-/-/-/-/-/-/-/-/-	32	0		32	VIT_06s0004g03810/VIT_04s0023g03060/VIT_03s0038g00350/VIT_18s0001g10090/VIT_07s0031g00130/VIT_09s0002g04480/VIT_07s0005g00940/VIT_19s0027g00080/VIT_04s0044g02020/VIT_08s0007g06820/VIT_03s0063g01120/VIT_02s0025g03480/VIT_19s0015g01150/VIT_08s0007g03090/VIT_03s0038g00700/VIT_00s0532g00020/VIT_05s0029g00400/VIT_05s0020g00620/VIT_17s0000g03290/VIT_19s0014g05070/VIT_18s0001g07550/VIT_14s0060g01570/VIT…
BP	GO:0007018	microtubule-based movement	32/2346	53/7356	1.71879e-05	0.000853667	VIT_06s0004g03810/VIT_04s0023g03060/VIT_03s0038g00350/VIT_18s0001g10090/VIT_07s0031g00130/VIT_09s0002g04480/VIT_07s0005g00940/VIT_19s0027g00080/VIT_04s0044g02020/VIT_08s0007g06820/VIT_03s0063g01120/VIT_02s0025g03480/VIT_19s0015g01150/VIT_08s0007g03090/VIT_03s0038g00700/VIT_00s0532g00020/VIT_05s0029g00400/VIT_05s0020g00620/VIT_17s0000g03290/VIT_19s0014g05070/VIT_18s0001g07550/VIT_14s0060g01570/VIT…	-/-/-/-/-/-/-/-/-/-/-/-/-/-/-/-/-/-/-/-/-/-/-/-/-/-/-/-/-/-/-/-	32	0		32	VIT_06s0004g03810/VIT_04s0023g03060/VIT_03s0038g00350/VIT_18s0001g10090/VIT_07s0031g00130/VIT_09s0002g04480/VIT_07s0005g00940/VIT_19s0027g00080/VIT_04s0044g02020/VIT_08s0007g06820/VIT_03s0063g01120/VIT_02s0025g03480/VIT_19s0015g01150/VIT_08s0007g03090/VIT_03s0038g00700/VIT_00s0532g00020/VIT_05s0029g00400/VIT_05s0020g00620/VIT_17s0000g03290/VIT_19s0014g05070/VIT_18s0001g07550/VIT_14s0060g01570/VIT…
BP	GO:0044262	cellular carbohydrate metabolic process	65/2346	134/7356	3.91347e-05	0.00174932	VIT_16s0039g02020/VIT_02s0012g02220/VIT_12s0028g00400/VIT_04s0079g00230/VIT_12s0134g00160/VIT_17s0053g00700/VIT_11s0016g00470/VIT_11s0052g01190/VIT_11s0052g01200/VIT_11s0052g01300/VIT_11s0052g01260/VIT_07s0031g00920/VIT_00s1349g00010/VIT_12s0028g01670/VIT_07s0005g01030/VIT_05s0062g00250/VIT_05s0062g00240/VIT_06s0004g01270/VIT_11s0016g02800/VIT_03s0038g04250/VIT_10s0116g00520/VIT_04s0008g05220/VIT…	-/-/-/-/-/-/-/-/-/-/-/-/-/-/-/-/-/-/-/-/-/-/-/-/-/-/-/-/-/-/-/-/-/-/-/-/-/-/-/-/-/-/-/-/-/-/-/-/-/-/-/-/-/-/-/-/-/-/-/-/-/-/-/-/-	65	14	VIT_02s0012g02220/VIT_07s0031g00920/VIT_00s1349g00010/VIT_05s0029g01140/VIT_11s0052g01250/VIT_01s0011g06250/VIT_19s0015g00730/VIT_00s1213g00010/VIT_13s0156g00210/VIT_10s0003g02160/VIT_18s0001g05300/VIT_05s0049g00010/VIT_17s0119g00350/VIT_01s0011g00160	51	VIT_16s0039g02020/VIT_12s0028g00400/VIT_04s0079g00230/VIT_12s0134g00160/VIT_17s0053g00700/VIT_11s0016g00470/VIT_11s0052g01190/VIT_11s0052g01200/VIT_11s0052g01300/VIT_11s0052g01260/VIT_12s0028g01670/VIT_07s0005g01030/VIT_05s0062g00250/VIT_05s0062g00240/VIT_06s0004g01270/VIT_11s0016g02800/VIT_03s0038g04250/VIT_10s0116g00520/VIT_04s0008g05220/VIT_13s0064g00890/VIT_02s0012g02190/VIT_18s0122g00120/VIT…
BP	GO:0007017	microtubule-based process	37/2346	69/7356	0.000141646	0.00502753	VIT_06s0004g03810/VIT_04s0023g03060/VIT_03s0038g00350/VIT_18s0001g10090/VIT_07s0031g00130/VIT_09s0002g04480/VIT_07s0005g00940/VIT_19s0027g00080/VIT_04s0044g02020/VIT_08s0007g06820/VIT_03s0063g01120/VIT_02s0025g03480/VIT_19s0015g01150/VIT_08s0007g03090/VIT_03s0038g00700/VIT_00s0532g00020/VIT_05s0029g00400/VIT_05s0020g00620/VIT_17s0000g03290/VIT_19s0014g05070/VIT_18s0001g07550/VIT_14s0060g01570/VIT…	-/-/-/-/-/-/-/-/-/-/-/-/-/-/-/-/-/-/-/-/-/-/-/-/-/-/-/-/-/-/-/-/-/-/-/-/-	37	2	VIT_19s0014g02850/VIT_17s0000g05380	35	VIT_06s0004g03810/VIT_04s0023g03060/VIT_03s0038g00350/VIT_18s0001g10090/VIT_07s0031g00130/VIT_09s0002g04480/VIT_07s0005g00940/VIT_19s0027g00080/VIT_04s0044g02020/VIT_08s0007g06820/VIT_03s0063g01120/VIT_02s0025g03480/VIT_19s0015g01150/VIT_08s0007g03090/VIT_03s0038g00700/VIT_00s0532g00020/VIT_05s0029g00400/VIT_05s0020g00620/VIT_17s0000g03290/VIT_19s0014g05070/VIT_18s0001g07550/VIT_14s0060g01570/VIT…
BP	GO:0006073	cellular glucan metabolic process	50/2346	101/7356	0.000157462	0.00502753	VIT_16s0039g02020/VIT_02s0012g02220/VIT_12s0028g00400/VIT_12s0134g00160/VIT_11s0052g01190/VIT_11s0052g01200/VIT_11s0052g01300/VIT_11s0052g01260/VIT_00s1349g00010/VIT_07s0005g01030/VIT_05s0062g00250/VIT_05s0062g00240/VIT_06s0004g01270/VIT_03s0038g04250/VIT_10s0116g00520/VIT_04s0008g05220/VIT_13s0064g00890/VIT_02s0012g02190/VIT_18s0122g00120/VIT_11s0052g01250/VIT_11s0052g01280/VIT_18s0072g00370/VIT…	-/-/-/-/-/-/-/-/-/-/-/-/-/-/-/-/-/-/-/-/-/-/-/-/-/-/-/-/-/-/-/-/-/-/-/-/-/-/-/-/-/-/-/-/-/-/-/-/-/-	50	9	VIT_02s0012g02220/VIT_00s1349g00010/VIT_11s0052g01250/VIT_01s0011g06250/VIT_19s0015g00730/VIT_00s1213g00010/VIT_13s0156g00210/VIT_05s0049g00010/VIT_01s0011g00160	41	VIT_16s0039g02020/VIT_12s0028g00400/VIT_12s0134g00160/VIT_11s0052g01190/VIT_11s0052g01200/VIT_11s0052g01300/VIT_11s0052g01260/VIT_07s0005g01030/VIT_05s0062g00250/VIT_05s0062g00240/VIT_06s0004g01270/VIT_03s0038g04250/VIT_10s0116g00520/VIT_04s0008g05220/VIT_13s0064g00890/VIT_02s0012g02190/VIT_18s0122g00120/VIT_11s0052g01280/VIT_18s0072g00370/VIT_05s0049g00050/VIT_12s0028g03720/VIT_14s0083g01100/VIT…
BP	GO:0044042	glucan metabolic process	50/2346	101/7356	0.000157462	0.00502753	VIT_16s0039g02020/VIT_02s0012g02220/VIT_12s0028g00400/VIT_12s0134g00160/VIT_11s0052g01190/VIT_11s0052g01200/VIT_11s0052g01300/VIT_11s0052g01260/VIT_00s1349g00010/VIT_07s0005g01030/VIT_05s0062g00250/VIT_05s0062g00240/VIT_06s0004g01270/VIT_03s0038g04250/VIT_10s0116g00520/VIT_04s0008g05220/VIT_13s0064g00890/VIT_02s0012g02190/VIT_18s0122g00120/VIT_11s0052g01250/VIT_11s0052g01280/VIT_18s0072g00370/VIT…	-/-/-/-/-/-/-/-/-/-/-/-/-/-/-/-/-/-/-/-/-/-/-/-/-/-/-/-/-/-/-/-/-/-/-/-/-/-/-/-/-/-/-/-/-/-/-/-/-/-	50	9	VIT_02s0012g02220/VIT_00s1349g00010/VIT_11s0052g01250/VIT_01s0011g06250/VIT_19s0015g00730/VIT_00s1213g00010/VIT_13s0156g00210/VIT_05s0049g00010/VIT_01s0011g00160	41	VIT_16s0039g02020/VIT_12s0028g00400/VIT_12s0134g00160/VIT_11s0052g01190/VIT_11s0052g01200/VIT_11s0052g01300/VIT_11s0052g01260/VIT_07s0005g01030/VIT_05s0062g00250/VIT_05s0062g00240/VIT_06s0004g01270/VIT_03s0038g04250/VIT_10s0116g00520/VIT_04s0008g05220/VIT_13s0064g00890/VIT_02s0012g02190/VIT_18s0122g00120/VIT_11s0052g01280/VIT_18s0072g00370/VIT_05s0049g00050/VIT_12s0028g03720/VIT_14s0083g01100/VIT…
BP	GO:0044264	cellular polysaccharide metabolic process	50/2346	101/7356	0.000157462	0.00502753	VIT_16s0039g02020/VIT_02s0012g02220/VIT_12s0028g00400/VIT_12s0134g00160/VIT_11s0052g01190/VIT_11s0052g01200/VIT_11s0052g01300/VIT_11s0052g01260/VIT_00s1349g00010/VIT_07s0005g01030/VIT_05s0062g00250/VIT_05s0062g00240/VIT_06s0004g01270/VIT_03s0038g04250/VIT_10s0116g00520/VIT_04s0008g05220/VIT_13s0064g00890/VIT_02s0012g02190/VIT_18s0122g00120/VIT_11s0052g01250/VIT_11s0052g01280/VIT_18s0072g00370/VIT…	-/-/-/-/-/-/-/-/-/-/-/-/-/-/-/-/-/-/-/-/-/-/-/-/-/-/-/-/-/-/-/-/-/-/-/-/-/-/-/-/-/-/-/-/-/-/-/-/-/-	50	9	VIT_02s0012g02220/VIT_00s1349g00010/VIT_11s0052g01250/VIT_01s0011g06250/VIT_19s0015g00730/VIT_00s1213g00010/VIT_13s0156g00210/VIT_05s0049g00010/VIT_01s0011g00160	41	VIT_16s0039g02020/VIT_12s0028g00400/VIT_12s0134g00160/VIT_11s0052g01190/VIT_11s0052g01200/VIT_11s0052g01300/VIT_11s0052g01260/VIT_07s0005g01030/VIT_05s0062g00250/VIT_05s0062g00240/VIT_06s0004g01270/VIT_03s0038g04250/VIT_10s0116g00520/VIT_04s0008g05220/VIT_13s0064g00890/VIT_02s0012g02190/VIT_18s0122g00120/VIT_11s0052g01280/VIT_18s0072g00370/VIT_05s0049g00050/VIT_12s0028g03720/VIT_14s0083g01100/VIT…
BP	GO:0006413	translational initiation	13/2346	17/7356	0.000203995	0.00607904	VIT_15s0046g01500/VIT_05s0049g01770/VIT_18s0001g03220/VIT_06s0004g08180/VIT_08s0007g07180/VIT_14s0006g01990/VIT_19s0090g00420/VIT_12s0059g02370/VIT_11s0016g02120/VIT_10s0003g02250/VIT_19s0177g00100/VIT_11s0037g00520/VIT_04s0008g01200	-/-/-/-/-/-/-/-/-/-/-/-/-	13	13	VIT_15s0046g01500/VIT_05s0049g01770/VIT_18s0001g03220/VIT_06s0004g08180/VIT_08s0007g07180/VIT_14s0006g01990/VIT_19s0090g00420/VIT_12s0059g02370/VIT_11s0016g02120/VIT_10s0003g02250/VIT_19s0177g00100/VIT_11s0037g00520/VIT_04s0008g01200	0
BP	GO:0006633	fatty acid biosynthetic process	25/2346	44/7356	0.000535439	0.0149588	VIT_05s0020g04540/VIT_15s0045g01590/VIT_10s0003g05380/VIT_07s0141g00070/VIT_15s0045g01520/VIT_06s0004g04000/VIT_18s0001g04980/VIT_13s0067g03890/VIT_11s0016g04700/VIT_07s0141g00060/VIT_14s0006g02690/VIT_18s0001g02720/VIT_18s0001g12550/VIT_13s0019g02210/VIT_04s0008g04710/VIT_15s0048g02720/VIT_00s0179g00380/VIT_00s2125g00010/VIT_11s0037g01210/VIT_18s0001g01870/VIT_01s0011g03490/VIT_15s0021g00050/VIT…	-/-/-/-/-/-/-/-/-/-/-/-/-/-/-/-/-/-/-/-/-/-/-/-/-	25	6	VIT_15s0045g01590/VIT_07s0141g00070/VIT_15s0045g01520/VIT_18s0001g04980/VIT_07s0141g00060/VIT_00s0179g00380	19	VIT_05s0020g04540/VIT_10s0003g05380/VIT_06s0004g04000/VIT_13s0067g03890/VIT_11s0016g04700/VIT_14s0006g02690/VIT_18s0001g02720/VIT_18s0001g12550/VIT_13s0019g02210/VIT_04s0008g04710/VIT_15s0048g02720/VIT_00s2125g00010/VIT_11s0037g01210/VIT_18s0001g01870/VIT_01s0011g03490/VIT_15s0021g00050/VIT_08s0007g01750/VIT_15s0046g03340/VIT_06s0004g05470
BP	GO:0042254	ribosome biogenesis	22/2346	38/7356	0.000810582	0.0213135	VIT_16s0050g00880/VIT_12s0034g01000/VIT_12s0059g01970/VIT_13s0019g03970/VIT_13s0067g00270/VIT_03s0038g04610/VIT_08s0007g07410/VIT_07s0005g00620/VIT_17s0000g08620/VIT_14s0066g00640/VIT_00s0227g00060/VIT_07s0104g01060/VIT_07s0031g02300/VIT_08s0007g00730/VIT_16s0039g01690/VIT_18s0122g01370/VIT_18s0001g15290/novel.1420/VIT_13s0067g03290/VIT_15s0046g01120/VIT_18s0001g15560/VIT_14s0066g02200	-/-/-/-/-/-/-/-/-/-/-/-/-/-/-/-/-/-/-/-/-/-	22	21	VIT_16s0050g00880/VIT_12s0034g01000/VIT_12s0059g01970/VIT_13s0019g03970/VIT_13s0067g00270/VIT_03s0038g04610/VIT_08s0007g07410/VIT_07s0005g00620/VIT_17s0000g08620/VIT_14s0066g00640/VIT_00s0227g00060/VIT_07s0104g01060/VIT_07s0031g02300/VIT_08s0007g00730/VIT_16s0039g01690/VIT_18s0122g01370/VIT_18s0001g15290/novel.1420/VIT_15s0046g01120/VIT_18s0001g15560/VIT_14s0066g02200	1	VIT_13s0067g03290
BP	GO:0008610	lipid biosynthetic process	53/2346	117/7356	0.00152295	0.036239	VIT_02s0025g04580/VIT_05s0020g04540/VIT_15s0046g00490/VIT_07s0031g00920/VIT_17s0000g02800/VIT_11s0052g01730/VIT_15s0046g00480/VIT_15s0045g01590/VIT_10s0116g00860/VIT_03s0063g00120/VIT_19s0090g00530/VIT_18s0001g00810/VIT_10s0003g05380/VIT_03s0038g02920/VIT_11s0118g00310/VIT_03s0063g02030/VIT_07s0141g00070/VIT_15s0045g01520/VIT_11s0016g01880/VIT_06s0004g04000/VIT_18s0001g04980/VIT_13s0067g03890/VIT…	-/-/-/-/-/-/-/-/-/-/-/-/-/-/-/-/-/-/-/-/-/-/-/-/-/-/-/-/-/-/-/-/-/-/-/-/-/-/-/-/-/-/-/-/-/-/-/-/-/-/-/-/-	53	26	VIT_02s0025g04580/VIT_15s0046g00490/VIT_07s0031g00920/VIT_17s0000g02800/VIT_11s0052g01730/VIT_15s0046g00480/VIT_15s0045g01590/VIT_10s0116g00860/VIT_03s0063g00120/VIT_19s0090g00530/VIT_11s0118g00310/VIT_03s0063g02030/VIT_07s0141g00070/VIT_15s0045g01520/VIT_18s0001g04980/VIT_07s0141g00060/VIT_06s0004g02900/VIT_05s0020g02130/VIT_06s0080g00810/VIT_00s0179g00380/VIT_04s0008g06920/VIT_19s0014g00070/VIT…	27	VIT_05s0020g04540/VIT_18s0001g00810/VIT_10s0003g05380/VIT_03s0038g02920/VIT_11s0016g01880/VIT_06s0004g04000/VIT_13s0067g03890/VIT_11s0016g04700/VIT_14s0006g02690/VIT_18s0001g02720/VIT_18s0001g12550/VIT_13s0019g02210/VIT_15s0046g00520/VIT_04s0008g04710/VIT_15s0048g02720/VIT_00s2125g00010/VIT_11s0037g01210/VIT_18s0001g01870/VIT_01s0011g03490/VIT_15s0021g00050/VIT_19s0090g00630/VIT_08s0007g08470/VIT…
BP	GO:0072330	monocarboxylic acid biosynthetic process	41/2346	86/7356	0.00154036	0.036239	VIT_05s0020g04540/VIT_00s0179g00350/VIT_08s0007g03960/VIT_15s0045g01590/VIT_10s0003g05380/VIT_15s0046g02170/VIT_00s0780g00010/VIT_07s0141g00070/VIT_15s0045g01520/VIT_06s0004g04000/VIT_18s0001g04980/VIT_13s0067g03890/VIT_19s0085g00370/VIT_11s0016g04700/VIT_11s0016g02850/VIT_07s0141g00060/VIT_14s0006g02690/VIT_18s0001g02720/VIT_19s0085g00380/VIT_18s0001g12550/VIT_08s0007g04170/VIT_13s0019g02210/VIT…	-/-/-/-/-/-/-/-/-/-/-/-/-/-/-/-/-/-/-/-/-/-/-/-/-/-/-/-/-/-/-/-/-/-/-/-/-/-/-/-/-	41	20	VIT_00s0179g00350/VIT_08s0007g03960/VIT_15s0045g01590/VIT_15s0046g02170/VIT_00s0780g00010/VIT_07s0141g00070/VIT_15s0045g01520/VIT_18s0001g04980/VIT_19s0085g00370/VIT_11s0016g02850/VIT_07s0141g00060/VIT_08s0007g04170/VIT_07s0005g05780/VIT_00s0179g00380/VIT_08s0056g00190/VIT_14s0108g00540/VIT_01s0011g04350/VIT_01s0011g00390/VIT_02s0012g01170/VIT_17s0000g04540	21	VIT_05s0020g04540/VIT_10s0003g05380/VIT_06s0004g04000/VIT_13s0067g03890/VIT_11s0016g04700/VIT_14s0006g02690/VIT_18s0001g02720/VIT_19s0085g00380/VIT_18s0001g12550/VIT_13s0019g02210/VIT_04s0008g04710/VIT_15s0048g02720/VIT_00s2125g00010/VIT_11s0037g01210/VIT_18s0001g01870/VIT_01s0011g03490/VIT_15s0021g00050/VIT_08s0007g01750/VIT_16s0050g02660/VIT_15s0046g03340/VIT_06s0004g05470
BP	GO:0022613	ribonucleoprotein complex biogenesis	22/2346	40/7356	0.00203479	0.0454776	VIT_16s0050g00880/VIT_12s0034g01000/VIT_12s0059g01970/VIT_13s0019g03970/VIT_13s0067g00270/VIT_03s0038g04610/VIT_08s0007g07410/VIT_07s0005g00620/VIT_17s0000g08620/VIT_14s0066g00640/VIT_00s0227g00060/VIT_07s0104g01060/VIT_07s0031g02300/VIT_08s0007g00730/VIT_16s0039g01690/VIT_18s0122g01370/VIT_18s0001g15290/novel.1420/VIT_13s0067g03290/VIT_15s0046g01120/VIT_18s0001g15560/VIT_14s0066g02200	-/-/-/-/-/-/-/-/-/-/-/-/-/-/-/-/-/-/-/-/-/-	22	21	VIT_16s0050g00880/VIT_12s0034g01000/VIT_12s0059g01970/VIT_13s0019g03970/VIT_13s0067g00270/VIT_03s0038g04610/VIT_08s0007g07410/VIT_07s0005g00620/VIT_17s0000g08620/VIT_14s0066g00640/VIT_00s0227g00060/VIT_07s0104g01060/VIT_07s0031g02300/VIT_08s0007g00730/VIT_16s0039g01690/VIT_18s0122g01370/VIT_18s0001g15290/novel.1420/VIT_15s0046g01120/VIT_18s0001g15560/VIT_14s0066g02200	1	VIT_13s0067g03290
CC	GO:0005840	ribosome	126/748	199/2407	1.08034e-22	1.11275e-20	VIT_08s0040g01870/VIT_09s0002g01620/VIT_14s0006g00820/VIT_01s0011g02080/VIT_08s0007g07010/VIT_06s0004g00360/novel.919/VIT_07s0005g00560/VIT_07s0151g00900/VIT_08s0032g00900/VIT_00s0174g00190/VIT_03s0017g01350/VIT_06s0080g00740/VIT_07s0005g06490/VIT_01s0011g01820/VIT_08s0007g08370/VIT_05s0020g02990/VIT_05s0020g04790/VIT_12s0035g01020/VIT_10s0003g02650/VIT_12s0134g00060/VIT_00s0317g00130/VIT_17s0119…	-/-/-/-/-/-/-/-/-/-/-/-/-/-/-/-/-/-/-/-/-/-/-/-/-/-/-/-/-/-/-/-/-/-/-/-/-/-/-/-/-/-/-/-/-/-/-/-/-/-/-/-/-/-/-/-/-/-/-/-/-/-/-/-/-/-/-/-/-/-/-/-/-/-/-/-/-/-/-/-/-/-/-/-/-/-/-/-/-/-/-/-/-/-/-/-/-/-/-/-/-/-/-/-/-/-/-/-/-/-/-/-/-/-/-/-/-/-/-/-/-/-/-/-/-/-	126	119	VIT_08s0040g01870/VIT_09s0002g01620/VIT_14s0006g00820/VIT_01s0011g02080/VIT_08s0007g07010/VIT_06s0004g00360/novel.919/VIT_07s0005g00560/VIT_07s0151g00900/VIT_08s0032g00900/VIT_00s0174g00190/VIT_03s0017g01350/VIT_06s0080g00740/VIT_07s0005g06490/VIT_01s0011g01820/VIT_08s0007g08370/VIT_05s0020g02990/VIT_05s0020g04790/VIT_12s0035g01020/VIT_10s0003g02650/VIT_12s0134g00060/VIT_00s0317g00130/VIT_17s0119…	7	VIT_12s0059g02250/VIT_19s0014g02230/VIT_05s0020g01140/VIT_10s0003g00010/VIT_07s0141g00200/VIT_00s0616g00020/VIT_06s0004g06140
CC	GO:1990904	ribonucleoprotein complex	133/748	225/2407	5.52076e-20	2.84319e-18	VIT_08s0040g01870/VIT_09s0002g01620/VIT_14s0006g00820/VIT_01s0011g02080/VIT_08s0007g07010/VIT_06s0004g00360/novel.919/VIT_07s0005g00560/VIT_07s0151g00900/VIT_08s0032g00900/VIT_00s0174g00190/VIT_03s0017g01350/VIT_06s0080g00740/VIT_07s0005g06490/VIT_01s0011g01820/VIT_08s0007g08370/VIT_05s0020g02990/VIT_05s0020g04790/VIT_12s0035g01020/VIT_10s0003g02650/VIT_12s0134g00060/VIT_00s0317g00130/VIT_17s0119…	-/-/-/-/-/-/-/-/-/-/-/-/-/-/-/-/-/-/-/-/-/-/-/-/-/-/-/-/-/-/-/-/-/-/-/-/-/-/-/-/-/-/-/-/-/-/-/-/-/-/-/-/-/-/-/-/-/-/-/-/-/-/-/-/-/-/-/-/-/-/-/-/-/-/-/-/-/-/-/-/-/-/-/-/-/-/-/-/-/-/-/-/-/-/-/-/-/-/-/-/-/-/-/-/-/-/-/-/-/-/-/-/-/-/-/-/-/-/-/-/-/-/-/-/-/-/-/-/-/-/-/-/-	133	125	VIT_08s0040g01870/VIT_09s0002g01620/VIT_14s0006g00820/VIT_01s0011g02080/VIT_08s0007g07010/VIT_06s0004g00360/novel.919/VIT_07s0005g00560/VIT_07s0151g00900/VIT_08s0032g00900/VIT_00s0174g00190/VIT_03s0017g01350/VIT_06s0080g00740/VIT_07s0005g06490/VIT_01s0011g01820/VIT_08s0007g08370/VIT_05s0020g02990/VIT_05s0020g04790/VIT_12s0035g01020/VIT_10s0003g02650/VIT_12s0134g00060/VIT_00s0317g00130/VIT_17s0119…	8	VIT_08s0007g03160/VIT_12s0059g02250/VIT_19s0014g02230/VIT_05s0020g01140/VIT_10s0003g00010/VIT_07s0141g00200/VIT_00s0616g00020/VIT_06s0004g06140
CC	GO:0043228	non-membrane-bounded organelle	151/748	294/2407	7.38677e-15	1.90209e-13	VIT_08s0040g01870/VIT_09s0002g01620/VIT_14s0006g00820/VIT_01s0011g02080/VIT_08s0007g07010/VIT_06s0004g00360/novel.919/VIT_07s0005g00560/VIT_07s0151g00900/VIT_08s0032g00900/VIT_00s0174g00190/VIT_03s0017g01350/VIT_06s0080g00740/VIT_07s0005g06490/VIT_01s0011g01820/VIT_08s0007g08370/VIT_05s0020g02990/VIT_05s0020g04790/VIT_12s0035g01020/VIT_10s0003g02650/VIT_12s0134g00060/VIT_00s0317g00130/VIT_17s0119…	-/-/-/-/-/-/-/-/-/-/-/-/-/-/-/-/-/-/-/-/-/-/-/-/-/-/-/-/-/-/-/-/-/-/-/-/-/-/-/-/-/-/-/-/-/-/-/-/-/-/-/-/-/-/-/-/-/-/-/-/-/-/-/-/-/-/-/-/-/-/-/-/-/-/-/-/-/-/-/-/-/-/-/-/-/-/-/-/-/-/-/-/-/-/-/-/-/-/-/-/-/-/-/-/-/-/-/-/-/-/-/-/-/-/-/-/-/-/-/-/-/-/-/-/-/-/-/-/-/-/-/-/-/-/-/-/-/-/-/-/-/-/-/-/-/-/-/-/-/-/-	151	130	VIT_08s0040g01870/VIT_09s0002g01620/VIT_14s0006g00820/VIT_01s0011g02080/VIT_08s0007g07010/VIT_06s0004g00360/novel.919/VIT_07s0005g00560/VIT_07s0151g00900/VIT_08s0032g00900/VIT_00s0174g00190/VIT_03s0017g01350/VIT_06s0080g00740/VIT_07s0005g06490/VIT_01s0011g01820/VIT_08s0007g08370/VIT_05s0020g02990/VIT_05s0020g04790/VIT_12s0035g01020/VIT_10s0003g02650/VIT_12s0134g00060/VIT_00s0317g00130/VIT_17s0119…	21	VIT_16s0022g00060/VIT_04s0044g02020/VIT_14s0108g00710/VIT_07s0005g01060/VIT_12s0059g02250/VIT_19s0014g03640/VIT_07s0005g00610/VIT_05s0051g00050/VIT_19s0014g02230/VIT_13s0320g00070/VIT_18s0001g01970/VIT_05s0020g01140/VIT_14s0171g00240/VIT_05s0077g01080/VIT_19s0090g00440/VIT_11s0016g01710/VIT_10s0003g00010/VIT_07s0141g00200/VIT_00s0616g00020/VIT_14s0060g02060/VIT_06s0004g06140
CC	GO:0043232	intracellular non-membrane-bounded organelle	151/748	294/2407	7.38677e-15	1.90209e-13	VIT_08s0040g01870/VIT_09s0002g01620/VIT_14s0006g00820/VIT_01s0011g02080/VIT_08s0007g07010/VIT_06s0004g00360/novel.919/VIT_07s0005g00560/VIT_07s0151g00900/VIT_08s0032g00900/VIT_00s0174g00190/VIT_03s0017g01350/VIT_06s0080g00740/VIT_07s0005g06490/VIT_01s0011g01820/VIT_08s0007g08370/VIT_05s0020g02990/VIT_05s0020g04790/VIT_12s0035g01020/VIT_10s0003g02650/VIT_12s0134g00060/VIT_00s0317g00130/VIT_17s0119…	-/-/-/-/-/-/-/-/-/-/-/-/-/-/-/-/-/-/-/-/-/-/-/-/-/-/-/-/-/-/-/-/-/-/-/-/-/-/-/-/-/-/-/-/-/-/-/-/-/-/-/-/-/-/-/-/-/-/-/-/-/-/-/-/-/-/-/-/-/-/-/-/-/-/-/-/-/-/-/-/-/-/-/-/-/-/-/-/-/-/-/-/-/-/-/-/-/-/-/-/-/-/-/-/-/-/-/-/-/-/-/-/-/-/-/-/-/-/-/-/-/-/-/-/-/-/-/-/-/-/-/-/-/-/-/-/-/-/-/-/-/-/-/-/-/-/-/-/-/-/-	151	130	VIT_08s0040g01870/VIT_09s0002g01620/VIT_14s0006g00820/VIT_01s0011g02080/VIT_08s0007g07010/VIT_06s0004g00360/novel.919/VIT_07s0005g00560/VIT_07s0151g00900/VIT_08s0032g00900/VIT_00s0174g00190/VIT_03s0017g01350/VIT_06s0080g00740/VIT_07s0005g06490/VIT_01s0011g01820/VIT_08s0007g08370/VIT_05s0020g02990/VIT_05s0020g04790/VIT_12s0035g01020/VIT_10s0003g02650/VIT_12s0134g00060/VIT_00s0317g00130/VIT_17s0119…	21	VIT_16s0022g00060/VIT_04s0044g02020/VIT_14s0108g00710/VIT_07s0005g01060/VIT_12s0059g02250/VIT_19s0014g03640/VIT_07s0005g00610/VIT_05s0051g00050/VIT_19s0014g02230/VIT_13s0320g00070/VIT_18s0001g01970/VIT_05s0020g01140/VIT_14s0171g00240/VIT_05s0077g01080/VIT_19s0090g00440/VIT_11s0016g01710/VIT_10s0003g00010/VIT_07s0141g00200/VIT_00s0616g00020/VIT_14s0060g02060/VIT_06s0004g06140
CC	GO:0044444	cytoplasmic part	178/748	428/2407	2.44333e-07	5.03326e-06	VIT_08s0040g01870/VIT_09s0002g01620/VIT_14s0006g00820/VIT_01s0011g02080/VIT_08s0007g07010/VIT_14s0083g00110/VIT_06s0004g00360/novel.919/VIT_07s0005g00560/VIT_07s0151g00900/VIT_08s0032g00900/VIT_00s0174g00190/VIT_03s0017g01350/VIT_06s0080g00740/VIT_07s0005g06490/VIT_01s0011g01820/VIT_08s0007g08370/VIT_05s0020g02990/VIT_17s0000g05690/VIT_05s0020g04790/VIT_12s0035g01020/VIT_08s0007g03960/VIT_10s0003…	-/-/-/-/-/-/-/-/-/-/-/-/-/-/-/-/-/-/-/-/-/-/-/-/-/-/-/-/-/-/-/-/-/-/-/-/-/-/-/-/-/-/-/-/-/-/-/-/-/-/-/-/-/-/-/-/-/-/-/-/-/-/-/-/-/-/-/-/-/-/-/-/-/-/-/-/-/-/-/-/-/-/-/-/-/-/-/-/-/-/-/-/-/-/-/-/-/-/-/-/-/-/-/-/-/-/-/-/-/-/-/-/-/-/-/-/-/-/-/-/-/-/-/-/-/-/-/-/-/-/-/-/-/-/-/-/-/-/-/-/-/-/-/-/-/-/-/-/-/-/-/-/-/-/-/-/-/-/-/-/-/-/-/-/-/-/-/-/-/-/-/-/-/-/-/-/-/-	178	154	VIT_08s0040g01870/VIT_09s0002g01620/VIT_14s0006g00820/VIT_01s0011g02080/VIT_08s0007g07010/VIT_14s0083g00110/VIT_06s0004g00360/novel.919/VIT_07s0005g00560/VIT_07s0151g00900/VIT_08s0032g00900/VIT_00s0174g00190/VIT_03s0017g01350/VIT_06s0080g00740/VIT_07s0005g06490/VIT_01s0011g01820/VIT_08s0007g08370/VIT_05s0020g02990/VIT_05s0020g04790/VIT_12s0035g01020/VIT_08s0007g03960/VIT_10s0003g02650/VIT_12s0134…	24	VIT_17s0000g05690/VIT_04s0043g01010/VIT_08s0007g03160/VIT_00s0662g00010/VIT_12s0059g02250/VIT_08s0040g00840/VIT_19s0014g02230/VIT_05s0020g01140/VIT_14s0060g00710/VIT_19s0090g01770/VIT_16s0098g00970/VIT_15s0046g01330/VIT_00s0370g00020/VIT_10s0003g00010/VIT_14s0081g00060/VIT_00s0184g00050/VIT_08s0007g02340/VIT_08s0007g01750/VIT_07s0141g00200/VIT_15s0046g03340/VIT_14s0066g00580/VIT_00s0616g00020/VIT…
CC	GO:0048046	apoplast	20/748	28/2407	1.1883e-05	0.000203992	VIT_02s0012g02220/VIT_12s0134g00160/VIT_11s0052g01190/VIT_11s0052g01200/VIT_11s0052g01300/VIT_11s0052g01260/VIT_05s0062g00250/VIT_05s0062g00240/VIT_10s0116g00520/VIT_11s0052g01250/VIT_11s0052g01280/VIT_01s0011g06250/VIT_01s0150g00460/VIT_11s0052g01180/VIT_01s0026g00200/VIT_03s0088g00650/VIT_11s0052g01270/VIT_11s0052g01320/VIT_05s0062g00480/VIT_05s0062g00610	-/-/-/-/-/-/-/-/-/-/-/-/-/-/-/-/-/-/-/-	20	3	VIT_02s0012g02220/VIT_11s0052g01250/VIT_01s0011g06250	17	VIT_12s0134g00160/VIT_11s0052g01190/VIT_11s0052g01200/VIT_11s0052g01300/VIT_11s0052g01260/VIT_05s0062g00250/VIT_05s0062g00240/VIT_10s0116g00520/VIT_11s0052g01280/VIT_01s0150g00460/VIT_11s0052g01180/VIT_01s0026g00200/VIT_03s0088g00650/VIT_11s0052g01270/VIT_11s0052g01320/VIT_05s0062g00480/VIT_05s0062g00610
CC	GO:0005618	cell wall	33/748	67/2407	0.00122984	0.0158342	VIT_02s0012g02220/VIT_11s0016g00290/VIT_12s0134g00160/VIT_09s0002g00330/VIT_14s0060g01960/VIT_11s0052g01190/VIT_16s0098g01900/VIT_10s0116g00590/VIT_11s0103g00550/VIT_11s0052g01200/VIT_11s0052g01300/VIT_11s0052g01260/VIT_05s0062g01160/VIT_05s0062g00250/VIT_05s0062g00240/VIT_09s0002g00320/VIT_10s0116g00520/VIT_11s0052g01250/VIT_11s0052g01280/VIT_01s0011g06250/VIT_04s0044g01000/VIT_01s0150g00460/VIT…	-/-/-/-/-/-/-/-/-/-/-/-/-/-/-/-/-/-/-/-/-/-/-/-/-/-/-/-/-/-/-/-/-	33	4	VIT_02s0012g02220/VIT_05s0062g01160/VIT_11s0052g01250/VIT_01s0011g06250	29	VIT_11s0016g00290/VIT_12s0134g00160/VIT_09s0002g00330/VIT_14s0060g01960/VIT_11s0052g01190/VIT_16s0098g01900/VIT_10s0116g00590/VIT_11s0103g00550/VIT_11s0052g01200/VIT_11s0052g01300/VIT_11s0052g01260/VIT_05s0062g00250/VIT_05s0062g00240/VIT_09s0002g00320/VIT_10s0116g00520/VIT_11s0052g01280/VIT_04s0044g01000/VIT_01s0150g00460/VIT_11s0052g01180/VIT_01s0026g00200/VIT_03s0088g00650/VIT_03s0017g01950/VIT…
CC	GO:0030312	external encapsulating structure	33/748	67/2407	0.00122984	0.0158342	VIT_02s0012g02220/VIT_11s0016g00290/VIT_12s0134g00160/VIT_09s0002g00330/VIT_14s0060g01960/VIT_11s0052g01190/VIT_16s0098g01900/VIT_10s0116g00590/VIT_11s0103g00550/VIT_11s0052g01200/VIT_11s0052g01300/VIT_11s0052g01260/VIT_05s0062g01160/VIT_05s0062g00250/VIT_05s0062g00240/VIT_09s0002g00320/VIT_10s0116g00520/VIT_11s0052g01250/VIT_11s0052g01280/VIT_01s0011g06250/VIT_04s0044g01000/VIT_01s0150g00460/VIT…	-/-/-/-/-/-/-/-/-/-/-/-/-/-/-/-/-/-/-/-/-/-/-/-/-/-/-/-/-/-/-/-/-	33	4	VIT_02s0012g02220/VIT_05s0062g01160/VIT_11s0052g01250/VIT_01s0011g06250	29	VIT_11s0016g00290/VIT_12s0134g00160/VIT_09s0002g00330/VIT_14s0060g01960/VIT_11s0052g01190/VIT_16s0098g01900/VIT_10s0116g00590/VIT_11s0103g00550/VIT_11s0052g01200/VIT_11s0052g01300/VIT_11s0052g01260/VIT_05s0062g00250/VIT_05s0062g00240/VIT_09s0002g00320/VIT_10s0116g00520/VIT_11s0052g01280/VIT_04s0044g01000/VIT_01s0150g00460/VIT_11s0052g01180/VIT_01s0026g00200/VIT_03s0088g00650/VIT_03s0017g01950/VIT…
CC	GO:0005576	extracellular region	21/748	39/2407	0.00240759	0.0275535	VIT_02s0012g02220/VIT_12s0134g00160/VIT_11s0052g01190/VIT_11s0052g01200/VIT_11s0052g01300/VIT_11s0052g01260/VIT_05s0062g00250/VIT_05s0062g00240/VIT_10s0116g00520/VIT_11s0052g01250/VIT_11s0052g01280/VIT_01s0011g06250/VIT_01s0150g00460/VIT_11s0052g01180/VIT_01s0026g00200/VIT_03s0088g00650/VIT_11s0052g01270/VIT_11s0052g01320/VIT_05s0062g00480/VIT_07s0005g06090/VIT_05s0062g00610	-/-/-/-/-/-/-/-/-/-/-/-/-/-/-/-/-/-/-/-/-	21	3	VIT_02s0012g02220/VIT_11s0052g01250/VIT_01s0011g06250	18	VIT_12s0134g00160/VIT_11s0052g01190/VIT_11s0052g01200/VIT_11s0052g01300/VIT_11s0052g01260/VIT_05s0062g00250/VIT_05s0062g00240/VIT_10s0116g00520/VIT_11s0052g01280/VIT_01s0150g00460/VIT_11s0052g01180/VIT_01s0026g00200/VIT_03s0088g00650/VIT_11s0052g01270/VIT_11s0052g01320/VIT_05s0062g00480/VIT_07s0005g06090/VIT_05s0062g00610
CC	GO:0071944	cell periphery	46/748	105/2407	0.00336082	0.0346165	VIT_02s0012g02220/VIT_11s0016g00290/VIT_12s0028g00400/VIT_12s0134g00160/VIT_09s0002g00330/VIT_14s0060g01960/VIT_11s0052g01190/VIT_16s0098g01900/VIT_10s0116g00590/VIT_11s0103g00550/VIT_11s0052g01200/VIT_11s0052g01300/VIT_11s0052g01260/VIT_01s0011g00560/VIT_05s0062g01160/VIT_05s0062g00250/VIT_05s0062g00240/VIT_06s0004g01270/VIT_09s0002g00320/VIT_10s0116g00520/VIT_11s0052g01250/VIT_11s0052g01280/VIT…	-/-/-/-/-/-/-/-/-/-/-/-/-/-/-/-/-/-/-/-/-/-/-/-/-/-/-/-/-/-/-/-/-/-/-/-/-/-/-/-/-/-/-/-/-/-	46	9	VIT_02s0012g02220/VIT_01s0011g00560/VIT_05s0062g01160/VIT_11s0052g01250/VIT_01s0011g06250/VIT_00s0590g00010/VIT_13s0156g00210/VIT_17s0000g01450/VIT_13s0067g00550	37	VIT_11s0016g00290/VIT_12s0028g00400/VIT_12s0134g00160/VIT_09s0002g00330/VIT_14s0060g01960/VIT_11s0052g01190/VIT_16s0098g01900/VIT_10s0116g00590/VIT_11s0103g00550/VIT_11s0052g01200/VIT_11s0052g01300/VIT_11s0052g01260/VIT_05s0062g00250/VIT_05s0062g00240/VIT_06s0004g01270/VIT_09s0002g00320/VIT_10s0116g00520/VIT_11s0052g01280/VIT_04s0044g01000/VIT_12s0028g03720/VIT_01s0150g00460/VIT_11s0052g01180/VIT…
MF	GO:0003735	structural constituent of ribosome	129/3299	203/11430	4.81153e-25	1.41459e-22	VIT_08s0040g01870/VIT_09s0002g01620/VIT_14s0006g00820/VIT_01s0011g02080/VIT_08s0007g07010/VIT_06s0004g00360/novel.919/VIT_07s0005g00560/VIT_07s0151g00900/VIT_08s0032g00900/VIT_00s0174g00190/VIT_03s0017g01350/VIT_06s0080g00740/VIT_07s0005g06490/VIT_01s0011g01820/VIT_08s0007g08370/VIT_05s0020g02990/VIT_05s0020g04790/VIT_12s0035g01020/VIT_10s0003g02650/VIT_12s0134g00060/VIT_00s0317g00130/VIT_17s0119…	-/-/-/-/-/-/-/-/-/-/-/-/-/-/-/-/-/-/-/-/-/-/-/-/-/-/-/-/-/-/-/-/-/-/-/-/-/-/-/-/-/-/-/-/-/-/-/-/-/-/-/-/-/-/-/-/-/-/-/-/-/-/-/-/-/-/-/-/-/-/-/-/-/-/-/-/-/-/-/-/-/-/-/-/-/-/-/-/-/-/-/-/-/-/-/-/-/-/-/-/-/-/-/-/-/-/-/-/-/-/-/-/-/-/-/-/-/-/-/-/-/-/-/-/-/-/-/-/-	129	122	VIT_08s0040g01870/VIT_09s0002g01620/VIT_14s0006g00820/VIT_01s0011g02080/VIT_08s0007g07010/VIT_06s0004g00360/novel.919/VIT_07s0005g00560/VIT_07s0151g00900/VIT_08s0032g00900/VIT_00s0174g00190/VIT_03s0017g01350/VIT_06s0080g00740/VIT_07s0005g06490/VIT_01s0011g01820/VIT_08s0007g08370/VIT_05s0020g02990/VIT_05s0020g04790/VIT_12s0035g01020/VIT_10s0003g02650/VIT_12s0134g00060/VIT_00s0317g00130/VIT_17s0119…	7	VIT_12s0059g02250/VIT_19s0014g02230/VIT_05s0020g01140/VIT_10s0003g00010/VIT_07s0141g00200/VIT_00s0616g00020/VIT_06s0004g06140
MF	GO:0005198	structural molecule activity	131/3299	214/11430	3.26312e-23	4.79679e-21	VIT_08s0040g01870/VIT_09s0002g01620/VIT_14s0006g00820/VIT_01s0011g02080/VIT_08s0007g07010/VIT_06s0004g00360/novel.919/VIT_07s0005g00560/VIT_07s0151g00900/VIT_08s0032g00900/VIT_00s0174g00190/VIT_03s0017g01350/VIT_06s0080g00740/VIT_07s0005g06490/VIT_01s0011g01820/VIT_08s0007g08370/VIT_05s0020g02990/VIT_05s0020g04790/VIT_12s0035g01020/VIT_10s0003g02650/VIT_12s0134g00060/VIT_00s0317g00130/VIT_17s0119…	-/-/-/-/-/-/-/-/-/-/-/-/-/-/-/-/-/-/-/-/-/-/-/-/-/-/-/-/-/-/-/-/-/-/-/-/-/-/-/-/-/-/-/-/-/-/-/-/-/-/-/-/-/-/-/-/-/-/-/-/-/-/-/-/-/-/-/-/-/-/-/-/-/-/-/-/-/-/-/-/-/-/-/-/-/-/-/-/-/-/-/-/-/-/-/-/-/-/-/-/-/-/-/-/-/-/-/-/-/-/-/-/-/-/-/-/-/-/-/-/-/-/-/-/-/-/-/-/-/-/-	131	123	VIT_08s0040g01870/VIT_09s0002g01620/VIT_14s0006g00820/VIT_01s0011g02080/VIT_08s0007g07010/VIT_06s0004g00360/novel.919/VIT_07s0005g00560/VIT_07s0151g00900/VIT_08s0032g00900/VIT_00s0174g00190/VIT_03s0017g01350/VIT_06s0080g00740/VIT_07s0005g06490/VIT_01s0011g01820/VIT_08s0007g08370/VIT_05s0020g02990/VIT_05s0020g04790/VIT_12s0035g01020/VIT_10s0003g02650/VIT_12s0134g00060/VIT_00s0317g00130/VIT_17s0119…	8	VIT_12s0059g02250/VIT_19s0014g02230/VIT_05s0020g01140/VIT_00s0370g00020/VIT_10s0003g00010/VIT_07s0141g00200/VIT_00s0616g00020/VIT_06s0004g06140
MF	GO:0016798	hydrolase activity, acting on glycosyl bonds	132/3299	295/11430	3.18993e-09	3.12613e-07	VIT_02s0025g01380/VIT_02s0025g00260/VIT_02s0012g02220/VIT_16s0022g00670/VIT_07s0005g00740/VIT_17s0000g02680/VIT_09s0002g06880/VIT_02s0025g01330/VIT_06s0061g00120/VIT_12s0059g01320/VIT_12s0134g00160/VIT_11s0016g00220/VIT_18s0001g05180/VIT_04s0008g00120/VIT_16s0022g02170/VIT_11s0052g01190/VIT_13s0064g00480/VIT_11s0052g01200/VIT_18s0001g12830/VIT_06s0009g00810/VIT_11s0052g01300/VIT_11s0052g01260/VIT…	-/-/-/-/-/-/-/-/-/-/-/-/-/-/-/-/-/-/-/-/-/-/-/-/-/-/-/-/-/-/-/-/-/-/-/-/-/-/-/-/-/-/-/-/-/-/-/-/-/-/-/-/-/-/-/-/-/-/-/-/-/-/-/-/-/-/-/-/-/-/-/-/-/-/-/-/-/-/-/-/-/-/-/-/-/-/-/-/-/-/-/-/-/-/-/-/-/-/-/-/-/-/-/-/-/-/-/-/-/-/-/-/-/-/-/-/-/-/-/-/-/-/-/-/-/-/-/-/-/-/-/-	132	27	VIT_02s0012g02220/VIT_06s0061g00120/VIT_05s0077g00280/VIT_06s0004g01430/VIT_06s0061g00100/VIT_11s0149g00280/VIT_11s0052g01250/VIT_08s0007g06060/VIT_01s0011g06250/VIT_06s0004g03840/VIT_18s0001g00560/VIT_01s0026g01660/VIT_06s0061g01520/VIT_05s0094g00220/VIT_06s0004g01420/VIT_18s0001g05030/VIT_07s0005g00410/VIT_05s0051g00010/VIT_18s0001g06520/VIT_00s0540g00020/VIT_17s0000g01760/VIT_15s0046g02640/VIT…	105	VIT_02s0025g01380/VIT_02s0025g00260/VIT_16s0022g00670/VIT_07s0005g00740/VIT_17s0000g02680/VIT_09s0002g06880/VIT_02s0025g01330/VIT_12s0059g01320/VIT_12s0134g00160/VIT_11s0016g00220/VIT_18s0001g05180/VIT_04s0008g00120/VIT_16s0022g02170/VIT_11s0052g01190/VIT_13s0064g00480/VIT_11s0052g01200/VIT_18s0001g12830/VIT_06s0009g00810/VIT_11s0052g01300/VIT_11s0052g01260/VIT_12s0121g00230/VIT_03s0038g02180/VIT…
MF	GO:0004553	hydrolase activity, hydrolyzing O-glycosyl compounds	127/3299	283/11430	5.09939e-09	3.74805e-07	VIT_02s0025g01380/VIT_02s0025g00260/VIT_02s0012g02220/VIT_16s0022g00670/VIT_07s0005g00740/VIT_17s0000g02680/VIT_09s0002g06880/VIT_02s0025g01330/VIT_06s0061g00120/VIT_12s0059g01320/VIT_12s0134g00160/VIT_11s0016g00220/VIT_18s0001g05180/VIT_04s0008g00120/VIT_16s0022g02170/VIT_11s0052g01190/VIT_13s0064g00480/VIT_11s0052g01200/VIT_18s0001g12830/VIT_06s0009g00810/VIT_11s0052g01300/VIT_11s0052g01260/VIT…	-/-/-/-/-/-/-/-/-/-/-/-/-/-/-/-/-/-/-/-/-/-/-/-/-/-/-/-/-/-/-/-/-/-/-/-/-/-/-/-/-/-/-/-/-/-/-/-/-/-/-/-/-/-/-/-/-/-/-/-/-/-/-/-/-/-/-/-/-/-/-/-/-/-/-/-/-/-/-/-/-/-/-/-/-/-/-/-/-/-/-/-/-/-/-/-/-/-/-/-/-/-/-/-/-/-/-/-/-/-/-/-/-/-/-/-/-/-/-/-/-/-/-/-/-/-/-	127	27	VIT_02s0012g02220/VIT_06s0061g00120/VIT_05s0077g00280/VIT_06s0004g01430/VIT_06s0061g00100/VIT_11s0149g00280/VIT_11s0052g01250/VIT_08s0007g06060/VIT_01s0011g06250/VIT_06s0004g03840/VIT_18s0001g00560/VIT_01s0026g01660/VIT_06s0061g01520/VIT_05s0094g00220/VIT_06s0004g01420/VIT_18s0001g05030/VIT_07s0005g00410/VIT_05s0051g00010/VIT_18s0001g06520/VIT_00s0540g00020/VIT_17s0000g01760/VIT_15s0046g02640/VIT…	100	VIT_02s0025g01380/VIT_02s0025g00260/VIT_16s0022g00670/VIT_07s0005g00740/VIT_17s0000g02680/VIT_09s0002g06880/VIT_02s0025g01330/VIT_12s0059g01320/VIT_12s0134g00160/VIT_11s0016g00220/VIT_18s0001g05180/VIT_04s0008g00120/VIT_16s0022g02170/VIT_11s0052g01190/VIT_13s0064g00480/VIT_11s0052g01200/VIT_18s0001g12830/VIT_06s0009g00810/VIT_11s0052g01300/VIT_11s0052g01260/VIT_12s0121g00230/VIT_03s0038g02180/VIT…
MF	GO:0008017	microtubule binding	36/3299	60/11430	4.75078e-07	2.79346e-05	VIT_06s0004g03810/VIT_04s0023g03060/VIT_03s0038g00350/VIT_18s0001g10090/VIT_07s0031g00130/VIT_09s0002g04480/VIT_07s0005g00940/VIT_19s0027g00080/VIT_04s0044g02020/VIT_08s0007g06820/VIT_07s0129g01080/VIT_03s0063g01120/VIT_02s0025g03480/VIT_19s0015g01150/VIT_08s0007g03090/VIT_03s0038g00700/VIT_00s0532g00020/VIT_05s0029g00400/VIT_05s0020g00620/VIT_17s0000g03290/VIT_19s0014g05070/VIT_18s0001g07550/VIT…	-/-/-/-/-/-/-/-/-/-/-/-/-/-/-/-/-/-/-/-/-/-/-/-/-/-/-/-/-/-/-/-/-/-/-/-	36	0		36	VIT_06s0004g03810/VIT_04s0023g03060/VIT_03s0038g00350/VIT_18s0001g10090/VIT_07s0031g00130/VIT_09s0002g04480/VIT_07s0005g00940/VIT_19s0027g00080/VIT_04s0044g02020/VIT_08s0007g06820/VIT_07s0129g01080/VIT_03s0063g01120/VIT_02s0025g03480/VIT_19s0015g01150/VIT_08s0007g03090/VIT_03s0038g00700/VIT_00s0532g00020/VIT_05s0029g00400/VIT_05s0020g00620/VIT_17s0000g03290/VIT_19s0014g05070/VIT_18s0001g07550/VIT…
MF	GO:0003777	microtubule motor activity	32/3299	53/11430	1.69017e-06	8.28185e-05	VIT_06s0004g03810/VIT_04s0023g03060/VIT_03s0038g00350/VIT_18s0001g10090/VIT_07s0031g00130/VIT_09s0002g04480/VIT_07s0005g00940/VIT_19s0027g00080/VIT_04s0044g02020/VIT_08s0007g06820/VIT_03s0063g01120/VIT_02s0025g03480/VIT_19s0015g01150/VIT_08s0007g03090/VIT_03s0038g00700/VIT_00s0532g00020/VIT_05s0029g00400/VIT_05s0020g00620/VIT_17s0000g03290/VIT_19s0014g05070/VIT_18s0001g07550/VIT_14s0060g01570/VIT…	-/-/-/-/-/-/-/-/-/-/-/-/-/-/-/-/-/-/-/-/-/-/-/-/-/-/-/-/-/-/-/-	32	0		32	VIT_06s0004g03810/VIT_04s0023g03060/VIT_03s0038g00350/VIT_18s0001g10090/VIT_07s0031g00130/VIT_09s0002g04480/VIT_07s0005g00940/VIT_19s0027g00080/VIT_04s0044g02020/VIT_08s0007g06820/VIT_03s0063g01120/VIT_02s0025g03480/VIT_19s0015g01150/VIT_08s0007g03090/VIT_03s0038g00700/VIT_00s0532g00020/VIT_05s0029g00400/VIT_05s0020g00620/VIT_17s0000g03290/VIT_19s0014g05070/VIT_18s0001g07550/VIT_14s0060g01570/VIT…
MF	GO:0015631	tubulin binding	36/3299	63/11430	2.44085e-06	0.000102516	VIT_06s0004g03810/VIT_04s0023g03060/VIT_03s0038g00350/VIT_18s0001g10090/VIT_07s0031g00130/VIT_09s0002g04480/VIT_07s0005g00940/VIT_19s0027g00080/VIT_04s0044g02020/VIT_08s0007g06820/VIT_07s0129g01080/VIT_03s0063g01120/VIT_02s0025g03480/VIT_19s0015g01150/VIT_08s0007g03090/VIT_03s0038g00700/VIT_00s0532g00020/VIT_05s0029g00400/VIT_05s0020g00620/VIT_17s0000g03290/VIT_19s0014g05070/VIT_18s0001g07550/VIT…	-/-/-/-/-/-/-/-/-/-/-/-/-/-/-/-/-/-/-/-/-/-/-/-/-/-/-/-/-/-/-/-/-/-/-/-	36	0		36	VIT_06s0004g03810/VIT_04s0023g03060/VIT_03s0038g00350/VIT_18s0001g10090/VIT_07s0031g00130/VIT_09s0002g04480/VIT_07s0005g00940/VIT_19s0027g00080/VIT_04s0044g02020/VIT_08s0007g06820/VIT_07s0129g01080/VIT_03s0063g01120/VIT_02s0025g03480/VIT_19s0015g01150/VIT_08s0007g03090/VIT_03s0038g00700/VIT_00s0532g00020/VIT_05s0029g00400/VIT_05s0020g00620/VIT_17s0000g03290/VIT_19s0014g05070/VIT_18s0001g07550/VIT…
MF	GO:0046527	glucosyltransferase activity	53/3299	106/11430	3.34174e-06	0.000122529	VIT_16s0039g02020/VIT_02s0012g02220/VIT_12s0028g00400/VIT_04s0079g00230/VIT_12s0134g00160/VIT_17s0053g00700/VIT_11s0016g00470/VIT_11s0052g01190/VIT_11s0052g01200/VIT_11s0052g01300/VIT_11s0052g01260/VIT_00s1349g00010/VIT_07s0005g01030/VIT_05s0062g00250/VIT_05s0062g00240/VIT_06s0004g01270/VIT_03s0038g04250/VIT_10s0116g00520/VIT_04s0008g05220/VIT_13s0064g00890/VIT_05s0029g01140/VIT_02s0012g02190/VIT…	-/-/-/-/-/-/-/-/-/-/-/-/-/-/-/-/-/-/-/-/-/-/-/-/-/-/-/-/-/-/-/-/-/-/-/-/-/-/-/-/-/-/-/-/-/-/-/-/-/-/-/-/-	53	9	VIT_02s0012g02220/VIT_00s1349g00010/VIT_05s0029g01140/VIT_11s0052g01250/VIT_01s0011g06250/VIT_19s0015g00730/VIT_00s1213g00010/VIT_13s0156g00210/VIT_05s0049g00010	44	VIT_16s0039g02020/VIT_12s0028g00400/VIT_04s0079g00230/VIT_12s0134g00160/VIT_17s0053g00700/VIT_11s0016g00470/VIT_11s0052g01190/VIT_11s0052g01200/VIT_11s0052g01300/VIT_11s0052g01260/VIT_07s0005g01030/VIT_05s0062g00250/VIT_05s0062g00240/VIT_06s0004g01270/VIT_03s0038g04250/VIT_10s0116g00520/VIT_04s0008g05220/VIT_13s0064g00890/VIT_02s0012g02190/VIT_18s0122g00120/VIT_11s0052g01280/VIT_18s0072g00370/VIT…
MF	GO:0016762	xyloglucan:xyloglucosyl transferase activity	20/3299	28/11430	3.75089e-06	0.000122529	VIT_02s0012g02220/VIT_12s0134g00160/VIT_11s0052g01190/VIT_11s0052g01200/VIT_11s0052g01300/VIT_11s0052g01260/VIT_05s0062g00250/VIT_05s0062g00240/VIT_10s0116g00520/VIT_11s0052g01250/VIT_11s0052g01280/VIT_01s0011g06250/VIT_01s0150g00460/VIT_11s0052g01180/VIT_01s0026g00200/VIT_03s0088g00650/VIT_11s0052g01270/VIT_11s0052g01320/VIT_05s0062g00480/VIT_05s0062g00610	-/-/-/-/-/-/-/-/-/-/-/-/-/-/-/-/-/-/-/-	20	3	VIT_02s0012g02220/VIT_11s0052g01250/VIT_01s0011g06250	17	VIT_12s0134g00160/VIT_11s0052g01190/VIT_11s0052g01200/VIT_11s0052g01300/VIT_11s0052g01260/VIT_05s0062g00250/VIT_05s0062g00240/VIT_10s0116g00520/VIT_11s0052g01280/VIT_01s0150g00460/VIT_11s0052g01180/VIT_01s0026g00200/VIT_03s0088g00650/VIT_11s0052g01270/VIT_11s0052g01320/VIT_05s0062g00480/VIT_05s0062g00610
MF	GO:0008092	cytoskeletal protein binding	44/3299	86/11430	1.04966e-05	0.0003086	VIT_06s0004g03810/VIT_04s0023g03060/VIT_03s0038g00350/VIT_18s0001g10090/VIT_07s0031g00130/VIT_05s0020g03890/VIT_09s0002g04480/VIT_07s0005g00940/VIT_07s0005g03310/VIT_19s0027g00080/VIT_11s0052g00670/VIT_06s0004g06500/VIT_04s0044g02020/VIT_08s0007g06820/VIT_07s0129g01080/VIT_03s0063g01120/VIT_02s0025g03480/VIT_19s0015g01150/VIT_08s0007g03090/VIT_03s0038g00700/VIT_00s0532g00020/VIT_05s0029g00400/VIT…	-/-/-/-/-/-/-/-/-/-/-/-/-/-/-/-/-/-/-/-/-/-/-/-/-/-/-/-/-/-/-/-/-/-/-/-/-/-/-/-/-/-/-/-	44	1	VIT_07s0005g03310	43	VIT_06s0004g03810/VIT_04s0023g03060/VIT_03s0038g00350/VIT_18s0001g10090/VIT_07s0031g00130/VIT_05s0020g03890/VIT_09s0002g04480/VIT_07s0005g00940/VIT_19s0027g00080/VIT_11s0052g00670/VIT_06s0004g06500/VIT_04s0044g02020/VIT_08s0007g06820/VIT_07s0129g01080/VIT_03s0063g01120/VIT_02s0025g03480/VIT_19s0015g01150/VIT_08s0007g03090/VIT_03s0038g00700/VIT_00s0532g00020/VIT_05s0029g00400/VIT_05s0020g00620/VIT…
MF	GO:0008236	serine-type peptidase activity	64/3299	140/11430	1.54626e-05	0.000378833	VIT_01s0011g02030/VIT_11s0052g00770/VIT_11s0052g00750/VIT_11s0052g00790/VIT_02s0025g04130/VIT_08s0040g01130/VIT_01s0011g02000/VIT_16s0022g02200/VIT_11s0065g00720/VIT_06s0061g01000/VIT_07s0129g00490/VIT_11s0016g00960/VIT_03s0091g01200/VIT_13s0019g02530/VIT_11s0103g00550/VIT_16s0098g01160/VIT_11s0037g00320/VIT_11s0206g00110/VIT_06s0061g00970/VIT_03s0038g02230/VIT_03s0063g00860/VIT_02s0025g02880/VIT…	-/-/-/-/-/-/-/-/-/-/-/-/-/-/-/-/-/-/-/-/-/-/-/-/-/-/-/-/-/-/-/-/-/-/-/-/-/-/-/-/-/-/-/-/-/-/-/-/-/-/-/-/-/-/-/-/-/-/-/-/-/-/-/-	64	13	VIT_01s0011g02000/VIT_06s0061g01000/VIT_06s0061g00970/VIT_00s0454g00010/VIT_00s1553g00010/VIT_02s0025g02850/VIT_14s0060g01230/VIT_00s0454g00030/VIT_13s0158g00080/VIT_18s0001g11150/VIT_06s0080g00150/VIT_08s0007g02800/VIT_18s0001g10330	51	VIT_01s0011g02030/VIT_11s0052g00770/VIT_11s0052g00750/VIT_11s0052g00790/VIT_02s0025g04130/VIT_08s0040g01130/VIT_16s0022g02200/VIT_11s0065g00720/VIT_07s0129g00490/VIT_11s0016g00960/VIT_03s0091g01200/VIT_13s0019g02530/VIT_11s0103g00550/VIT_16s0098g01160/VIT_11s0037g00320/VIT_11s0206g00110/VIT_03s0038g02230/VIT_03s0063g00860/VIT_02s0025g02880/VIT_11s0037g00800/VIT_18s0001g10350/VIT_08s0040g01040/VIT…
MF	GO:0017171	serine hydrolase activity	64/3299	140/11430	1.54626e-05	0.000378833	VIT_01s0011g02030/VIT_11s0052g00770/VIT_11s0052g00750/VIT_11s0052g00790/VIT_02s0025g04130/VIT_08s0040g01130/VIT_01s0011g02000/VIT_16s0022g02200/VIT_11s0065g00720/VIT_06s0061g01000/VIT_07s0129g00490/VIT_11s0016g00960/VIT_03s0091g01200/VIT_13s0019g02530/VIT_11s0103g00550/VIT_16s0098g01160/VIT_11s0037g00320/VIT_11s0206g00110/VIT_06s0061g00970/VIT_03s0038g02230/VIT_03s0063g00860/VIT_02s0025g02880/VIT…	-/-/-/-/-/-/-/-/-/-/-/-/-/-/-/-/-/-/-/-/-/-/-/-/-/-/-/-/-/-/-/-/-/-/-/-/-/-/-/-/-/-/-/-/-/-/-/-/-/-/-/-/-/-/-/-/-/-/-/-/-/-/-/-	64	13	VIT_01s0011g02000/VIT_06s0061g01000/VIT_06s0061g00970/VIT_00s0454g00010/VIT_00s1553g00010/VIT_02s0025g02850/VIT_14s0060g01230/VIT_00s0454g00030/VIT_13s0158g00080/VIT_18s0001g11150/VIT_06s0080g00150/VIT_08s0007g02800/VIT_18s0001g10330	51	VIT_01s0011g02030/VIT_11s0052g00770/VIT_11s0052g00750/VIT_11s0052g00790/VIT_02s0025g04130/VIT_08s0040g01130/VIT_16s0022g02200/VIT_11s0065g00720/VIT_07s0129g00490/VIT_11s0016g00960/VIT_03s0091g01200/VIT_13s0019g02530/VIT_11s0103g00550/VIT_16s0098g01160/VIT_11s0037g00320/VIT_11s0206g00110/VIT_03s0038g02230/VIT_03s0063g00860/VIT_02s0025g02880/VIT_11s0037g00800/VIT_18s0001g10350/VIT_08s0040g01040/VIT…
MF	GO:0003774	motor activity	36/3299	68/11430	2.50965e-05	0.000567568	VIT_06s0004g03810/VIT_04s0023g03060/VIT_03s0038g00350/VIT_18s0001g10090/VIT_07s0031g00130/VIT_09s0002g04480/VIT_07s0005g00940/VIT_19s0027g00080/VIT_04s0044g02020/VIT_08s0007g06820/VIT_03s0063g01120/VIT_02s0025g03480/VIT_19s0015g01150/VIT_08s0007g03090/VIT_03s0038g00700/VIT_00s0532g00020/VIT_05s0029g00400/VIT_05s0020g00620/VIT_17s0000g03290/VIT_19s0014g05070/VIT_18s0001g07550/VIT_14s0060g01570/VIT…	-/-/-/-/-/-/-/-/-/-/-/-/-/-/-/-/-/-/-/-/-/-/-/-/-/-/-/-/-/-/-/-/-/-/-/-	36	0		36	VIT_06s0004g03810/VIT_04s0023g03060/VIT_03s0038g00350/VIT_18s0001g10090/VIT_07s0031g00130/VIT_09s0002g04480/VIT_07s0005g00940/VIT_19s0027g00080/VIT_04s0044g02020/VIT_08s0007g06820/VIT_03s0063g01120/VIT_02s0025g03480/VIT_19s0015g01150/VIT_08s0007g03090/VIT_03s0038g00700/VIT_00s0532g00020/VIT_05s0029g00400/VIT_05s0020g00620/VIT_17s0000g03290/VIT_19s0014g05070/VIT_18s0001g07550/VIT_14s0060g01570/VIT…
MF	GO:0003700	DNA binding transcription factor activity	122/3299	322/11430	0.000248881	0.00522649	VIT_04s0008g01110/VIT_16s0100g00380/VIT_02s0025g04460/VIT_15s0048g02870/VIT_15s0046g01140/VIT_08s0058g00690/VIT_00s0179g00150/VIT_02s0025g01280/VIT_08s0007g08250/VIT_11s0016g00670/VIT_07s0005g02570/VIT_04s0008g05440/VIT_15s0021g02510/VIT_04s0008g05760/VIT_11s0016g03350/VIT_07s0191g00180/VIT_02s0025g02590/VIT_16s0100g00400/VIT_00s0299g00100/VIT_03s0063g00310/VIT_03s0063g00460/VIT_02s0025g04170/VIT…	-/-/-/-/-/-/-/-/-/-/-/-/-/-/-/-/-/-/-/-/-/-/-/-/-/-/-/-/-/-/-/-/-/-/-/-/-/-/-/-/-/-/-/-/-/-/-/-/-/-/-/-/-/-/-/-/-/-/-/-/-/-/-/-/-/-/-/-/-/-/-/-/-/-/-/-/-/-/-/-/-/-/-/-/-/-/-/-/-/-/-/-/-/-/-/-/-/-/-/-/-/-/-/-/-/-/-/-/-/-/-/-/-/-/-/-/-/-/-/-/-/-	122	53	VIT_04s0008g01110/VIT_15s0048g02870/VIT_00s0179g00150/VIT_08s0007g08250/VIT_07s0005g02570/VIT_07s0191g00180/VIT_02s0025g02590/VIT_00s0299g00100/VIT_03s0063g00310/VIT_02s0025g04170/VIT_01s0010g03930/VIT_08s0007g00570/VIT_07s0031g01980/VIT_00s0662g00040/VIT_18s0001g10150/VIT_03s0038g04450/VIT_01s0026g01550/VIT_07s0005g03260/VIT_16s0013g00890/VIT_05s0049g00510/VIT_00s0662g00030/VIT_16s0100g00720/VIT…	69	VIT_16s0100g00380/VIT_02s0025g04460/VIT_15s0046g01140/VIT_08s0058g00690/VIT_02s0025g01280/VIT_11s0016g00670/VIT_04s0008g05440/VIT_15s0021g02510/VIT_04s0008g05760/VIT_11s0016g03350/VIT_16s0100g00400/VIT_03s0063g00460/VIT_16s0013g00950/VIT_10s0116g01200/VIT_11s0016g02210/VIT_09s0002g06750/VIT_16s0013g00900/VIT_12s0028g02590/VIT_04s0008g02230/VIT_01s0026g01950/VIT_16s0013g01080/VIT_16s0013g00990/VIT…
MF	GO:0003743	translation initiation factor activity	16/3299	25/11430	0.000274259	0.00537547	VIT_15s0046g01500/VIT_05s0049g01770/VIT_18s0001g03220/VIT_06s0004g08180/VIT_00s0880g00020/VIT_08s0007g07180/VIT_14s0006g01990/VIT_19s0090g00420/VIT_12s0059g02370/VIT_14s0128g00480/VIT_11s0016g02120/VIT_10s0003g02250/VIT_03s0038g01950/VIT_19s0177g00100/VIT_11s0037g00520/VIT_04s0008g01200	-/-/-/-/-/-/-/-/-/-/-/-/-/-/-/-	16	16	VIT_15s0046g01500/VIT_05s0049g01770/VIT_18s0001g03220/VIT_06s0004g08180/VIT_00s0880g00020/VIT_08s0007g07180/VIT_14s0006g01990/VIT_19s0090g00420/VIT_12s0059g02370/VIT_14s0128g00480/VIT_11s0016g02120/VIT_10s0003g02250/VIT_03s0038g01950/VIT_19s0177g00100/VIT_11s0037g00520/VIT_04s0008g01200	0
MF	GO:0008135	translation factor activity, RNA binding	24/3299	44/11430	0.000306989	0.00564093	VIT_15s0046g01500/VIT_05s0049g01770/VIT_18s0001g03220/VIT_06s0004g08180/VIT_00s0880g00020/VIT_08s0007g07180/VIT_14s0006g01990/VIT_18s0041g01900/VIT_12s0035g01130/VIT_17s0000g01540/VIT_06s0009g02410/VIT_19s0090g00420/VIT_17s0000g06670/VIT_12s0059g02370/VIT_11s0016g03510/VIT_14s0128g00480/VIT_11s0016g02120/VIT_10s0003g02250/VIT_03s0038g01950/VIT_04s0008g06540/VIT_19s0177g00100/VIT_11s0037g00520/VIT…	-/-/-/-/-/-/-/-/-/-/-/-/-/-/-/-/-/-/-/-/-/-/-/-	24	24	VIT_15s0046g01500/VIT_05s0049g01770/VIT_18s0001g03220/VIT_06s0004g08180/VIT_00s0880g00020/VIT_08s0007g07180/VIT_14s0006g01990/VIT_18s0041g01900/VIT_12s0035g01130/VIT_17s0000g01540/VIT_06s0009g02410/VIT_19s0090g00420/VIT_17s0000g06670/VIT_12s0059g02370/VIT_11s0016g03510/VIT_14s0128g00480/VIT_11s0016g02120/VIT_10s0003g02250/VIT_03s0038g01950/VIT_04s0008g06540/VIT_19s0177g00100/VIT_11s0037g00520/VIT…	0
MF	GO:0004185	serine-type carboxypeptidase activity	23/3299	44/11430	0.000905298	0.0156563	VIT_01s0011g02030/VIT_11s0052g00770/VIT_11s0052g00750/VIT_11s0052g00790/VIT_08s0040g01130/VIT_01s0011g02000/VIT_11s0065g00720/VIT_03s0091g01200/VIT_11s0037g00320/VIT_03s0063g00860/VIT_11s0037g00800/VIT_08s0040g01040/VIT_13s0019g04030/VIT_17s0000g00370/VIT_03s0091g01290/VIT_14s0108g00110/VIT_08s0040g01140/VIT_14s0068g00260/VIT_06s0061g00530/VIT_13s0019g05130/VIT_13s0158g00080/VIT_01s0244g00100/VIT…	-/-/-/-/-/-/-/-/-/-/-/-/-/-/-/-/-/-/-/-/-/-/-	23	2	VIT_01s0011g02000/VIT_13s0158g00080	21	VIT_01s0011g02030/VIT_11s0052g00770/VIT_11s0052g00750/VIT_11s0052g00790/VIT_08s0040g01130/VIT_11s0065g00720/VIT_03s0091g01200/VIT_11s0037g00320/VIT_03s0063g00860/VIT_11s0037g00800/VIT_08s0040g01040/VIT_13s0019g04030/VIT_17s0000g00370/VIT_03s0091g01290/VIT_14s0108g00110/VIT_08s0040g01140/VIT_14s0068g00260/VIT_06s0061g00530/VIT_13s0019g05130/VIT_01s0244g00100/VIT_13s0158g00070
MF	GO:0004180	carboxypeptidase activity	23/3299	46/11430	0.0019717	0.0322044	VIT_01s0011g02030/VIT_11s0052g00770/VIT_11s0052g00750/VIT_11s0052g00790/VIT_08s0040g01130/VIT_01s0011g02000/VIT_11s0065g00720/VIT_03s0091g01200/VIT_11s0037g00320/VIT_03s0063g00860/VIT_11s0037g00800/VIT_08s0040g01040/VIT_13s0019g04030/VIT_17s0000g00370/VIT_03s0091g01290/VIT_14s0108g00110/VIT_08s0040g01140/VIT_14s0068g00260/VIT_06s0061g00530/VIT_13s0019g05130/VIT_13s0158g00080/VIT_01s0244g00100/VIT…	-/-/-/-/-/-/-/-/-/-/-/-/-/-/-/-/-/-/-/-/-/-/-	23	2	VIT_01s0011g02000/VIT_13s0158g00080	21	VIT_01s0011g02030/VIT_11s0052g00770/VIT_11s0052g00750/VIT_11s0052g00790/VIT_08s0040g01130/VIT_11s0065g00720/VIT_03s0091g01200/VIT_11s0037g00320/VIT_03s0063g00860/VIT_11s0037g00800/VIT_08s0040g01040/VIT_13s0019g04030/VIT_17s0000g00370/VIT_03s0091g01290/VIT_14s0108g00110/VIT_08s0040g01140/VIT_14s0068g00260/VIT_06s0061g00530/VIT_13s0019g05130/VIT_01s0244g00100/VIT_13s0158g00070
MF	GO:0016160	amylase activity	10/3299	15/11430	0.00264333	0.0409021	VIT_05s0077g00280/VIT_18s0001g00560/VIT_12s0059g02670/VIT_01s0026g01660/VIT_19s0015g00500/VIT_05s0051g00010/VIT_15s0046g02640/VIT_03s0063g00400/VIT_05s0020g01910/VIT_02s0025g02120	-/-/-/-/-/-/-/-/-/-	10	7	VIT_05s0077g00280/VIT_18s0001g00560/VIT_01s0026g01660/VIT_05s0051g00010/VIT_15s0046g02640/VIT_03s0063g00400/VIT_05s0020g01910	3	VIT_12s0059g02670/VIT_19s0015g00500/VIT_02s0025g02120
MF	GO:0015103	inorganic anion transmembrane transporter activity	13/3299	22/11430	0.0029487	0.042769	VIT_01s0011g04980/VIT_02s0025g02420/VIT_18s0001g04910/VIT_16s0098g01290/VIT_14s0068g02190/VIT_03s0038g04260/VIT_05s0020g03090/VIT_18s0001g04930/VIT_19s0015g01850/VIT_05s0020g03970/VIT_07s0130g00400/VIT_12s0035g01720/VIT_11s0118g00220	-/-/-/-/-/-/-/-/-/-/-/-/-	13	4	VIT_18s0001g04910/VIT_05s0020g03090/VIT_19s0015g01850/VIT_07s0130g00400	9	VIT_01s0011g04980/VIT_02s0025g02420/VIT_16s0098g01290/VIT_14s0068g02190/VIT_03s0038g04260/VIT_18s0001g04930/VIT_05s0020g03970/VIT_12s0035g01720/VIT_11s0118g00220
MF	GO:0008509	anion transmembrane transporter activity	21/3299	42/11430	0.00305493	0.042769	VIT_13s0073g00050/VIT_01s0011g04980/VIT_06s0004g00800/VIT_02s0025g02420/VIT_18s0001g04910/VIT_10s0003g04540/VIT_16s0098g01290/VIT_14s0068g02190/VIT_06s0004g00790/VIT_03s0038g04260/VIT_05s0020g03090/VIT_18s0001g04930/VIT_19s0015g01850/VIT_01s0011g01140/VIT_05s0020g03970/VIT_07s0130g00400/VIT_08s0056g01700/VIT_12s0035g01720/VIT_03s0038g02860/VIT_11s0118g00220/VIT_01s0011g04200	-/-/-/-/-/-/-/-/-/-/-/-/-/-/-/-/-/-/-/-/-	21	7	VIT_06s0004g00800/VIT_18s0001g04910/VIT_10s0003g04540/VIT_06s0004g00790/VIT_05s0020g03090/VIT_19s0015g01850/VIT_07s0130g00400	14	VIT_13s0073g00050/VIT_01s0011g04980/VIT_02s0025g02420/VIT_16s0098g01290/VIT_14s0068g02190/VIT_03s0038g04260/VIT_18s0001g04930/VIT_01s0011g01140/VIT_05s0020g03970/VIT_08s0056g01700/VIT_12s0035g01720/VIT_03s0038g02860/VIT_11s0118g00220/VIT_01s0011g04200
MF	GO:0140110	transcription regulator activity	126/3299	355/11430	0.00350424	0.0466371	VIT_04s0008g01110/VIT_16s0100g00380/VIT_02s0025g04460/VIT_15s0048g02870/VIT_15s0046g01140/VIT_08s0058g00690/VIT_00s0179g00150/VIT_02s0025g01280/VIT_08s0007g08250/VIT_11s0016g00670/VIT_07s0005g02570/VIT_04s0008g05440/VIT_15s0021g02510/VIT_04s0008g05760/VIT_11s0016g03350/VIT_07s0191g00180/VIT_02s0025g02590/VIT_16s0100g00400/VIT_00s0299g00100/VIT_03s0063g00310/VIT_03s0063g00460/VIT_02s0025g04170/VIT…	-/-/-/-/-/-/-/-/-/-/-/-/-/-/-/-/-/-/-/-/-/-/-/-/-/-/-/-/-/-/-/-/-/-/-/-/-/-/-/-/-/-/-/-/-/-/-/-/-/-/-/-/-/-/-/-/-/-/-/-/-/-/-/-/-/-/-/-/-/-/-/-/-/-/-/-/-/-/-/-/-/-/-/-/-/-/-/-/-/-/-/-/-/-/-/-/-/-/-/-/-/-/-/-/-/-/-/-/-/-/-/-/-/-/-/-/-/-/-/-/-/-/-/-/-/-	126	57	VIT_04s0008g01110/VIT_15s0048g02870/VIT_00s0179g00150/VIT_08s0007g08250/VIT_07s0005g02570/VIT_07s0191g00180/VIT_02s0025g02590/VIT_00s0299g00100/VIT_03s0063g00310/VIT_02s0025g04170/VIT_01s0010g03930/VIT_08s0007g00570/VIT_07s0031g01980/VIT_00s0662g00040/VIT_18s0001g10150/VIT_03s0038g04450/VIT_01s0026g01550/VIT_07s0005g03260/VIT_16s0013g00890/VIT_05s0049g00510/VIT_00s0662g00030/VIT_16s0100g00720/VIT…	69	VIT_16s0100g00380/VIT_02s0025g04460/VIT_15s0046g01140/VIT_08s0058g00690/VIT_02s0025g01280/VIT_11s0016g00670/VIT_04s0008g05440/VIT_15s0021g02510/VIT_04s0008g05760/VIT_11s0016g03350/VIT_16s0100g00400/VIT_03s0063g00460/VIT_16s0013g00950/VIT_10s0116g01200/VIT_11s0016g02210/VIT_09s0002g06750/VIT_16s0013g00900/VIT_12s0028g02590/VIT_04s0008g02230/VIT_01s0026g01950/VIT_16s0013g01080/VIT_16s0013g00990/VIT…
MF	GO:0043565	sequence-specific DNA binding	65/3299	168/11430	0.00364848	0.0466371	VIT_04s0008g01110/VIT_15s0048g02870/VIT_11s0016g04080/VIT_15s0046g01140/VIT_08s0058g00690/VIT_00s0179g00150/VIT_02s0025g01280/VIT_07s0005g02570/VIT_15s0021g02510/VIT_04s0008g05760/VIT_07s0191g00180/VIT_02s0025g02590/VIT_00s0299g00100/VIT_03s0063g00310/VIT_02s0025g04170/VIT_01s0010g03930/VIT_10s0116g01200/VIT_11s0016g02210/VIT_08s0007g00570/VIT_12s0028g02590/VIT_01s0026g01950/VIT_03s0038g04450/VIT…	-/-/-/-/-/-/-/-/-/-/-/-/-/-/-/-/-/-/-/-/-/-/-/-/-/-/-/-/-/-/-/-/-/-/-/-/-/-/-/-/-/-/-/-/-/-/-/-/-/-/-/-/-/-/-/-/-/-/-/-/-/-/-/-/-	65	33	VIT_04s0008g01110/VIT_15s0048g02870/VIT_11s0016g04080/VIT_00s0179g00150/VIT_07s0005g02570/VIT_07s0191g00180/VIT_02s0025g02590/VIT_00s0299g00100/VIT_03s0063g00310/VIT_02s0025g04170/VIT_01s0010g03930/VIT_08s0007g00570/VIT_03s0038g04450/VIT_01s0026g01550/VIT_16s0100g00720/VIT_08s0007g05170/VIT_07s0031g01320/VIT_13s0175g00120/VIT_16s0098g01170/VIT_10s0003g01600/VIT_10s0003g02810/VIT_02s0025g01020/VIT…	32	VIT_15s0046g01140/VIT_08s0058g00690/VIT_02s0025g01280/VIT_15s0021g02510/VIT_04s0008g05760/VIT_10s0116g01200/VIT_11s0016g02210/VIT_12s0028g02590/VIT_01s0026g01950/VIT_06s0004g08070/VIT_09s0002g03750/VIT_13s0067g02900/VIT_19s0014g01780/VIT_03s0038g00860/VIT_18s0001g14890/VIT_13s0019g04390/VIT_18s0001g10380/VIT_12s0028g01410/VIT_16s0050g02510/VIT_08s0007g07550/VIT_00s0463g00010/VIT_18s0001g13740/VIT…
C3vsC9
Category	GOID	Description	GeneRatio	BgRatio	pvalue	padj	geneID	geneName	Count	Up	Up_Gene_id	Down	Down_Gene_id
MF	GO:0016682	oxidoreductase activity, acting on diphenols and related substances as donors, oxygen as acceptor	10/4046	10/11730	2.36653e-05	0.00702725	VIT_10s0116g00560/VIT_00s0480g00070/VIT_00s0480g00060/VIT_03s0038g04730/VIT_02s0033g01380/VIT_00s0480g00030/VIT_00s0480g00040/VIT_12s0142g00430/VIT_02s0033g01400/VIT_00s0399g00060	-/-/-/-/-/-/-/-/-/-	10	2	VIT_00s0480g00060/VIT_00s0399g00060	8	VIT_10s0116g00560/VIT_00s0480g00070/VIT_03s0038g04730/VIT_02s0033g01380/VIT_00s0480g00030/VIT_00s0480g00040/VIT_12s0142g00430/VIT_02s0033g01400
MF	GO:0016679	oxidoreductase activity, acting on diphenols and related substances as donors	13/4046	15/11730	4.7005e-05	0.00702725	VIT_10s0116g00560/VIT_00s0480g00070/VIT_00s0480g00060/VIT_03s0038g04730/VIT_19s0014g03850/VIT_03s0017g00940/VIT_02s0033g01380/VIT_00s0480g00030/VIT_00s0480g00040/VIT_12s0142g00430/VIT_02s0033g01400/VIT_01s0150g00160/VIT_00s0399g00060	-/-/-/-/-/-/-/-/-/-/-/-/-	13	2	VIT_00s0480g00060/VIT_00s0399g00060	11	VIT_10s0116g00560/VIT_00s0480g00070/VIT_03s0038g04730/VIT_19s0014g03850/VIT_03s0017g00940/VIT_02s0033g01380/VIT_00s0480g00030/VIT_00s0480g00040/VIT_12s0142g00430/VIT_02s0033g01400/VIT_01s0150g00160
MF	GO:0016835	carbon-oxygen lyase activity	52/4046	99/11730	0.000163499	0.0134395	VIT_12s0134g00020/VIT_14s0066g01210/VIT_00s0572g00010/novel.1735/VIT_06s0061g01300/VIT_00s0266g00010/VIT_19s0014g04930/VIT_18s0001g02550/VIT_10s0116g00750/VIT_00s0372g00070/VIT_00s0372g00040/VIT_14s0030g00660/VIT_00s0361g00060/VIT_13s0019g04190/VIT_18s0001g07400/VIT_17s0000g08450/VIT_18s0001g04430/VIT_19s0014g04810/VIT_17s0000g04540/VIT_12s0059g02710/VIT_00s0572g00020/VIT_08s0007g06860/VIT_12s002…	-/-/-/-/-/-/-/-/-/-/-/-/-/-/-/-/-/-/-/-/-/-/-/-/-/-/-/-/-/-/-/-/-/-/-/-/-/-/-/-/-/-/-/-/-/-/-/-/-/-/-/-	52	2	VIT_18s0001g07400/VIT_16s0022g01770	50	VIT_12s0134g00020/VIT_14s0066g01210/VIT_00s0572g00010/novel.1735/VIT_06s0061g01300/VIT_00s0266g00010/VIT_19s0014g04930/VIT_18s0001g02550/VIT_10s0116g00750/VIT_00s0372g00070/VIT_00s0372g00040/VIT_14s0030g00660/VIT_00s0361g00060/VIT_13s0019g04190/VIT_17s0000g08450/VIT_18s0001g04430/VIT_19s0014g04810/VIT_17s0000g04540/VIT_12s0059g02710/VIT_00s0572g00020/VIT_08s0007g06860/VIT_12s0028g00590/VIT_00s037…
MF	GO:0016829	lyase activity	84/4046	176/11730	0.000179793	0.0134395	VIT_12s0134g00020/VIT_14s0066g01210/VIT_12s0057g01240/VIT_00s0572g00010/novel.1735/VIT_06s0061g01300/VIT_00s0266g00010/VIT_18s0076g00360/VIT_19s0015g01720/VIT_19s0014g01390/VIT_19s0014g04930/VIT_12s0028g02180/VIT_18s0001g02550/VIT_03s0038g00670/VIT_10s0116g00750/VIT_06s0009g00850/VIT_00s0372g00070/VIT_00s0372g00040/VIT_06s0004g06320/VIT_08s0007g03830/VIT_17s0000g02140/VIT_14s0030g00660/VIT_00s036…	-/-/-/-/-/-/-/-/-/-/-/-/-/-/-/-/-/-/-/-/-/-/-/-/-/-/-/-/-/-/-/-/-/-/-/-/-/-/-/-/-/-/-/-/-/-/-/-/-/-/-/-/-/-/-/-/-/-/-/-/-/-/-/-/-/-/-/-/-/-/-/-/-/-/-/-/-/-/-/-/-/-/-/-	84	15	VIT_19s0015g01720/VIT_19s0014g01390/VIT_12s0028g02180/VIT_17s0000g02140/VIT_01s0011g02740/VIT_18s0001g07400/VIT_03s0017g00650/VIT_01s0010g00990/VIT_04s0210g00050/VIT_16s0022g01770/VIT_12s0055g00710/VIT_01s0010g03940/VIT_17s0000g08990/VIT_18s0157g00070/VIT_14s0060g01700	69	VIT_12s0134g00020/VIT_14s0066g01210/VIT_12s0057g01240/VIT_00s0572g00010/novel.1735/VIT_06s0061g01300/VIT_00s0266g00010/VIT_18s0076g00360/VIT_19s0014g04930/VIT_18s0001g02550/VIT_03s0038g00670/VIT_10s0116g00750/VIT_06s0009g00850/VIT_00s0372g00070/VIT_00s0372g00040/VIT_06s0004g06320/VIT_08s0007g03830/VIT_14s0030g00660/VIT_00s0361g00060/VIT_13s0019g04190/VIT_17s0000g08450/VIT_11s0016g00870/VIT_18s000…
MF	GO:0016160	amylase activity	12/4046	15/11730	0.000406955	0.0229944	VIT_05s0020g01910/VIT_02s0012g00170/VIT_05s0077g00280/VIT_12s0059g02670/VIT_05s0051g00010/VIT_18s0001g00560/VIT_01s0026g01660/VIT_19s0015g00500/VIT_03s0063g00400/VIT_02s0025g02120/VIT_15s0046g02640/VIT_03s0063g00450	-/-/-/-/-/-/-/-/-/-/-/-	12	7	VIT_05s0020g01910/VIT_02s0012g00170/VIT_05s0077g00280/VIT_05s0051g00010/VIT_18s0001g00560/VIT_01s0026g01660/VIT_19s0015g00500	5	VIT_12s0059g02670/VIT_03s0063g00400/VIT_02s0025g02120/VIT_15s0046g02640/VIT_03s0063g00450
MF	GO:0010333	terpene synthase activity	31/4046	54/11730	0.000461426	0.0229944	VIT_12s0134g00020/VIT_00s0572g00010/novel.1735/VIT_00s0266g00010/VIT_19s0014g04930/VIT_10s0116g00750/VIT_00s0372g00070/VIT_00s0372g00040/VIT_00s0361g00060/VIT_18s0001g04430/VIT_19s0014g04810/VIT_12s0059g02710/VIT_00s0572g00020/VIT_08s0007g06860/VIT_00s0372g00080/VIT_13s0084g00010/VIT_00s0847g00020/VIT_19s0014g04900/novel.818/VIT_19s0014g04800/VIT_00s0392g00030/VIT_00s0450g00010/VIT_13s0067g03700/…	-/-/-/-/-/-/-/-/-/-/-/-/-/-/-/-/-/-/-/-/-/-/-/-/-/-/-/-/-/-/-	31	0		31	VIT_12s0134g00020/VIT_00s0572g00010/novel.1735/VIT_00s0266g00010/VIT_19s0014g04930/VIT_10s0116g00750/VIT_00s0372g00070/VIT_00s0372g00040/VIT_00s0361g00060/VIT_18s0001g04430/VIT_19s0014g04810/VIT_12s0059g02710/VIT_00s0572g00020/VIT_08s0007g06860/VIT_00s0372g00080/VIT_13s0084g00010/VIT_00s0847g00020/VIT_19s0014g04900/novel.818/VIT_19s0014g04800/VIT_00s0392g00030/VIT_00s0450g00010/VIT_13s0067g03700/…
MF	GO:0016838	carbon-oxygen lyase activity, acting on phosphates	32/4046	57/11730	0.000644159	0.0275148	VIT_12s0134g00020/VIT_00s0572g00010/novel.1735/VIT_00s0266g00010/VIT_19s0014g04930/VIT_10s0116g00750/VIT_00s0372g00070/VIT_00s0372g00040/VIT_00s0361g00060/VIT_13s0019g04190/VIT_18s0001g04430/VIT_19s0014g04810/VIT_12s0059g02710/VIT_00s0572g00020/VIT_08s0007g06860/VIT_00s0372g00080/VIT_13s0084g00010/VIT_00s0847g00020/VIT_19s0014g04900/novel.818/VIT_19s0014g04800/VIT_00s0392g00030/VIT_00s0450g00010/…	-/-/-/-/-/-/-/-/-/-/-/-/-/-/-/-/-/-/-/-/-/-/-/-/-/-/-/-/-/-/-/-	32	0		32	VIT_12s0134g00020/VIT_00s0572g00010/novel.1735/VIT_00s0266g00010/VIT_19s0014g04930/VIT_10s0116g00750/VIT_00s0372g00070/VIT_00s0372g00040/VIT_00s0361g00060/VIT_13s0019g04190/VIT_18s0001g04430/VIT_19s0014g04810/VIT_12s0059g02710/VIT_00s0572g00020/VIT_08s0007g06860/VIT_00s0372g00080/VIT_13s0084g00010/VIT_00s0847g00020/VIT_19s0014g04900/novel.818/VIT_19s0014g04800/VIT_00s0392g00030/VIT_00s0450g00010/…
C3vsCK4
Category	GOID	Description	GeneRatio	BgRatio	pvalue	padj	geneID	geneName	Count	Up	Up_Gene_id	Down	Down_Gene_id
BP	GO:0015979	photosynthesis	33/2847	46/7531	2.93016e-06	0.00133908	VIT_19s0027g00200/VIT_07s0151g01000/VIT_07s0141g00570/VIT_14s0081g00060/VIT_10s0003g04350/VIT_13s0064g01080/VIT_00s0125g00280/VIT_12s0028g01080/VIT_09s0002g04320/VIT_01s0137g00210/VIT_05s0020g03180/VIT_04s0023g00410/VIT_19s0015g01760/VIT_11s0016g01400/VIT_04s0044g01410/VIT_18s0122g00680/VIT_13s0019g02630/VIT_07s0005g04920/VIT_00s0207g00210/VIT_00s0904g00010/VIT_18s0001g11710/VIT_04s0008g01730/VIT…	-/-/-/-/-/-/-/-/-/-/-/-/-/-/-/-/-/-/-/-/-/-/-/-/-/-/-/-/-/-/-/-/-	33	2	VIT_14s0060g00850/VIT_18s0001g09110	31	VIT_19s0027g00200/VIT_07s0151g01000/VIT_07s0141g00570/VIT_14s0081g00060/VIT_10s0003g04350/VIT_13s0064g01080/VIT_00s0125g00280/VIT_12s0028g01080/VIT_09s0002g04320/VIT_01s0137g00210/VIT_05s0020g03180/VIT_04s0023g00410/VIT_19s0015g01760/VIT_11s0016g01400/VIT_04s0044g01410/VIT_18s0122g00680/VIT_13s0019g02630/VIT_07s0005g04920/VIT_00s0207g00210/VIT_00s0904g00010/VIT_18s0001g11710/VIT_04s0008g01730/VIT…
CC	GO:0009579	thylakoid	33/862	45/2444	1.71007e-07	9.31986e-06	VIT_19s0027g00200/VIT_07s0151g01000/VIT_07s0141g00570/VIT_14s0081g00060/VIT_10s0003g04350/VIT_19s0014g03850/VIT_13s0064g01080/VIT_00s0125g00280/VIT_12s0028g01080/VIT_09s0002g04320/VIT_01s0137g00210/VIT_05s0020g03180/VIT_04s0023g00410/VIT_03s0063g01460/VIT_19s0015g01760/VIT_11s0016g01400/VIT_03s0017g00940/VIT_04s0044g01410/VIT_18s0122g00680/VIT_07s0005g04920/VIT_00s0207g00210/VIT_00s0904g00010/VIT…	-/-/-/-/-/-/-/-/-/-/-/-/-/-/-/-/-/-/-/-/-/-/-/-/-/-/-/-/-/-/-/-/-	33	2	VIT_14s0060g00850/VIT_18s0001g09110	31	VIT_19s0027g00200/VIT_07s0151g01000/VIT_07s0141g00570/VIT_14s0081g00060/VIT_10s0003g04350/VIT_19s0014g03850/VIT_13s0064g01080/VIT_00s0125g00280/VIT_12s0028g01080/VIT_09s0002g04320/VIT_01s0137g00210/VIT_05s0020g03180/VIT_04s0023g00410/VIT_03s0063g01460/VIT_19s0015g01760/VIT_11s0016g01400/VIT_03s0017g00940/VIT_04s0044g01410/VIT_18s0122g00680/VIT_07s0005g04920/VIT_00s0207g00210/VIT_00s0904g00010/VIT…
CC	GO:0044436	thylakoid part	33/862	45/2444	1.71007e-07	9.31986e-06	VIT_19s0027g00200/VIT_07s0151g01000/VIT_07s0141g00570/VIT_14s0081g00060/VIT_10s0003g04350/VIT_19s0014g03850/VIT_13s0064g01080/VIT_00s0125g00280/VIT_12s0028g01080/VIT_09s0002g04320/VIT_01s0137g00210/VIT_05s0020g03180/VIT_04s0023g00410/VIT_03s0063g01460/VIT_19s0015g01760/VIT_11s0016g01400/VIT_03s0017g00940/VIT_04s0044g01410/VIT_18s0122g00680/VIT_07s0005g04920/VIT_00s0207g00210/VIT_00s0904g00010/VIT…	-/-/-/-/-/-/-/-/-/-/-/-/-/-/-/-/-/-/-/-/-/-/-/-/-/-/-/-/-/-/-/-/-	33	2	VIT_14s0060g00850/VIT_18s0001g09110	31	VIT_19s0027g00200/VIT_07s0151g01000/VIT_07s0141g00570/VIT_14s0081g00060/VIT_10s0003g04350/VIT_19s0014g03850/VIT_13s0064g01080/VIT_00s0125g00280/VIT_12s0028g01080/VIT_09s0002g04320/VIT_01s0137g00210/VIT_05s0020g03180/VIT_04s0023g00410/VIT_03s0063g01460/VIT_19s0015g01760/VIT_11s0016g01400/VIT_03s0017g00940/VIT_04s0044g01410/VIT_18s0122g00680/VIT_07s0005g04920/VIT_00s0207g00210/VIT_00s0904g00010/VIT…
CC	GO:0034357	photosynthetic membrane	31/862	43/2444	7.72745e-07	2.80764e-05	VIT_19s0027g00200/VIT_07s0151g01000/VIT_07s0141g00570/VIT_14s0081g00060/VIT_10s0003g04350/VIT_19s0014g03850/VIT_13s0064g01080/VIT_00s0125g00280/VIT_12s0028g01080/VIT_09s0002g04320/VIT_01s0137g00210/VIT_05s0020g03180/VIT_04s0023g00410/VIT_19s0015g01760/VIT_11s0016g01400/VIT_03s0017g00940/VIT_04s0044g01410/VIT_18s0122g00680/VIT_07s0005g04920/VIT_00s0207g00210/VIT_00s0904g00010/VIT_18s0001g11710/VIT…	-/-/-/-/-/-/-/-/-/-/-/-/-/-/-/-/-/-/-/-/-/-/-/-/-/-/-/-/-/-/-	31	2	VIT_14s0060g00850/VIT_18s0001g09110	29	VIT_19s0027g00200/VIT_07s0151g01000/VIT_07s0141g00570/VIT_14s0081g00060/VIT_10s0003g04350/VIT_19s0014g03850/VIT_13s0064g01080/VIT_00s0125g00280/VIT_12s0028g01080/VIT_09s0002g04320/VIT_01s0137g00210/VIT_05s0020g03180/VIT_04s0023g00410/VIT_19s0015g01760/VIT_11s0016g01400/VIT_03s0017g00940/VIT_04s0044g01410/VIT_18s0122g00680/VIT_07s0005g04920/VIT_00s0207g00210/VIT_00s0904g00010/VIT_18s0001g11710/VIT…
CC	GO:0009521	photosystem	29/862	40/2444	1.47657e-06	4.02366e-05	VIT_19s0027g00200/VIT_07s0151g01000/VIT_07s0141g00570/VIT_14s0081g00060/VIT_10s0003g04350/VIT_13s0064g01080/VIT_00s0125g00280/VIT_12s0028g01080/VIT_09s0002g04320/VIT_01s0137g00210/VIT_05s0020g03180/VIT_04s0023g00410/VIT_19s0015g01760/VIT_11s0016g01400/VIT_04s0044g01410/VIT_18s0122g00680/VIT_07s0005g04920/VIT_00s0207g00210/VIT_00s0904g00010/VIT_18s0001g11710/VIT_04s0008g01730/VIT_14s0060g00850/VIT…	-/-/-/-/-/-/-/-/-/-/-/-/-/-/-/-/-/-/-/-/-/-/-/-/-/-/-/-/-	29	2	VIT_14s0060g00850/VIT_18s0001g09110	27	VIT_19s0027g00200/VIT_07s0151g01000/VIT_07s0141g00570/VIT_14s0081g00060/VIT_10s0003g04350/VIT_13s0064g01080/VIT_00s0125g00280/VIT_12s0028g01080/VIT_09s0002g04320/VIT_01s0137g00210/VIT_05s0020g03180/VIT_04s0023g00410/VIT_19s0015g01760/VIT_11s0016g01400/VIT_04s0044g01410/VIT_18s0122g00680/VIT_07s0005g04920/VIT_00s0207g00210/VIT_00s0904g00010/VIT_18s0001g11710/VIT_04s0008g01730/VIT_13s0019g00260/VIT…
CC	GO:0009523	photosystem II	19/862	27/2444	0.000201322	0.00438882	VIT_19s0027g00200/VIT_07s0141g00570/VIT_14s0081g00060/VIT_13s0064g01080/VIT_12s0028g01080/VIT_01s0137g00210/VIT_11s0016g01400/VIT_18s0122g00680/VIT_00s0207g00210/VIT_00s0904g00010/VIT_18s0001g11710/VIT_04s0008g01730/VIT_14s0060g00850/VIT_13s0019g00260/VIT_07s0005g04400/VIT_04s0008g04310/VIT_13s0019g00320/VIT_14s0128g00030/VIT_18s0001g15360	-/-/-/-/-/-/-/-/-/-/-/-/-/-/-/-/-/-/-	19	1	VIT_14s0060g00850	18	VIT_19s0027g00200/VIT_07s0141g00570/VIT_14s0081g00060/VIT_13s0064g01080/VIT_12s0028g01080/VIT_01s0137g00210/VIT_11s0016g01400/VIT_18s0122g00680/VIT_00s0207g00210/VIT_00s0904g00010/VIT_18s0001g11710/VIT_04s0008g01730/VIT_13s0019g00260/VIT_07s0005g04400/VIT_04s0008g04310/VIT_13s0019g00320/VIT_14s0128g00030/VIT_18s0001g15360
CC	GO:0042651	thylakoid membrane	16/862	23/2444	0.000806966	0.0146599	VIT_19s0027g00200/VIT_19s0014g03850/VIT_13s0064g01080/VIT_12s0028g01080/VIT_03s0017g00940/VIT_18s0122g00680/VIT_00s0207g00210/VIT_00s0904g00010/VIT_18s0001g11710/VIT_14s0060g00850/VIT_13s0019g00260/VIT_07s0005g04400/VIT_04s0008g04310/VIT_13s0019g00320/VIT_14s0128g00030/VIT_18s0001g15360	-/-/-/-/-/-/-/-/-/-/-/-/-/-/-/-	16	1	VIT_14s0060g00850	15	VIT_19s0027g00200/VIT_19s0014g03850/VIT_13s0064g01080/VIT_12s0028g01080/VIT_03s0017g00940/VIT_18s0122g00680/VIT_00s0207g00210/VIT_00s0904g00010/VIT_18s0001g11710/VIT_13s0019g00260/VIT_07s0005g04400/VIT_04s0008g04310/VIT_13s0019g00320/VIT_14s0128g00030/VIT_18s0001g15360
CC	GO:0009654	photosystem II oxygen evolving complex	14/862	20/2444	0.00158995	0.0247577	VIT_19s0027g00200/VIT_13s0064g01080/VIT_12s0028g01080/VIT_18s0122g00680/VIT_00s0207g00210/VIT_00s0904g00010/VIT_18s0001g11710/VIT_14s0060g00850/VIT_13s0019g00260/VIT_07s0005g04400/VIT_04s0008g04310/VIT_13s0019g00320/VIT_14s0128g00030/VIT_18s0001g15360	-/-/-/-/-/-/-/-/-/-/-/-/-/-	14	1	VIT_14s0060g00850	13	VIT_19s0027g00200/VIT_13s0064g01080/VIT_12s0028g01080/VIT_18s0122g00680/VIT_00s0207g00210/VIT_00s0904g00010/VIT_18s0001g11710/VIT_13s0019g00260/VIT_07s0005g04400/VIT_04s0008g04310/VIT_13s0019g00320/VIT_14s0128g00030/VIT_18s0001g15360
CC	GO:1990204	oxidoreductase complex	14/862	21/2444	0.00323581	0.044088	VIT_19s0027g00200/VIT_13s0064g01080/VIT_12s0028g01080/VIT_18s0122g00680/VIT_00s0207g00210/VIT_00s0904g00010/VIT_18s0001g11710/VIT_14s0060g00850/VIT_13s0019g00260/VIT_07s0005g04400/VIT_04s0008g04310/VIT_13s0019g00320/VIT_14s0128g00030/VIT_18s0001g15360	-/-/-/-/-/-/-/-/-/-/-/-/-/-	14	1	VIT_14s0060g00850	13	VIT_19s0027g00200/VIT_13s0064g01080/VIT_12s0028g01080/VIT_18s0122g00680/VIT_00s0207g00210/VIT_00s0904g00010/VIT_18s0001g11710/VIT_13s0019g00260/VIT_07s0005g04400/VIT_04s0008g04310/VIT_13s0019g00320/VIT_14s0128g00030/VIT_18s0001g15360
MF	GO:0016701	oxidoreductase activity, acting on single donors with incorporation of molecular oxygen	33/4195	46/11656	8.38338e-07	0.000248986	VIT_19s0093g00550/VIT_05s0020g03170/VIT_14s0128g00780/VIT_02s0087g00910/VIT_14s0128g00790/VIT_06s0004g01450/VIT_06s0004g01500/VIT_00s0265g00170/VIT_06s0061g00790/VIT_13s0064g01480/VIT_14s0108g00090/VIT_03s0017g01240/VIT_09s0002g01080/VIT_06s0004g01510/VIT_06s0004g01470/VIT_10s0003g01390/VIT_18s0001g06320/VIT_06s0004g00610/VIT_18s0001g02700/VIT_19s0014g01800/VIT_13s0064g00840/VIT_06s0004g01580/VIT…	-/-/-/-/-/-/-/-/-/-/-/-/-/-/-/-/-/-/-/-/-/-/-/-/-/-/-/-/-/-/-/-/-	33	16	VIT_19s0093g00550/VIT_14s0128g00780/VIT_14s0128g00790/VIT_06s0004g01500/VIT_00s0265g00170/VIT_06s0061g00790/VIT_03s0017g01240/VIT_10s0003g01390/VIT_18s0001g02700/VIT_19s0014g01800/VIT_06s0004g01580/VIT_17s0000g05790/VIT_10s0003g03750/VIT_09s0002g02940/VIT_04s0008g07020/VIT_12s0028g02070	17	VIT_05s0020g03170/VIT_02s0087g00910/VIT_06s0004g01450/VIT_13s0064g01480/VIT_14s0108g00090/VIT_09s0002g01080/VIT_06s0004g01510/VIT_06s0004g01470/VIT_18s0001g06320/VIT_06s0004g00610/VIT_13s0064g00840/VIT_13s0064g01500/VIT_01s0010g02750/VIT_06s0004g01460/VIT_13s0064g00810/VIT_13s0064g01490/VIT_11s0016g02800
MF	GO:0016702	oxidoreductase activity, acting on single donors with incorporation of molecular oxygen, incorporation of two atoms of oxygen	26/4195	38/11656	4.74443e-05	0.00487231	VIT_19s0093g00550/VIT_05s0020g03170/VIT_14s0128g00780/VIT_02s0087g00910/VIT_14s0128g00790/VIT_06s0004g01450/VIT_06s0004g01500/VIT_00s0265g00170/VIT_13s0064g01480/VIT_14s0108g00090/VIT_09s0002g01080/VIT_06s0004g01510/VIT_06s0004g01470/VIT_10s0003g01390/VIT_18s0001g06320/VIT_19s0014g01800/VIT_13s0064g00840/VIT_06s0004g01580/VIT_13s0064g01500/VIT_17s0000g05790/VIT_10s0003g03750/VIT_01s0010g02750/VIT…	-/-/-/-/-/-/-/-/-/-/-/-/-/-/-/-/-/-/-/-/-/-/-/-/-/-	26	11	VIT_19s0093g00550/VIT_14s0128g00780/VIT_14s0128g00790/VIT_06s0004g01500/VIT_00s0265g00170/VIT_10s0003g01390/VIT_19s0014g01800/VIT_06s0004g01580/VIT_17s0000g05790/VIT_10s0003g03750/VIT_12s0028g02070	15	VIT_05s0020g03170/VIT_02s0087g00910/VIT_06s0004g01450/VIT_13s0064g01480/VIT_14s0108g00090/VIT_09s0002g01080/VIT_06s0004g01510/VIT_06s0004g01470/VIT_18s0001g06320/VIT_13s0064g00840/VIT_13s0064g01500/VIT_01s0010g02750/VIT_06s0004g01460/VIT_13s0064g00810/VIT_13s0064g01490
MF	GO:0051213	dioxygenase activity	27/4195	40/11656	4.92152e-05	0.00487231	VIT_19s0093g00550/VIT_05s0020g03170/VIT_14s0128g00780/VIT_02s0087g00910/VIT_14s0128g00790/VIT_06s0004g01450/VIT_06s0004g01500/VIT_00s0265g00170/VIT_13s0064g01480/VIT_14s0108g00090/VIT_09s0002g01080/VIT_02s0025g03560/VIT_06s0004g01510/VIT_06s0004g01470/VIT_10s0003g01390/VIT_18s0001g06320/VIT_19s0014g01800/VIT_13s0064g00840/VIT_06s0004g01580/VIT_13s0064g01500/VIT_17s0000g05790/VIT_10s0003g03750/VIT…	-/-/-/-/-/-/-/-/-/-/-/-/-/-/-/-/-/-/-/-/-/-/-/-/-/-/-	27	12	VIT_19s0093g00550/VIT_14s0128g00780/VIT_14s0128g00790/VIT_06s0004g01500/VIT_00s0265g00170/VIT_02s0025g03560/VIT_10s0003g01390/VIT_19s0014g01800/VIT_06s0004g01580/VIT_17s0000g05790/VIT_10s0003g03750/VIT_12s0028g02070	15	VIT_05s0020g03170/VIT_02s0087g00910/VIT_06s0004g01450/VIT_13s0064g01480/VIT_14s0108g00090/VIT_09s0002g01080/VIT_06s0004g01510/VIT_06s0004g01470/VIT_18s0001g06320/VIT_13s0064g00840/VIT_13s0064g01500/VIT_01s0010g02750/VIT_06s0004g01460/VIT_13s0064g00810/VIT_13s0064g01490
MF	GO:0003700	DNA binding transcription factor activity	148/4195	328/11656	0.000347033	0.0257672	VIT_08s0007g08750/VIT_05s0077g01860/VIT_11s0016g02210/VIT_07s0005g00820/VIT_02s0234g00130/VIT_16s0013g00890/VIT_00s0299g00100/VIT_18s0001g10450/VIT_01s0150g00120/VIT_09s0018g00240/VIT_02s0025g04650/VIT_15s0048g02870/VIT_12s0059g00280/VIT_02s0025g04170/VIT_04s0008g01470/VIT_05s0077g01140/VIT_07s0141g00690/VIT_18s0089g01030/VIT_11s0016g03940/VIT_07s0031g00220/VIT_08s0058g01390/VIT_17s0000g05630/VIT…	-/-/-/-/-/-/-/-/-/-/-/-/-/-/-/-/-/-/-/-/-/-/-/-/-/-/-/-/-/-/-/-/-/-/-/-/-/-/-/-/-/-/-/-/-/-/-/-/-/-/-/-/-/-/-/-/-/-/-/-/-/-/-/-/-/-/-/-/-/-/-/-/-/-/-/-/-/-/-/-/-/-/-/-/-/-/-/-/-/-/-/-/-/-/-/-/-/-/-/-/-/-/-/-/-/-/-/-/-/-/-/-/-/-/-/-/-/-/-/-/-/-/-/-/-/-/-/-/-/-/-/-/-/-/-/-/-/-/-/-/-/-/-/-/-/-/-/-	148	69	VIT_05s0077g01860/VIT_11s0016g02210/VIT_00s0299g00100/VIT_18s0001g10450/VIT_01s0150g00120/VIT_02s0025g04650/VIT_15s0048g02870/VIT_12s0059g00280/VIT_05s0077g01140/VIT_11s0016g03940/VIT_07s0031g00220/VIT_17s0000g05630/VIT_13s0047g00250/VIT_14s0068g00860/VIT_04s0008g05760/VIT_12s0028g03270/VIT_00s0732g00010/VIT_06s0080g01110/VIT_02s0025g01280/VIT_10s0003g00140/VIT_02s0025g01020/VIT_08s0007g03420/VIT…	79	VIT_08s0007g08750/VIT_07s0005g00820/VIT_02s0234g00130/VIT_16s0013g00890/VIT_09s0018g00240/VIT_02s0025g04170/VIT_04s0008g01470/VIT_07s0141g00690/VIT_18s0089g01030/VIT_08s0058g01390/VIT_02s0025g01360/VIT_02s0025g00420/VIT_07s0005g03230/VIT_13s0158g00380/VIT_03s0063g00460/VIT_07s0005g03260/VIT_16s0013g01080/VIT_15s0046g02190/VIT_07s0031g00190/VIT_07s0005g03220/VIT_01s0026g01730/VIT_15s0021g01630/VIT…
C9vsCK4
Category	GOID	Description	GeneRatio	BgRatio	pvalue	padj	geneID	geneName	Count	Up	Up_Gene_id	Down	Down_Gene_id
BP	GO:0042737	drug catabolic process	13/1844	20/7510	0.00014761	0.0201768	VIT_05s0094g00350/VIT_05s0094g00340/VIT_05s0094g00330/VIT_04s0008g00120/VIT_03s0038g03400/VIT_04s0008g00140/VIT_05s0094g00360/VIT_04s0008g01300/VIT_05s0094g00240/VIT_05s0094g00220/VIT_11s0016g02280/VIT_05s0094g00270/VIT_05s0094g00320	-/-/-/-/CHIT1B/-/-/-/-/-/-/-/-	13	11	VIT_05s0094g00350/VIT_05s0094g00340/VIT_05s0094g00330/VIT_04s0008g00120/VIT_03s0038g03400/VIT_04s0008g00140/VIT_05s0094g00360/VIT_05s0094g00240/VIT_11s0016g02280/VIT_05s0094g00270/VIT_05s0094g00320	2	VIT_04s0008g01300/VIT_05s0094g00220
BP	GO:0044281	small molecule metabolic process	125/1844	391/7510	0.000399248	0.0201768	VIT_04s0008g03590/VIT_18s0076g00360/VIT_07s0031g00920/VIT_19s0015g01720/VIT_00s0391g00070/VIT_02s0025g00240/VIT_03s0017g00650/VIT_07s0141g00060/VIT_01s0010g00240/VIT_03s0063g02030/VIT_00s2576g00010/VIT_05s0077g02140/VIT_00s0662g00010/VIT_17s0000g00290/VIT_07s0104g00610/VIT_03s0038g00670/VIT_01s0011g04350/VIT_00s0187g00340/VIT_16s0039g02750/VIT_16s0098g00290/VIT_12s0028g02340/VIT_11s0016g04700/VIT…	-/-/-/-/-/-/-/-/-/-/-/-/-/-/-/-/-/-/-/-/-/-/-/-/-/-/-/-/-/-/-/-/-/-/-/-/-/-/-/-/-/-/-/-/-/-/-/-/-/-/-/-/-/-/-/-/-/-/-/-/-/-/-/-/-/-/-/-/-/-/-/-/-/-/-/-/-/-/-/-/-/-/-/-/-/-/-/-/-/-/-/-/-/-/-/-/-/-/-/-/-/-/-/-/-/-/-/-/-/-/-/-/-/-/-/-/-/-/-/-/-/-/-/-/-	125	75	VIT_04s0008g03590/VIT_18s0076g00360/VIT_07s0031g00920/VIT_00s0391g00070/VIT_02s0025g00240/VIT_07s0141g00060/VIT_01s0010g00240/VIT_03s0063g02030/VIT_00s2576g00010/VIT_05s0077g02140/VIT_00s0662g00010/VIT_17s0000g00290/VIT_01s0011g04350/VIT_00s0187g00340/VIT_16s0039g02750/VIT_16s0098g00290/VIT_12s0028g02340/VIT_16s0039g01910/VIT_06s0004g06830/VIT_07s0031g00460/VIT_17s0000g00920/VIT_12s0057g01030/VIT…	50	VIT_19s0015g01720/VIT_03s0017g00650/VIT_07s0104g00610/VIT_03s0038g00670/VIT_11s0016g04700/VIT_03s0180g00070/VIT_04s0008g01300/VIT_19s0015g00130/VIT_06s0004g06130/VIT_04s0210g00190/VIT_17s0000g01910/VIT_12s0057g00400/VIT_01s0011g03740/VIT_07s0095g00760/VIT_08s0007g05260/VIT_10s0116g01740/VIT_12s0028g02210/VIT_14s0030g01900/VIT_16s0050g00960/VIT_15s0021g01430/VIT_08s0007g07400/VIT_07s0005g00770/VIT…
BP	GO:0006026	aminoglycan catabolic process	11/1844	17/7510	0.000520998	0.0201768	VIT_05s0094g00350/VIT_05s0094g00340/VIT_05s0094g00330/VIT_04s0008g00120/VIT_03s0038g03400/VIT_04s0008g00140/VIT_05s0094g00360/VIT_05s0094g00240/VIT_05s0094g00220/VIT_05s0094g00270/VIT_05s0094g00320	-/-/-/-/CHIT1B/-/-/-/-/-/-	11	10	VIT_05s0094g00350/VIT_05s0094g00340/VIT_05s0094g00330/VIT_04s0008g00120/VIT_03s0038g03400/VIT_04s0008g00140/VIT_05s0094g00360/VIT_05s0094g00240/VIT_05s0094g00270/VIT_05s0094g00320	1	VIT_05s0094g00220
BP	GO:0006030	chitin metabolic process	11/1844	17/7510	0.000520998	0.0201768	VIT_05s0094g00350/VIT_05s0094g00340/VIT_05s0094g00330/VIT_04s0008g00120/VIT_03s0038g03400/VIT_04s0008g00140/VIT_05s0094g00360/VIT_05s0094g00240/VIT_05s0094g00220/VIT_05s0094g00270/VIT_05s0094g00320	-/-/-/-/CHIT1B/-/-/-/-/-/-	11	10	VIT_05s0094g00350/VIT_05s0094g00340/VIT_05s0094g00330/VIT_04s0008g00120/VIT_03s0038g03400/VIT_04s0008g00140/VIT_05s0094g00360/VIT_05s0094g00240/VIT_05s0094g00270/VIT_05s0094g00320	1	VIT_05s0094g00220
BP	GO:0006032	chitin catabolic process	11/1844	17/7510	0.000520998	0.0201768	VIT_05s0094g00350/VIT_05s0094g00340/VIT_05s0094g00330/VIT_04s0008g00120/VIT_03s0038g03400/VIT_04s0008g00140/VIT_05s0094g00360/VIT_05s0094g00240/VIT_05s0094g00220/VIT_05s0094g00270/VIT_05s0094g00320	-/-/-/-/CHIT1B/-/-/-/-/-/-	11	10	VIT_05s0094g00350/VIT_05s0094g00340/VIT_05s0094g00330/VIT_04s0008g00120/VIT_03s0038g03400/VIT_04s0008g00140/VIT_05s0094g00360/VIT_05s0094g00240/VIT_05s0094g00270/VIT_05s0094g00320	1	VIT_05s0094g00220
BP	GO:0006040	amino sugar metabolic process	11/1844	17/7510	0.000520998	0.0201768	VIT_05s0094g00350/VIT_05s0094g00340/VIT_05s0094g00330/VIT_04s0008g00120/VIT_03s0038g03400/VIT_04s0008g00140/VIT_05s0094g00360/VIT_05s0094g00240/VIT_05s0094g00220/VIT_05s0094g00270/VIT_05s0094g00320	-/-/-/-/CHIT1B/-/-/-/-/-/-	11	10	VIT_05s0094g00350/VIT_05s0094g00340/VIT_05s0094g00330/VIT_04s0008g00120/VIT_03s0038g03400/VIT_04s0008g00140/VIT_05s0094g00360/VIT_05s0094g00240/VIT_05s0094g00270/VIT_05s0094g00320	1	VIT_05s0094g00220
BP	GO:0016998	cell wall macromolecule catabolic process	11/1844	17/7510	0.000520998	0.0201768	VIT_05s0094g00350/VIT_05s0094g00340/VIT_05s0094g00330/VIT_04s0008g00120/VIT_03s0038g03400/VIT_04s0008g00140/VIT_05s0094g00360/VIT_05s0094g00240/VIT_05s0094g00220/VIT_05s0094g00270/VIT_05s0094g00320	-/-/-/-/CHIT1B/-/-/-/-/-/-	11	10	VIT_05s0094g00350/VIT_05s0094g00340/VIT_05s0094g00330/VIT_04s0008g00120/VIT_03s0038g03400/VIT_04s0008g00140/VIT_05s0094g00360/VIT_05s0094g00240/VIT_05s0094g00270/VIT_05s0094g00320	1	VIT_05s0094g00220
BP	GO:0044036	cell wall macromolecule metabolic process	11/1844	17/7510	0.000520998	0.0201768	VIT_05s0094g00350/VIT_05s0094g00340/VIT_05s0094g00330/VIT_04s0008g00120/VIT_03s0038g03400/VIT_04s0008g00140/VIT_05s0094g00360/VIT_05s0094g00240/VIT_05s0094g00220/VIT_05s0094g00270/VIT_05s0094g00320	-/-/-/-/CHIT1B/-/-/-/-/-/-	11	10	VIT_05s0094g00350/VIT_05s0094g00340/VIT_05s0094g00330/VIT_04s0008g00120/VIT_03s0038g03400/VIT_04s0008g00140/VIT_05s0094g00360/VIT_05s0094g00240/VIT_05s0094g00270/VIT_05s0094g00320	1	VIT_05s0094g00220
BP	GO:0046348	amino sugar catabolic process	11/1844	17/7510	0.000520998	0.0201768	VIT_05s0094g00350/VIT_05s0094g00340/VIT_05s0094g00330/VIT_04s0008g00120/VIT_03s0038g03400/VIT_04s0008g00140/VIT_05s0094g00360/VIT_05s0094g00240/VIT_05s0094g00220/VIT_05s0094g00270/VIT_05s0094g00320	-/-/-/-/CHIT1B/-/-/-/-/-/-	11	10	VIT_05s0094g00350/VIT_05s0094g00340/VIT_05s0094g00330/VIT_04s0008g00120/VIT_03s0038g03400/VIT_04s0008g00140/VIT_05s0094g00360/VIT_05s0094g00240/VIT_05s0094g00270/VIT_05s0094g00320	1	VIT_05s0094g00220
BP	GO:1901071	glucosamine-containing compound metabolic process	11/1844	17/7510	0.000520998	0.0201768	VIT_05s0094g00350/VIT_05s0094g00340/VIT_05s0094g00330/VIT_04s0008g00120/VIT_03s0038g03400/VIT_04s0008g00140/VIT_05s0094g00360/VIT_05s0094g00240/VIT_05s0094g00220/VIT_05s0094g00270/VIT_05s0094g00320	-/-/-/-/CHIT1B/-/-/-/-/-/-	11	10	VIT_05s0094g00350/VIT_05s0094g00340/VIT_05s0094g00330/VIT_04s0008g00120/VIT_03s0038g03400/VIT_04s0008g00140/VIT_05s0094g00360/VIT_05s0094g00240/VIT_05s0094g00270/VIT_05s0094g00320	1	VIT_05s0094g00220
BP	GO:1901072	glucosamine-containing compound catabolic process	11/1844	17/7510	0.000520998	0.0201768	VIT_05s0094g00350/VIT_05s0094g00340/VIT_05s0094g00330/VIT_04s0008g00120/VIT_03s0038g03400/VIT_04s0008g00140/VIT_05s0094g00360/VIT_05s0094g00240/VIT_05s0094g00220/VIT_05s0094g00270/VIT_05s0094g00320	-/-/-/-/CHIT1B/-/-/-/-/-/-	11	10	VIT_05s0094g00350/VIT_05s0094g00340/VIT_05s0094g00330/VIT_04s0008g00120/VIT_03s0038g03400/VIT_04s0008g00140/VIT_05s0094g00360/VIT_05s0094g00240/VIT_05s0094g00270/VIT_05s0094g00320	1	VIT_05s0094g00220
BP	GO:0016052	carbohydrate catabolic process	23/1844	50/7510	0.000747476	0.0265354	VIT_19s0015g01720/VIT_05s0077g00280/VIT_12s0059g02670/VIT_03s0038g00670/VIT_01s0011g04350/VIT_05s0020g01910/VIT_17s0000g04540/VIT_08s0007g05490/VIT_08s0007g03960/VIT_16s0050g02180/VIT_08s0007g03830/VIT_19s0015g00500/VIT_18s0122g00510/VIT_08s0007g04170/VIT_15s0046g02620/VIT_08s0056g00200/VIT_04s0023g03010/VIT_08s0056g00190/VIT_05s0020g04480/VIT_05s0051g00010/VIT_00s0179g00350/VIT_16s0022g01770/VIT…	-/-/-/-/-/-/-/-/-/-/-/-/-/-/-/-/-/-/-/-/-/-/-	23	19	VIT_05s0077g00280/VIT_12s0059g02670/VIT_01s0011g04350/VIT_05s0020g01910/VIT_17s0000g04540/VIT_08s0007g05490/VIT_08s0007g03960/VIT_16s0050g02180/VIT_08s0007g03830/VIT_19s0015g00500/VIT_18s0122g00510/VIT_08s0007g04170/VIT_08s0056g00200/VIT_08s0056g00190/VIT_05s0020g04480/VIT_05s0051g00010/VIT_00s0179g00350/VIT_16s0022g01770/VIT_00s0780g00010	4	VIT_19s0015g01720/VIT_03s0038g00670/VIT_15s0046g02620/VIT_04s0023g03010
BP	GO:0071554	cell wall organization or biogenesis	29/1844	69/7510	0.00101487	0.0332566	VIT_05s0062g01160/VIT_05s0094g00350/VIT_05s0094g00340/VIT_05s0094g00330/VIT_06s0009g02590/VIT_15s0048g00510/VIT_04s0008g00120/VIT_03s0038g03400/VIT_04s0008g00140/VIT_11s0016g03020/VIT_05s0094g00360/VIT_05s0094g00240/VIT_12s0035g01900/VIT_06s0009g02630/VIT_11s0016g00290/VIT_02s0154g00600/VIT_04s0044g01020/VIT_05s0094g00220/VIT_07s0005g00730/VIT_09s0002g00320/VIT_04s0044g01010/VIT_09s0002g00330/VIT…	-/-/-/-/-/-/-/CHIT1B/-/-/-/-/-/-/-/-/-/-/-/-/-/-/-/-/-/-/-/-/-	29	22	VIT_05s0094g00350/VIT_05s0094g00340/VIT_05s0094g00330/VIT_06s0009g02590/VIT_15s0048g00510/VIT_04s0008g00120/VIT_03s0038g03400/VIT_04s0008g00140/VIT_11s0016g03020/VIT_05s0094g00360/VIT_05s0094g00240/VIT_12s0035g01900/VIT_06s0009g02630/VIT_11s0016g00290/VIT_02s0154g00600/VIT_07s0005g00730/VIT_09s0002g00330/VIT_05s0094g00270/VIT_05s0094g00320/VIT_14s0060g01960/VIT_06s0009g02600/VIT_14s0108g01170	7	VIT_05s0062g01160/VIT_04s0044g01020/VIT_05s0094g00220/VIT_09s0002g00320/VIT_04s0044g01010/VIT_11s0016g00330/VIT_05s0077g01470
CC	GO:0009579	thylakoid	19/447	45/2432	0.000156345	0.00781726	VIT_19s0027g00200/VIT_19s0014g03850/VIT_07s0141g00570/VIT_03s0063g01460/VIT_18s0122g00680/VIT_18s0001g11710/VIT_07s0151g01000/VIT_19s0015g01760/VIT_19s0014g05080/VIT_03s0017g00940/VIT_05s0020g03180/VIT_04s0008g01730/VIT_14s0081g00060/VIT_12s0028g01080/VIT_10s0003g04350/VIT_01s0026g02680/VIT_18s0001g11370/VIT_18s0001g09110/VIT_04s0008g04310	-/-/-/-/-/-/-/-/-/-/-/-/-/-/-/-/-/-/-	19	4	VIT_18s0001g11710/VIT_19s0015g01760/VIT_04s0008g01730/VIT_18s0001g09110	15	VIT_19s0027g00200/VIT_19s0014g03850/VIT_07s0141g00570/VIT_03s0063g01460/VIT_18s0122g00680/VIT_07s0151g01000/VIT_19s0014g05080/VIT_03s0017g00940/VIT_05s0020g03180/VIT_14s0081g00060/VIT_12s0028g01080/VIT_10s0003g04350/VIT_01s0026g02680/VIT_18s0001g11370/VIT_04s0008g04310
CC	GO:0044436	thylakoid part	19/447	45/2432	0.000156345	0.00781726	VIT_19s0027g00200/VIT_19s0014g03850/VIT_07s0141g00570/VIT_03s0063g01460/VIT_18s0122g00680/VIT_18s0001g11710/VIT_07s0151g01000/VIT_19s0015g01760/VIT_19s0014g05080/VIT_03s0017g00940/VIT_05s0020g03180/VIT_04s0008g01730/VIT_14s0081g00060/VIT_12s0028g01080/VIT_10s0003g04350/VIT_01s0026g02680/VIT_18s0001g11370/VIT_18s0001g09110/VIT_04s0008g04310	-/-/-/-/-/-/-/-/-/-/-/-/-/-/-/-/-/-/-	19	4	VIT_18s0001g11710/VIT_19s0015g01760/VIT_04s0008g01730/VIT_18s0001g09110	15	VIT_19s0027g00200/VIT_19s0014g03850/VIT_07s0141g00570/VIT_03s0063g01460/VIT_18s0122g00680/VIT_07s0151g01000/VIT_19s0014g05080/VIT_03s0017g00940/VIT_05s0020g03180/VIT_14s0081g00060/VIT_12s0028g01080/VIT_10s0003g04350/VIT_01s0026g02680/VIT_18s0001g11370/VIT_04s0008g04310
CC	GO:0071944	cell periphery	35/447	112/2432	0.000527622	0.0175874	VIT_05s0062g01160/VIT_06s0009g02590/VIT_15s0048g00510/VIT_06s0004g07440/VIT_11s0016g03020/VIT_05s0062g00250/VIT_12s0035g01900/VIT_01s0026g00200/VIT_06s0009g02630/VIT_00s0317g00140/VIT_11s0052g01250/VIT_11s0016g00290/VIT_02s0154g00600/VIT_04s0044g01020/VIT_01s0011g06250/VIT_06s0004g04010/VIT_06s0004g06860/VIT_07s0005g00730/VIT_09s0002g00320/VIT_04s0044g01010/VIT_14s0068g00250/VIT_09s0002g00330/VIT…	-/-/-/-/-/-/-/-/-/-/-/-/-/-/-/-/-/-/-/-/-/-/-/-/-/-/-/-/-/-/-/-/-/-/-	35	21	VIT_06s0009g02590/VIT_15s0048g00510/VIT_11s0016g03020/VIT_12s0035g01900/VIT_06s0009g02630/VIT_00s0317g00140/VIT_11s0016g00290/VIT_02s0154g00600/VIT_06s0004g04010/VIT_06s0004g06860/VIT_07s0005g00730/VIT_09s0002g00330/VIT_11s0052g01220/VIT_17s0000g10010/VIT_13s0067g00550/VIT_14s0060g01960/VIT_05s0062g00610/VIT_12s0028g00400/VIT_06s0009g02600/VIT_14s0108g01170/VIT_13s0067g01290	14	VIT_05s0062g01160/VIT_06s0004g07440/VIT_05s0062g00250/VIT_01s0026g00200/VIT_11s0052g01250/VIT_04s0044g01020/VIT_01s0011g06250/VIT_09s0002g00320/VIT_04s0044g01010/VIT_14s0068g00250/VIT_11s0016g00330/VIT_13s0156g00210/VIT_04s0044g01310/VIT_17s0000g07350
CC	GO:0034357	photosynthetic membrane	17/447	43/2432	0.00087126	0.0217815	VIT_19s0027g00200/VIT_19s0014g03850/VIT_07s0141g00570/VIT_18s0122g00680/VIT_18s0001g11710/VIT_07s0151g01000/VIT_19s0015g01760/VIT_19s0014g05080/VIT_03s0017g00940/VIT_05s0020g03180/VIT_04s0008g01730/VIT_14s0081g00060/VIT_12s0028g01080/VIT_10s0003g04350/VIT_01s0026g02680/VIT_18s0001g09110/VIT_04s0008g04310	-/-/-/-/-/-/-/-/-/-/-/-/-/-/-/-/-	17	4	VIT_18s0001g11710/VIT_19s0015g01760/VIT_04s0008g01730/VIT_18s0001g09110	13	VIT_19s0027g00200/VIT_19s0014g03850/VIT_07s0141g00570/VIT_18s0122g00680/VIT_07s0151g01000/VIT_19s0014g05080/VIT_03s0017g00940/VIT_05s0020g03180/VIT_14s0081g00060/VIT_12s0028g01080/VIT_10s0003g04350/VIT_01s0026g02680/VIT_04s0008g04310
CC	GO:0005618	cell wall	23/447	71/2432	0.00285161	0.0461147	VIT_05s0062g01160/VIT_06s0009g02590/VIT_15s0048g00510/VIT_11s0016g03020/VIT_05s0062g00250/VIT_12s0035g01900/VIT_01s0026g00200/VIT_06s0009g02630/VIT_11s0052g01250/VIT_11s0016g00290/VIT_02s0154g00600/VIT_04s0044g01020/VIT_01s0011g06250/VIT_07s0005g00730/VIT_09s0002g00320/VIT_04s0044g01010/VIT_09s0002g00330/VIT_11s0016g00330/VIT_11s0052g01220/VIT_14s0060g01960/VIT_05s0062g00610/VIT_06s0009g02600/VIT…	-/-/-/-/-/-/-/-/-/-/-/-/-/-/-/-/-/-/-/-/-/-/-	23	14	VIT_06s0009g02590/VIT_15s0048g00510/VIT_11s0016g03020/VIT_12s0035g01900/VIT_06s0009g02630/VIT_11s0016g00290/VIT_02s0154g00600/VIT_07s0005g00730/VIT_09s0002g00330/VIT_11s0052g01220/VIT_14s0060g01960/VIT_05s0062g00610/VIT_06s0009g02600/VIT_14s0108g01170	9	VIT_05s0062g01160/VIT_05s0062g00250/VIT_01s0026g00200/VIT_11s0052g01250/VIT_04s0044g01020/VIT_01s0011g06250/VIT_09s0002g00320/VIT_04s0044g01010/VIT_11s0016g00330
CC	GO:0030312	external encapsulating structure	23/447	71/2432	0.00285161	0.0461147	VIT_05s0062g01160/VIT_06s0009g02590/VIT_15s0048g00510/VIT_11s0016g03020/VIT_05s0062g00250/VIT_12s0035g01900/VIT_01s0026g00200/VIT_06s0009g02630/VIT_11s0052g01250/VIT_11s0016g00290/VIT_02s0154g00600/VIT_04s0044g01020/VIT_01s0011g06250/VIT_07s0005g00730/VIT_09s0002g00320/VIT_04s0044g01010/VIT_09s0002g00330/VIT_11s0016g00330/VIT_11s0052g01220/VIT_14s0060g01960/VIT_05s0062g00610/VIT_06s0009g02600/VIT…	-/-/-/-/-/-/-/-/-/-/-/-/-/-/-/-/-/-/-/-/-/-/-	23	14	VIT_06s0009g02590/VIT_15s0048g00510/VIT_11s0016g03020/VIT_12s0035g01900/VIT_06s0009g02630/VIT_11s0016g00290/VIT_02s0154g00600/VIT_07s0005g00730/VIT_09s0002g00330/VIT_11s0052g01220/VIT_14s0060g01960/VIT_05s0062g00610/VIT_06s0009g02600/VIT_14s0108g01170	9	VIT_05s0062g01160/VIT_05s0062g00250/VIT_01s0026g00200/VIT_11s0052g01250/VIT_04s0044g01020/VIT_01s0011g06250/VIT_09s0002g00320/VIT_04s0044g01010/VIT_11s0016g00330
CC	GO:0009521	photosystem	15/447	40/2432	0.00322803	0.0461147	VIT_19s0027g00200/VIT_07s0141g00570/VIT_18s0122g00680/VIT_18s0001g11710/VIT_07s0151g01000/VIT_19s0015g01760/VIT_19s0014g05080/VIT_05s0020g03180/VIT_04s0008g01730/VIT_14s0081g00060/VIT_12s0028g01080/VIT_10s0003g04350/VIT_01s0026g02680/VIT_18s0001g09110/VIT_04s0008g04310	-/-/-/-/-/-/-/-/-/-/-/-/-/-/-	15	4	VIT_18s0001g11710/VIT_19s0015g01760/VIT_04s0008g01730/VIT_18s0001g09110	11	VIT_19s0027g00200/VIT_07s0141g00570/VIT_18s0122g00680/VIT_07s0151g01000/VIT_19s0014g05080/VIT_05s0020g03180/VIT_14s0081g00060/VIT_12s0028g01080/VIT_10s0003g04350/VIT_01s0026g02680/VIT_04s0008g04310
MF	GO:0004553	hydrolase activity, hydrolyzing O-glycosyl compounds	106/2556	299/11641	4.55816e-08	1.35377e-05	VIT_06s0061g00100/VIT_06s0061g00120/VIT_05s0094g00350/VIT_05s0094g00340/VIT_05s0094g00330/VIT_08s0007g06060/VIT_04s0008g00120/VIT_16s0022g00670/VIT_07s0005g00410/VIT_03s0038g03400/VIT_11s0206g00030/VIT_05s0077g00280/VIT_16s0050g02220/VIT_12s0059g02670/VIT_05s0077g00510/VIT_04s0008g00140/VIT_18s0001g05180/VIT_05s0077g01150/VIT_17s0000g00290/VIT_08s0032g00470/VIT_08s0007g06040/VIT_00s0340g00050/VIT…	-/-/-/-/-/-/-/-/-/CHIT1B/-/-/-/-/-/-/-/-/-/-/-/-/-/-/-/-/-/-/-/-/-/-/-/-/-/-/-/-/-/-/-/-/-/-/-/-/-/-/-/-/-/-/-/-/-/-/-/-/-/-/-/-/-/-/-/-/-/-/-/-/-/-/-/-/-/-/-/-/-/-/-/-/-/-/-/-/-/-/-/-/-/-/-/-/-/-/-/-/-/-/-/-/-/-/-/-	106	85	VIT_06s0061g00100/VIT_06s0061g00120/VIT_05s0094g00350/VIT_05s0094g00340/VIT_05s0094g00330/VIT_08s0007g06060/VIT_04s0008g00120/VIT_16s0022g00670/VIT_07s0005g00410/VIT_03s0038g03400/VIT_11s0206g00030/VIT_05s0077g00280/VIT_16s0050g02220/VIT_12s0059g02670/VIT_05s0077g00510/VIT_04s0008g00140/VIT_18s0001g05180/VIT_05s0077g01150/VIT_17s0000g00290/VIT_08s0032g00470/VIT_08s0007g06040/VIT_00s0340g00050/VIT…	21	VIT_05s0062g00250/VIT_02s0025g02770/VIT_02s0033g01410/VIT_07s0005g02590/VIT_01s0026g00200/VIT_11s0052g01250/VIT_14s0068g00420/VIT_01s0011g06250/VIT_05s0094g00220/VIT_08s0007g05990/VIT_18s0001g06520/VIT_12s0035g02180/VIT_01s0127g00400/VIT_19s0090g00920/VIT_15s0046g02620/VIT_19s0014g03240/VIT_06s0061g01520/VIT_11s0078g00380/VIT_05s0094g01470/VIT_06s0080g00420/VIT_08s0032g00890
MF	GO:0016798	hydrolase activity, acting on glycosyl bonds	108/2556	312/11641	1.39817e-07	2.07628e-05	VIT_06s0061g00100/VIT_06s0061g00120/VIT_05s0094g00350/VIT_05s0094g00340/VIT_05s0094g00330/VIT_08s0007g06060/VIT_04s0008g00120/VIT_16s0022g00670/VIT_07s0005g00410/VIT_03s0038g03400/VIT_11s0206g00030/VIT_05s0077g00280/VIT_16s0050g02220/VIT_12s0059g02670/VIT_05s0077g00510/VIT_04s0008g00140/VIT_18s0001g05180/VIT_05s0077g01150/VIT_17s0000g00290/VIT_08s0032g00470/VIT_08s0007g06040/VIT_00s0340g00050/VIT…	-/-/-/-/-/-/-/-/-/CHIT1B/-/-/-/-/-/-/-/-/-/-/-/-/-/-/-/-/-/-/-/-/-/-/-/-/-/-/-/-/-/-/-/-/-/-/-/-/-/-/-/-/-/-/-/-/-/-/-/-/-/-/-/-/-/-/-/-/-/-/-/-/-/-/-/-/-/-/-/-/-/-/-/-/-/-/-/-/-/-/-/-/-/-/-/-/-/-/-/-/-/-/-/-/-/-/-/-/-/-	108	86	VIT_06s0061g00100/VIT_06s0061g00120/VIT_05s0094g00350/VIT_05s0094g00340/VIT_05s0094g00330/VIT_08s0007g06060/VIT_04s0008g00120/VIT_16s0022g00670/VIT_07s0005g00410/VIT_03s0038g03400/VIT_11s0206g00030/VIT_05s0077g00280/VIT_16s0050g02220/VIT_12s0059g02670/VIT_05s0077g00510/VIT_04s0008g00140/VIT_18s0001g05180/VIT_05s0077g01150/VIT_17s0000g00290/VIT_08s0032g00470/VIT_08s0007g06040/VIT_00s0340g00050/VIT…	22	VIT_05s0062g00250/VIT_02s0025g02770/VIT_02s0033g01410/VIT_07s0005g02590/VIT_01s0026g00200/VIT_11s0052g01250/VIT_14s0068g00420/VIT_01s0011g06250/VIT_05s0094g00220/VIT_08s0007g05990/VIT_18s0001g06520/VIT_12s0035g02180/VIT_01s0127g00400/VIT_19s0090g00920/VIT_15s0046g02620/VIT_09s0002g07520/VIT_19s0014g03240/VIT_06s0061g01520/VIT_11s0078g00380/VIT_05s0094g01470/VIT_06s0080g00420/VIT_08s0032g00890
MF	GO:0003700	DNA binding transcription factor activity	108/2556	328/11641	2.21667e-06	0.000211532	VIT_15s0021g01880/VIT_16s0100g00380/VIT_18s0001g10450/VIT_15s0046g01140/VIT_01s0010g03930/VIT_08s0058g00690/VIT_15s0048g02870/VIT_18s0001g10150/VIT_02s0025g01280/VIT_17s0000g01280/VIT_18s0089g01030/VIT_01s0150g00120/VIT_15s0046g01440/VIT_16s0013g01090/VIT_12s0028g01410/VIT_16s0013g01080/VIT_07s0005g00820/VIT_08s0058g01390/VIT_05s0049g00510/VIT_14s0068g01770/VIT_04s0008g05760/VIT_03s0038g00490/nov…	-/-/-/-/-/-/-/-/-/-/-/-/-/-/-/-/-/-/-/-/-/-/-/-/-/-/-/-/-/-/-/-/-/-/-/-/-/-/-/-/-/-/-/-/-/-/-/-/-/-/-/-/-/-/-/-/-/-/-/-/-/-/-/-/-/-/-/-/-/-/-/-/-/-/-/-/-/-/-/-/-/-/-/-/-/-/-/-/-/-/-/-/-/-/-/-/-/-/-/-/-/-/-/-/-/-/-/-	108	62	VIT_18s0001g10450/VIT_01s0010g03930/VIT_15s0048g02870/VIT_18s0001g10150/VIT_17s0000g01280/VIT_01s0150g00120/VIT_15s0046g01440/VIT_05s0049g00510/VIT_14s0068g01770/VIT_14s0068g01040/VIT_07s0031g00670/VIT_03s0063g00310/VIT_08s0007g08250/VIT_02s0025g04170/VIT_02s0025g02590/VIT_02s0025g01020/VIT_12s0028g00270/VIT_08s0007g03900/VIT_04s0008g05440/VIT_12s0055g00340/VIT_01s0026g01550/VIT_19s0090g00840/VIT…	46	VIT_15s0021g01880/VIT_16s0100g00380/VIT_15s0046g01140/VIT_08s0058g00690/VIT_02s0025g01280/VIT_18s0089g01030/VIT_16s0013g01090/VIT_12s0028g01410/VIT_16s0013g01080/VIT_07s0005g00820/VIT_08s0058g01390/VIT_04s0008g05760/VIT_03s0038g00490/novel.671/VIT_07s0005g03220/VIT_15s0046g02190/VIT_02s0025g00420/VIT_03s0038g04450/VIT_05s0077g00730/VIT_16s0013g01120/VIT_11s0052g00450/VIT_13s0019g04390/VIT_11s0016…
MF	GO:0016679	oxidoreductase activity, acting on diphenols and related substances as donors	12/2556	15/11641	2.84892e-06	0.000211532	VIT_00s0480g00060/VIT_10s0116g00560/VIT_19s0014g03850/VIT_00s0480g00070/VIT_02s0033g01400/VIT_02s0033g01380/VIT_03s0017g00940/VIT_00s0480g00040/VIT_00s0399g00060/VIT_00s0480g00030/VIT_01s0150g00160/VIT_12s0142g00430	-/-/-/-/-/-/-/-/-/-/-/-	12	9	VIT_00s0480g00060/VIT_10s0116g00560/VIT_00s0480g00070/VIT_02s0033g01400/VIT_00s0480g00040/VIT_00s0399g00060/VIT_00s0480g00030/VIT_01s0150g00160/VIT_12s0142g00430	3	VIT_19s0014g03850/VIT_02s0033g01380/VIT_03s0017g00940
MF	GO:0043565	sequence-specific DNA binding	62/2556	166/11641	4.1252e-06	0.000245037	VIT_15s0021g01880/VIT_18s0001g10450/VIT_15s0046g01140/VIT_01s0010g03930/VIT_08s0058g00690/VIT_15s0048g02870/VIT_02s0025g01280/VIT_17s0000g01280/VIT_11s0016g04080/VIT_15s0046g01440/VIT_12s0028g01410/VIT_08s0058g01390/VIT_14s0068g01770/VIT_04s0008g05760/VIT_03s0038g00490/VIT_07s0031g00670/VIT_03s0063g00310/VIT_15s0046g02190/VIT_02s0025g00420/VIT_02s0025g04170/VIT_02s0025g02590/VIT_03s0038g04450/VIT…	-/-/-/-/-/-/-/-/-/-/-/-/-/-/-/-/-/-/-/-/-/-/-/-/-/-/-/-/-/-/-/-/-/-/-/-/-/-/-/-/-/-/-/-/-/-/-/-/-/-/-/-/-/-/-/-/-/-/-/-/-/-	62	39	VIT_18s0001g10450/VIT_01s0010g03930/VIT_15s0048g02870/VIT_17s0000g01280/VIT_11s0016g04080/VIT_15s0046g01440/VIT_14s0068g01770/VIT_07s0031g00670/VIT_03s0063g00310/VIT_02s0025g04170/VIT_02s0025g02590/VIT_02s0025g01020/VIT_12s0028g00270/VIT_08s0007g03900/VIT_12s0055g00340/VIT_01s0026g01550/VIT_19s0090g00840/VIT_08s0007g07550/VIT_04s0008g05750/VIT_08s0007g08750/VIT_13s0156g00260/VIT_12s0055g00420/VIT…	23	VIT_15s0021g01880/VIT_15s0046g01140/VIT_08s0058g00690/VIT_02s0025g01280/VIT_12s0028g01410/VIT_08s0058g01390/VIT_04s0008g05760/VIT_03s0038g00490/VIT_15s0046g02190/VIT_02s0025g00420/VIT_03s0038g04450/VIT_05s0077g00730/VIT_11s0052g00450/VIT_13s0019g04390/VIT_06s0004g07500/VIT_04s0008g01470/VIT_08s0040g00870/VIT_01s0011g05970/VIT_07s0191g00180/VIT_13s0158g00380/VIT_07s0031g02670/VIT_00s0463g00010/VIT…
MF	GO:0008061	chitin binding	12/2556	16/11641	9.10466e-06	0.000399661	VIT_05s0094g00350/VIT_05s0094g00340/VIT_05s0094g00330/VIT_04s0008g00120/VIT_14s0081g00050/VIT_03s0038g03400/VIT_04s0008g00140/VIT_05s0094g00360/VIT_05s0094g00240/VIT_05s0094g00220/VIT_05s0094g00270/VIT_05s0094g00320	-/-/-/-/-/CHIT1B/-/-/-/-/-/-	12	11	VIT_05s0094g00350/VIT_05s0094g00340/VIT_05s0094g00330/VIT_04s0008g00120/VIT_14s0081g00050/VIT_03s0038g03400/VIT_04s0008g00140/VIT_05s0094g00360/VIT_05s0094g00240/VIT_05s0094g00270/VIT_05s0094g00320	1	VIT_05s0094g00220
MF	GO:0016682	oxidoreductase activity, acting on diphenols and related substances as donors, oxygen as acceptor	9/2556	10/11641	9.41962e-06	0.000399661	VIT_00s0480g00060/VIT_10s0116g00560/VIT_00s0480g00070/VIT_02s0033g01400/VIT_02s0033g01380/VIT_00s0480g00040/VIT_00s0399g00060/VIT_00s0480g00030/VIT_12s0142g00430	-/-/-/-/-/-/-/-/-	9	8	VIT_00s0480g00060/VIT_10s0116g00560/VIT_00s0480g00070/VIT_02s0033g01400/VIT_00s0480g00040/VIT_00s0399g00060/VIT_00s0480g00030/VIT_12s0142g00430	1	VIT_02s0033g01380
MF	GO:0008374	O-acyltransferase activity	15/2556	25/11641	4.29797e-05	0.00159562	VIT_15s0046g00480/VIT_15s0046g00490/VIT_15s0046g00700/VIT_19s0015g00130/VIT_04s0210g00190/VIT_15s0046g00710/VIT_15s0046g00520/VIT_04s0023g00940/VIT_01s0011g01830/VIT_03s0063g00120/VIT_09s0002g01550/VIT_07s0005g03910/VIT_15s0046g00630/VIT_18s0001g08800/VIT_11s0016g02450	-/-/-/-/-/-/-/-/-/-/-/-/-/-/-	15	11	VIT_15s0046g00480/VIT_15s0046g00490/VIT_15s0046g00700/VIT_15s0046g00710/VIT_15s0046g00520/VIT_04s0023g00940/VIT_01s0011g01830/VIT_03s0063g00120/VIT_15s0046g00630/VIT_18s0001g08800/VIT_11s0016g02450	4	VIT_19s0015g00130/VIT_04s0210g00190/VIT_09s0002g01550/VIT_07s0005g03910
MF	GO:0016701	oxidoreductase activity, acting on single donors with incorporation of molecular oxygen	22/2556	45/11641	5.96799e-05	0.00191859	VIT_19s0093g00550/VIT_06s0004g01500/VIT_02s0087g00910/VIT_14s0128g00780/VIT_05s0020g03170/VIT_14s0128g00790/VIT_09s0002g01080/VIT_06s0061g00790/VIT_00s0265g00170/VIT_10s0003g03750/VIT_06s0004g01510/VIT_14s0108g00090/VIT_03s0017g01240/VIT_04s0008g07020/VIT_05s0020g04080/VIT_18s0001g02700/VIT_06s0004g01450/VIT_06s0004g01580/VIT_01s0010g02750/VIT_06s0004g01460/VIT_13s0064g00840/VIT_13s0064g01480	-/-/-/-/-/-/-/-/-/-/-/-/-/-/-/-/-/-/-/-/-/-	22	17	VIT_19s0093g00550/VIT_06s0004g01500/VIT_14s0128g00780/VIT_14s0128g00790/VIT_06s0061g00790/VIT_00s0265g00170/VIT_10s0003g03750/VIT_06s0004g01510/VIT_14s0108g00090/VIT_03s0017g01240/VIT_04s0008g07020/VIT_05s0020g04080/VIT_18s0001g02700/VIT_06s0004g01450/VIT_06s0004g01580/VIT_01s0010g02750/VIT_06s0004g01460	5	VIT_02s0087g00910/VIT_05s0020g03170/VIT_09s0002g01080/VIT_13s0064g00840/VIT_13s0064g01480
MF	GO:0140110	transcription regulator activity	111/2556	363/11641	6.45989e-05	0.00191859	VIT_15s0021g01880/VIT_16s0100g00380/VIT_17s0000g09790/VIT_18s0001g10450/VIT_15s0046g01140/VIT_01s0010g03930/VIT_08s0058g00690/VIT_15s0048g02870/VIT_18s0001g10150/VIT_02s0025g01280/VIT_17s0000g01280/VIT_18s0089g01030/VIT_01s0150g00120/VIT_15s0046g01440/VIT_16s0013g01090/VIT_12s0028g01410/VIT_16s0013g01080/VIT_07s0005g00820/VIT_08s0058g01390/VIT_05s0049g00510/VIT_14s0068g01770/VIT_04s0008g05760/VIT…	-/-/-/-/-/-/-/-/-/-/-/-/-/-/-/-/-/-/-/-/-/-/-/-/-/-/-/-/-/-/-/-/-/-/-/-/-/-/-/-/-/-/-/-/-/-/-/-/-/-/-/-/-/-/-/-/-/-/-/-/-/-/-/-/-/-/-/-/-/-/-/-/-/-/-/-/-/-/-/-/-/-/-/-/-/-/-/-/-/-/-/-/-/-/-/-/-/-/-/-/-/-/-/-/-/-/-/-/-/-/-	111	64	VIT_17s0000g09790/VIT_18s0001g10450/VIT_01s0010g03930/VIT_15s0048g02870/VIT_18s0001g10150/VIT_17s0000g01280/VIT_01s0150g00120/VIT_15s0046g01440/VIT_05s0049g00510/VIT_14s0068g01770/VIT_14s0068g01040/VIT_07s0031g00670/VIT_03s0063g00310/VIT_08s0007g08250/VIT_07s0129g00210/VIT_02s0025g04170/VIT_02s0025g02590/VIT_02s0025g01020/VIT_12s0028g00270/VIT_08s0007g03900/VIT_04s0008g05440/VIT_12s0055g00340/VIT…	47	VIT_15s0021g01880/VIT_16s0100g00380/VIT_15s0046g01140/VIT_08s0058g00690/VIT_02s0025g01280/VIT_18s0089g01030/VIT_16s0013g01090/VIT_12s0028g01410/VIT_16s0013g01080/VIT_07s0005g00820/VIT_08s0058g01390/VIT_04s0008g05760/VIT_03s0038g00490/novel.671/VIT_07s0005g03220/VIT_15s0046g02190/VIT_02s0025g00420/VIT_03s0038g04450/VIT_05s0077g00730/VIT_16s0013g01120/VIT_11s0052g00450/VIT_13s0019g04390/VIT_11s0016…
MF	GO:0016638	oxidoreductase activity, acting on the CH-NH2 group of donors	10/2556	14/11641	0.000106174	0.0028667	VIT_05s0020g03280/VIT_16s0098g00290/VIT_04s0008g01300/VIT_17s0000g09100/VIT_08s0007g05260/VIT_11s0016g02280/VIT_00s1937g00010/VIT_05s0094g01210/VIT_00s0225g00090/VIT_00s1682g00010	-/-/-/-/-/-/-/-/-/-	10	7	VIT_05s0020g03280/VIT_16s0098g00290/VIT_11s0016g02280/VIT_00s1937g00010/VIT_05s0094g01210/VIT_00s0225g00090/VIT_00s1682g00010	3	VIT_04s0008g01300/VIT_17s0000g09100/VIT_08s0007g05260
MF	GO:0004568	chitinase activity	11/2556	17/11641	0.000182818	0.00452475	VIT_05s0094g00350/VIT_05s0094g00340/VIT_05s0094g00330/VIT_04s0008g00120/VIT_03s0038g03400/VIT_04s0008g00140/VIT_05s0094g00360/VIT_05s0094g00240/VIT_05s0094g00220/VIT_05s0094g00270/VIT_05s0094g00320	-/-/-/-/CHIT1B/-/-/-/-/-/-	11	10	VIT_05s0094g00350/VIT_05s0094g00340/VIT_05s0094g00330/VIT_04s0008g00120/VIT_03s0038g03400/VIT_04s0008g00140/VIT_05s0094g00360/VIT_05s0094g00240/VIT_05s0094g00270/VIT_05s0094g00320	1	VIT_05s0094g00220
MF	GO:0016702	oxidoreductase activity, acting on single donors with incorporation of molecular oxygen, incorporation of two atoms of oxygen	18/2556	37/11641	0.00030018	0.00685796	VIT_19s0093g00550/VIT_06s0004g01500/VIT_02s0087g00910/VIT_14s0128g00780/VIT_05s0020g03170/VIT_14s0128g00790/VIT_09s0002g01080/VIT_00s0265g00170/VIT_10s0003g03750/VIT_06s0004g01510/VIT_14s0108g00090/VIT_05s0020g04080/VIT_06s0004g01450/VIT_06s0004g01580/VIT_01s0010g02750/VIT_06s0004g01460/VIT_13s0064g00840/VIT_13s0064g01480	-/-/-/-/-/-/-/-/-/-/-/-/-/-/-/-/-/-	18	13	VIT_19s0093g00550/VIT_06s0004g01500/VIT_14s0128g00780/VIT_14s0128g00790/VIT_00s0265g00170/VIT_10s0003g03750/VIT_06s0004g01510/VIT_14s0108g00090/VIT_05s0020g04080/VIT_06s0004g01450/VIT_06s0004g01580/VIT_01s0010g02750/VIT_06s0004g01460	5	VIT_02s0087g00910/VIT_05s0020g03170/VIT_09s0002g01080/VIT_13s0064g00840/VIT_13s0064g01480
MF	GO:0004185	serine-type carboxypeptidase activity	21/2556	47/11641	0.00042498	0.00835297	VIT_01s0011g02000/VIT_03s0091g01200/VIT_03s0088g00260/VIT_11s0052g00750/VIT_03s0091g01290/VIT_11s0052g00770/VIT_04s0023g00700/VIT_11s0037g00320/VIT_11s0052g00790/VIT_06s0061g00890/VIT_13s0019g04030/VIT_11s0065g00720/VIT_01s0011g02030/VIT_08s0040g01070/VIT_14s0108g00100/VIT_08s0040g01140/VIT_11s0037g00740/VIT_08s0040g01040/VIT_13s0019g05130/VIT_07s0141g00520/VIT_01s0011g04900	-/-/-/-/-/-/-/-/-/-/-/-/-/-/-/-/-/-/-/-/-	21	14	VIT_03s0091g01200/VIT_03s0088g00260/VIT_11s0052g00750/VIT_03s0091g01290/VIT_11s0052g00770/VIT_11s0037g00320/VIT_11s0052g00790/VIT_11s0065g00720/VIT_01s0011g02030/VIT_08s0040g01070/VIT_14s0108g00100/VIT_08s0040g01040/VIT_13s0019g05130/VIT_07s0141g00520	7	VIT_01s0011g02000/VIT_04s0023g00700/VIT_06s0061g00890/VIT_13s0019g04030/VIT_08s0040g01140/VIT_11s0037g00740/VIT_01s0011g04900
MF	GO:0045735	nutrient reservoir activity	16/2556	32/11641	0.00043754	0.00835297	VIT_12s0034g01980/VIT_09s0002g01310/VIT_14s0128g00570/VIT_14s0128g00600/VIT_12s0034g01950/VIT_12s0034g01890/VIT_09s0002g01320/VIT_14s0128g00540/VIT_12s0034g01970/VIT_11s0016g01220/VIT_12s0034g01910/VIT_12s0034g01870/VIT_12s0034g01930/VIT_17s0000g05360/VIT_18s0086g00410/VIT_06s0004g04060	-/-/-/-/-/-/-/-/-/-/-/-/-/-/-/-	16	14	VIT_12s0034g01980/VIT_09s0002g01310/VIT_14s0128g00570/VIT_14s0128g00600/VIT_12s0034g01950/VIT_12s0034g01890/VIT_09s0002g01320/VIT_14s0128g00540/VIT_12s0034g01970/VIT_12s0034g01910/VIT_12s0034g01870/VIT_12s0034g01930/VIT_18s0086g00410/VIT_06s0004g04060	2	VIT_11s0016g01220/VIT_17s0000g05360
MF	GO:0016830	carbon-carbon lyase activity	19/2556	41/11641	0.000449992	0.00835297	VIT_18s0076g00360/VIT_19s0015g01720/VIT_17s0000g02140/VIT_03s0017g00650/VIT_00s2576g00010/VIT_03s0038g00670/VIT_01s0011g04350/VIT_17s0000g00920/VIT_00s1995g00010/VIT_13s0139g00170/VIT_08s0007g03830/VIT_06s0004g06320/VIT_01s0010g03940/VIT_10s0116g00870/VIT_04s0023g03010/VIT_06s0004g04080/VIT_07s0191g00190/VIT_19s0014g01390/VIT_12s0057g01240	-/-/-/-/-/-/-/-/-/-/-/-/-/-/-/-/-/-/-	19	11	VIT_18s0076g00360/VIT_17s0000g02140/VIT_00s2576g00010/VIT_01s0011g04350/VIT_17s0000g00920/VIT_00s1995g00010/VIT_13s0139g00170/VIT_08s0007g03830/VIT_06s0004g06320/VIT_01s0010g03940/VIT_12s0057g01240	8	VIT_19s0015g01720/VIT_03s0017g00650/VIT_03s0038g00670/VIT_10s0116g00870/VIT_04s0023g03010/VIT_06s0004g04080/VIT_07s0191g00190/VIT_19s0014g01390
MF	GO:0051213	dioxygenase activity	18/2556	39/11641	0.000671974	0.0117398	VIT_19s0093g00550/VIT_06s0004g01500/VIT_02s0087g00910/VIT_14s0128g00780/VIT_05s0020g03170/VIT_14s0128g00790/VIT_09s0002g01080/VIT_00s0265g00170/VIT_10s0003g03750/VIT_06s0004g01510/VIT_14s0108g00090/VIT_05s0020g04080/VIT_06s0004g01450/VIT_06s0004g01580/VIT_01s0010g02750/VIT_06s0004g01460/VIT_13s0064g00840/VIT_13s0064g01480	-/-/-/-/-/-/-/-/-/-/-/-/-/-/-/-/-/-	18	13	VIT_19s0093g00550/VIT_06s0004g01500/VIT_14s0128g00780/VIT_14s0128g00790/VIT_00s0265g00170/VIT_10s0003g03750/VIT_06s0004g01510/VIT_14s0108g00090/VIT_05s0020g04080/VIT_06s0004g01450/VIT_06s0004g01580/VIT_01s0010g02750/VIT_06s0004g01460	5	VIT_02s0087g00910/VIT_05s0020g03170/VIT_09s0002g01080/VIT_13s0064g00840/VIT_13s0064g01480
MF	GO:0070008	serine-type exopeptidase activity	22/2556	52/11641	0.000783963	0.0129354	VIT_01s0011g02000/VIT_03s0091g01200/VIT_03s0088g00260/VIT_11s0052g00750/VIT_03s0091g01290/VIT_11s0052g00770/VIT_04s0023g00700/VIT_11s0037g00320/VIT_11s0052g00790/VIT_06s0061g00890/VIT_13s0019g04030/VIT_11s0065g00720/VIT_01s0011g02030/VIT_08s0040g01070/VIT_14s0108g00100/VIT_08s0040g01140/VIT_11s0037g00740/VIT_08s0040g01040/VIT_10s0071g00940/VIT_13s0019g05130/VIT_07s0141g00520/VIT_01s0011g04900	-/-/-/-/-/-/-/-/-/-/-/-/-/-/-/-/-/-/-/-/-/-	22	14	VIT_03s0091g01200/VIT_03s0088g00260/VIT_11s0052g00750/VIT_03s0091g01290/VIT_11s0052g00770/VIT_11s0037g00320/VIT_11s0052g00790/VIT_11s0065g00720/VIT_01s0011g02030/VIT_08s0040g01070/VIT_14s0108g00100/VIT_08s0040g01040/VIT_13s0019g05130/VIT_07s0141g00520	8	VIT_01s0011g02000/VIT_04s0023g00700/VIT_06s0061g00890/VIT_13s0019g04030/VIT_08s0040g01140/VIT_11s0037g00740/VIT_10s0071g00940/VIT_01s0011g04900
MF	GO:0004180	carboxypeptidase activity	21/2556	49/11641	0.000836371	0.0130738	VIT_01s0011g02000/VIT_03s0091g01200/VIT_03s0088g00260/VIT_11s0052g00750/VIT_03s0091g01290/VIT_11s0052g00770/VIT_04s0023g00700/VIT_11s0037g00320/VIT_11s0052g00790/VIT_06s0061g00890/VIT_13s0019g04030/VIT_11s0065g00720/VIT_01s0011g02030/VIT_08s0040g01070/VIT_14s0108g00100/VIT_08s0040g01140/VIT_11s0037g00740/VIT_08s0040g01040/VIT_13s0019g05130/VIT_07s0141g00520/VIT_01s0011g04900	-/-/-/-/-/-/-/-/-/-/-/-/-/-/-/-/-/-/-/-/-	21	14	VIT_03s0091g01200/VIT_03s0088g00260/VIT_11s0052g00750/VIT_03s0091g01290/VIT_11s0052g00770/VIT_11s0037g00320/VIT_11s0052g00790/VIT_11s0065g00720/VIT_01s0011g02030/VIT_08s0040g01070/VIT_14s0108g00100/VIT_08s0040g01040/VIT_13s0019g05130/VIT_07s0141g00520	7	VIT_01s0011g02000/VIT_04s0023g00700/VIT_06s0061g00890/VIT_13s0019g04030/VIT_08s0040g01140/VIT_11s0037g00740/VIT_01s0011g04900
MF	GO:0016160	amylase activity	9/2556	15/11641	0.00158804	0.0235824	VIT_05s0077g00280/VIT_12s0059g02670/VIT_05s0020g01910/VIT_01s0026g01660/VIT_14s0068g00420/VIT_03s0063g00400/VIT_19s0015g00500/VIT_15s0046g02620/VIT_05s0051g00010	-/-/-/-/-/-/-/-/-	9	7	VIT_05s0077g00280/VIT_12s0059g02670/VIT_05s0020g01910/VIT_01s0026g01660/VIT_03s0063g00400/VIT_19s0015g00500/VIT_05s0051g00010	2	VIT_14s0068g00420/VIT_15s0046g02620
MF	GO:0050662	coenzyme binding	90/2556	311/11641	0.00208923	0.0295477	VIT_18s0076g00360/VIT_01s0011g01110/VIT_17s0000g02140/VIT_09s0002g03620/VIT_04s0008g03770/VIT_14s0066g01320/VIT_18s0001g04860/VIT_18s0001g12800/VIT_03s0038g02510/VIT_13s0064g00270/VIT_02s0087g00630/VIT_09s0002g05250/VIT_14s0060g00820/VIT_12s0028g01820/VIT_07s0104g01250/VIT_02s0025g02560/VIT_19s0014g02190/VIT_17s0000g00920/VIT_00s0361g00040/VIT_12s0057g01030/VIT_02s0025g04730/VIT_09s0002g00340/VIT…	-/-/-/-/-/-/-/-/-/-/-/-/-/-/-/-/-/-/ANR/-/-/-/-/-/-/-/-/-/-/-/-/-/-/-/-/-/-/-/-/-/-/-/-/-/-/-/-/-/-/-/-/-/-/-/-/-/-/-/-/-/-/-/-/-/-/-/-/-/-/-/-/-/-/-/-/-/-/-/-/-/-/-/-/-/-/-/-/-/-/-	90	66	VIT_18s0076g00360/VIT_01s0011g01110/VIT_17s0000g02140/VIT_09s0002g03620/VIT_04s0008g03770/VIT_14s0066g01320/VIT_18s0001g04860/VIT_18s0001g12800/VIT_13s0064g00270/VIT_09s0002g05250/VIT_12s0028g01820/VIT_07s0104g01250/VIT_02s0025g02560/VIT_19s0014g02190/VIT_17s0000g00920/VIT_00s0361g00040/VIT_12s0057g01030/VIT_02s0025g04730/VIT_09s0002g00340/VIT_01s0011g03480/VIT_06s0004g03140/VIT_05s0051g00870/VIT…	24	VIT_03s0038g02510/VIT_02s0087g00630/VIT_14s0060g00820/VIT_04s0008g01880/VIT_03s0097g00710/VIT_18s0001g09890/VIT_00s0225g00130/VIT_07s0104g00510/VIT_05s0020g04510/VIT_06s0009g00770/VIT_02s0025g01260/VIT_05s0049g01400/VIT_15s0048g01010/VIT_14s0068g01300/VIT_08s0007g07350/VIT_14s0030g02180/VIT_06s0061g01120/VIT_12s0057g00940/VIT_06s0009g01460/VIT_12s0034g01860/VIT_16s0039g01670/VIT_00s0227g00110/VIT…
MF	GO:0016616	oxidoreductase activity, acting on the CH-OH group of donors, NAD or NADP as acceptor	29/2556	80/11641	0.00242725	0.0327678	VIT_03s0088g01190/VIT_17s0000g02140/VIT_09s0002g03620/VIT_14s0066g01320/VIT_14s0030g00650/VIT_03s0038g02510/VIT_05s0077g02140/VIT_14s0030g00660/VIT_02s0012g01570/VIT_12s0028g02340/VIT_12s0057g01030/VIT_02s0025g04730/VIT_04s0079g00530/VIT_18s0001g09890/VIT_14s0171g00490/VIT_14s0030g00670/VIT_13s0019g05250/VIT_10s0003g01000/VIT_02s0025g00900/VIT_12s0057g00940/VIT_01s0010g01130/VIT_18s0122g00610/VIT…	-/-/-/-/-/-/-/-/-/-/-/-/-/-/-/-/-/-/-/-/-/-/-/-/-/-/-/-/-	29	20	VIT_17s0000g02140/VIT_09s0002g03620/VIT_14s0066g01320/VIT_14s0030g00650/VIT_05s0077g02140/VIT_14s0030g00660/VIT_02s0012g01570/VIT_12s0028g02340/VIT_12s0057g01030/VIT_02s0025g04730/VIT_04s0079g00530/VIT_14s0171g00490/VIT_14s0030g00670/VIT_10s0003g01000/VIT_02s0025g00900/VIT_01s0010g01130/VIT_18s0122g00610/VIT_04s0008g00180/VIT_14s0083g00320/VIT_19s0014g02370	9	VIT_03s0088g01190/VIT_03s0038g02510/VIT_18s0001g09890/VIT_13s0019g05250/VIT_12s0057g00940/VIT_15s0021g02410/VIT_12s0034g01860/VIT_00s0227g00110/VIT_15s0048g01330
MF	GO:0005507	copper ion binding	33/2556	96/11641	0.00343032	0.042908	VIT_05s0020g03280/VIT_18s0117g00550/VIT_18s0001g02350/VIT_18s0001g00680/VIT_18s0117g00590/VIT_18s0001g02290/VIT_18s0122g00250/VIT_01s0011g04740/VIT_18s0122g00690/VIT_01s0011g04720/VIT_18s0075g00620/VIT_18s0001g00760/VIT_17s0000g09100/VIT_18s0001g02410/VIT_18s0117g00450/VIT_18s0075g00590/VIT_00s1937g00010/VIT_18s0001g00730/VIT_05s0094g01210/VIT_00s0225g00090/VIT_18s0001g02400/VIT_18s0001g00790/VIT…	-/-/-/-/-/-/-/-/-/-/-/-/-/-/-/-/-/-/-/-/-/-/-/-/-/-/-/-/-/-/-/-/-	33	27	VIT_05s0020g03280/VIT_18s0117g00550/VIT_18s0001g02350/VIT_18s0001g00680/VIT_18s0117g00590/VIT_18s0001g02290/VIT_18s0122g00250/VIT_01s0011g04740/VIT_18s0122g00690/VIT_01s0011g04720/VIT_18s0075g00620/VIT_18s0001g02410/VIT_18s0117g00450/VIT_18s0075g00590/VIT_00s1937g00010/VIT_18s0001g00730/VIT_05s0094g01210/VIT_00s0225g00090/VIT_18s0001g02400/VIT_18s0001g00790/VIT_00s1682g00010/VIT_04s0023g01960/VIT…	6	VIT_18s0001g00760/VIT_17s0000g09100/VIT_06s0009g01320/VIT_00s0438g00010/VIT_07s0031g01070/VIT_13s0019g03360
MF	GO:0016879	ligase activity, forming carbon-nitrogen bonds	11/2556	22/11641	0.00346731	0.042908	VIT_01s0010g00240/VIT_07s0104g00610/VIT_06s0004g06830/VIT_02s0025g03530/VIT_17s0000g01910/VIT_14s0006g00350/VIT_01s0011g02200/VIT_14s0030g00030/VIT_07s0005g05780/VIT_07s0005g01150/VIT_02s0025g03430	-/-/-/-/-/-/-/-/-/-/-	11	6	VIT_01s0010g00240/VIT_06s0004g06830/VIT_02s0025g03530/VIT_14s0006g00350/VIT_01s0011g02200/VIT_14s0030g00030	5	VIT_07s0104g00610/VIT_17s0000g01910/VIT_07s0005g05780/VIT_07s0005g01150/VIT_02s0025g03430
C4vsCK3
Category	GOID	Description	GeneRatio	BgRatio	pvalue	padj	geneID	geneName	Count	Up	Up_Gene_id	Down	Down_Gene_id
BP	GO:0015979	photosynthesis	25/1520	46/7434	3.77761e-07	0.000156393	VIT_11s0016g01400/VIT_04s0044g01410/VIT_00s0904g00010/VIT_07s0005g04920/VIT_04s0008g01730/VIT_00s0125g00280/VIT_18s0001g11710/VIT_12s0028g01080/VIT_09s0002g04320/VIT_00s0207g00210/VIT_07s0141g00570/VIT_14s0081g00060/VIT_05s0020g03180/VIT_07s0151g01000/VIT_04s0023g00410/VIT_19s0015g01760/VIT_01s0137g00210/VIT_10s0003g04350/VIT_08s0040g00850/VIT_13s0064g01080/VIT_14s0060g00850/VIT_12s0059g01810/VIT…	-/-/-/-/-/-/-/-/-/-/-/-/-/-/-/-/-/-/-/-/-/-/-/-/-	25	25	VIT_11s0016g01400/VIT_04s0044g01410/VIT_00s0904g00010/VIT_07s0005g04920/VIT_04s0008g01730/VIT_00s0125g00280/VIT_18s0001g11710/VIT_12s0028g01080/VIT_09s0002g04320/VIT_00s0207g00210/VIT_07s0141g00570/VIT_14s0081g00060/VIT_05s0020g03180/VIT_07s0151g01000/VIT_04s0023g00410/VIT_19s0015g01760/VIT_01s0137g00210/VIT_10s0003g04350/VIT_08s0040g00850/VIT_13s0064g01080/VIT_14s0060g00850/VIT_12s0059g01810/VIT…	0
BP	GO:0006457	protein folding	34/1520	93/7434	0.000222533	0.0460644	VIT_16s0050g01150/VIT_02s0025g00280/VIT_11s0016g00650/VIT_10s0003g00260/VIT_00s0283g00030/VIT_00s0769g00010/VIT_01s0026g01450/VIT_18s0001g14500/VIT_04s0023g00830/VIT_00s0958g00020/VIT_00s0260g00070/VIT_07s0005g01220/VIT_18s0001g14400/VIT_12s0057g00670/VIT_01s0146g00110/VIT_15s0021g00830/VIT_17s0000g04270/VIT_14s0060g01290/VIT_17s0000g03620/VIT_13s0064g00580/VIT_18s0001g08830/VIT_13s0073g00560/VIT…	-/-/-/-/-/-/-/-/-/-/-/-/-/-/-/-/-/-/-/-/-/-/-/-/-/-/-/-/-/-/-/-/-/-	34	27	VIT_16s0050g01150/VIT_02s0025g00280/VIT_11s0016g00650/VIT_10s0003g00260/VIT_00s0769g00010/VIT_00s0958g00020/VIT_00s0260g00070/VIT_18s0001g14400/VIT_12s0057g00670/VIT_01s0146g00110/VIT_15s0021g00830/VIT_17s0000g04270/VIT_17s0000g03620/VIT_13s0064g00580/VIT_18s0001g08830/VIT_13s0073g00560/VIT_19s0014g03330/VIT_07s0005g02410/VIT_01s0010g00680/VIT_08s0007g04340/VIT_01s0011g00930/VIT_00s0324g00040/VIT…	7	VIT_00s0283g00030/VIT_01s0026g01450/VIT_18s0001g14500/VIT_04s0023g00830/VIT_07s0005g01220/VIT_14s0060g01290/VIT_17s0000g05530
CC	GO:0009579	thylakoid	27/446	45/2417	4.82281e-10	2.43552e-08	VIT_11s0016g01400/VIT_04s0044g01410/VIT_00s0904g00010/VIT_07s0005g04920/VIT_04s0008g01730/VIT_00s0125g00280/VIT_18s0001g11710/VIT_12s0028g01080/VIT_09s0002g04320/VIT_00s0207g00210/VIT_07s0141g00570/VIT_14s0081g00060/VIT_05s0020g03180/VIT_07s0151g01000/VIT_04s0023g00410/VIT_19s0015g01760/VIT_01s0137g00210/VIT_18s0001g11370/VIT_03s0063g01460/VIT_10s0003g04350/VIT_08s0040g00850/VIT_13s0064g01080/VIT…	-/-/-/-/-/-/-/-/-/-/-/-/-/-/-/-/-/-/-/-/-/-/-/-/-/-/-	27	27	VIT_11s0016g01400/VIT_04s0044g01410/VIT_00s0904g00010/VIT_07s0005g04920/VIT_04s0008g01730/VIT_00s0125g00280/VIT_18s0001g11710/VIT_12s0028g01080/VIT_09s0002g04320/VIT_00s0207g00210/VIT_07s0141g00570/VIT_14s0081g00060/VIT_05s0020g03180/VIT_07s0151g01000/VIT_04s0023g00410/VIT_19s0015g01760/VIT_01s0137g00210/VIT_18s0001g11370/VIT_03s0063g01460/VIT_10s0003g04350/VIT_08s0040g00850/VIT_13s0064g01080/VIT…	0
CC	GO:0044436	thylakoid part	27/446	45/2417	4.82281e-10	2.43552e-08	VIT_11s0016g01400/VIT_04s0044g01410/VIT_00s0904g00010/VIT_07s0005g04920/VIT_04s0008g01730/VIT_00s0125g00280/VIT_18s0001g11710/VIT_12s0028g01080/VIT_09s0002g04320/VIT_00s0207g00210/VIT_07s0141g00570/VIT_14s0081g00060/VIT_05s0020g03180/VIT_07s0151g01000/VIT_04s0023g00410/VIT_19s0015g01760/VIT_01s0137g00210/VIT_18s0001g11370/VIT_03s0063g01460/VIT_10s0003g04350/VIT_08s0040g00850/VIT_13s0064g01080/VIT…	-/-/-/-/-/-/-/-/-/-/-/-/-/-/-/-/-/-/-/-/-/-/-/-/-/-/-	27	27	VIT_11s0016g01400/VIT_04s0044g01410/VIT_00s0904g00010/VIT_07s0005g04920/VIT_04s0008g01730/VIT_00s0125g00280/VIT_18s0001g11710/VIT_12s0028g01080/VIT_09s0002g04320/VIT_00s0207g00210/VIT_07s0141g00570/VIT_14s0081g00060/VIT_05s0020g03180/VIT_07s0151g01000/VIT_04s0023g00410/VIT_19s0015g01760/VIT_01s0137g00210/VIT_18s0001g11370/VIT_03s0063g01460/VIT_10s0003g04350/VIT_08s0040g00850/VIT_13s0064g01080/VIT…	0
CC	GO:0009521	photosystem	24/446	40/2417	4.68317e-09	1.39315e-07	VIT_11s0016g01400/VIT_04s0044g01410/VIT_00s0904g00010/VIT_07s0005g04920/VIT_04s0008g01730/VIT_00s0125g00280/VIT_18s0001g11710/VIT_12s0028g01080/VIT_09s0002g04320/VIT_00s0207g00210/VIT_07s0141g00570/VIT_14s0081g00060/VIT_05s0020g03180/VIT_07s0151g01000/VIT_04s0023g00410/VIT_19s0015g01760/VIT_01s0137g00210/VIT_10s0003g04350/VIT_08s0040g00850/VIT_13s0064g01080/VIT_14s0060g00850/VIT_18s0001g09110/VIT…	-/-/-/-/-/-/-/-/-/-/-/-/-/-/-/-/-/-/-/-/-/-/-/-	24	24	VIT_11s0016g01400/VIT_04s0044g01410/VIT_00s0904g00010/VIT_07s0005g04920/VIT_04s0008g01730/VIT_00s0125g00280/VIT_18s0001g11710/VIT_12s0028g01080/VIT_09s0002g04320/VIT_00s0207g00210/VIT_07s0141g00570/VIT_14s0081g00060/VIT_05s0020g03180/VIT_07s0151g01000/VIT_04s0023g00410/VIT_19s0015g01760/VIT_01s0137g00210/VIT_10s0003g04350/VIT_08s0040g00850/VIT_13s0064g01080/VIT_14s0060g00850/VIT_18s0001g09110/VIT…	0
CC	GO:0034357	photosynthetic membrane	25/446	43/2417	5.51743e-09	1.39315e-07	VIT_11s0016g01400/VIT_04s0044g01410/VIT_00s0904g00010/VIT_07s0005g04920/VIT_04s0008g01730/VIT_00s0125g00280/VIT_18s0001g11710/VIT_12s0028g01080/VIT_09s0002g04320/VIT_00s0207g00210/VIT_07s0141g00570/VIT_14s0081g00060/VIT_05s0020g03180/VIT_07s0151g01000/VIT_04s0023g00410/VIT_19s0015g01760/VIT_01s0137g00210/VIT_10s0003g04350/VIT_08s0040g00850/VIT_13s0064g01080/VIT_14s0060g00850/VIT_18s0001g09110/VIT…	-/-/-/-/-/-/-/-/-/-/-/-/-/-/-/-/-/-/-/-/-/-/-/-/-	25	25	VIT_11s0016g01400/VIT_04s0044g01410/VIT_00s0904g00010/VIT_07s0005g04920/VIT_04s0008g01730/VIT_00s0125g00280/VIT_18s0001g11710/VIT_12s0028g01080/VIT_09s0002g04320/VIT_00s0207g00210/VIT_07s0141g00570/VIT_14s0081g00060/VIT_05s0020g03180/VIT_07s0151g01000/VIT_04s0023g00410/VIT_19s0015g01760/VIT_01s0137g00210/VIT_10s0003g04350/VIT_08s0040g00850/VIT_13s0064g01080/VIT_14s0060g00850/VIT_18s0001g09110/VIT…	0
CC	GO:0009522	photosystem I	9/446	12/2417	2.99376e-05	0.00060474	VIT_04s0044g01410/VIT_07s0005g04920/VIT_00s0125g00280/VIT_09s0002g04320/VIT_05s0020g03180/VIT_07s0151g01000/VIT_04s0023g00410/VIT_19s0015g01760/VIT_10s0003g04350	-/-/-/-/-/-/-/-/-	9	9	VIT_04s0044g01410/VIT_07s0005g04920/VIT_00s0125g00280/VIT_09s0002g04320/VIT_05s0020g03180/VIT_07s0151g01000/VIT_04s0023g00410/VIT_19s0015g01760/VIT_10s0003g04350	0
CC	GO:0009523	photosystem II	14/446	27/2417	8.33862e-05	0.00140367	VIT_11s0016g01400/VIT_00s0904g00010/VIT_04s0008g01730/VIT_18s0001g11710/VIT_12s0028g01080/VIT_00s0207g00210/VIT_07s0141g00570/VIT_14s0081g00060/VIT_01s0137g00210/VIT_08s0040g00850/VIT_13s0064g01080/VIT_14s0060g00850/VIT_18s0001g15360/VIT_07s0005g04400	-/-/-/-/-/-/-/-/-/-/-/-/-/-	14	14	VIT_11s0016g01400/VIT_00s0904g00010/VIT_04s0008g01730/VIT_18s0001g11710/VIT_12s0028g01080/VIT_00s0207g00210/VIT_07s0141g00570/VIT_14s0081g00060/VIT_01s0137g00210/VIT_08s0040g00850/VIT_13s0064g01080/VIT_14s0060g00850/VIT_18s0001g15360/VIT_07s0005g04400	0
MF	GO:0030170	pyridoxal phosphate binding	29/2081	61/11514	1.24904e-07	1.72991e-05	VIT_08s0058g00930/VIT_04s0008g03770/VIT_02s0025g00360/VIT_02s0025g02560/VIT_18s0076g00360/VIT_09s0002g00340/VIT_12s0028g01820/VIT_01s0011g06610/VIT_07s0031g00980/VIT_19s0027g01090/VIT_06s0004g07660/VIT_19s0027g01790/VIT_02s0025g04980/VIT_12s0028g03200/VIT_04s0008g06040/VIT_07s0031g01330/VIT_18s0001g04860/VIT_00s1764g00010/VIT_17s0000g00900/VIT_14s0068g01300/VIT_01s0011g06600/VIT_07s0005g04480/VIT…	-/-/-/-/-/-/-/-/-/-/-/-/-/-/-/-/-/-/-/-/-/-/-/-/-/-/-/-/-	29	17	VIT_04s0008g03770/VIT_18s0076g00360/VIT_09s0002g00340/VIT_12s0028g01820/VIT_19s0027g01090/VIT_19s0027g01790/VIT_02s0025g04980/VIT_04s0008g06040/VIT_07s0031g01330/VIT_18s0001g04860/VIT_00s1764g00010/VIT_17s0000g00900/VIT_01s0011g06600/VIT_07s0005g04480/VIT_11s0016g03720/VIT_15s0046g02220/VIT_08s0058g01000	12	VIT_08s0058g00930/VIT_02s0025g00360/VIT_02s0025g02560/VIT_01s0011g06610/VIT_07s0031g00980/VIT_06s0004g07660/VIT_12s0028g03200/VIT_14s0068g01300/VIT_19s0014g02190/VIT_18s0001g03300/VIT_17s0000g00920/VIT_10s0003g04240
MF	GO:0070279	vitamin B6 binding	29/2081	61/11514	1.24904e-07	1.72991e-05	VIT_08s0058g00930/VIT_04s0008g03770/VIT_02s0025g00360/VIT_02s0025g02560/VIT_18s0076g00360/VIT_09s0002g00340/VIT_12s0028g01820/VIT_01s0011g06610/VIT_07s0031g00980/VIT_19s0027g01090/VIT_06s0004g07660/VIT_19s0027g01790/VIT_02s0025g04980/VIT_12s0028g03200/VIT_04s0008g06040/VIT_07s0031g01330/VIT_18s0001g04860/VIT_00s1764g00010/VIT_17s0000g00900/VIT_14s0068g01300/VIT_01s0011g06600/VIT_07s0005g04480/VIT…	-/-/-/-/-/-/-/-/-/-/-/-/-/-/-/-/-/-/-/-/-/-/-/-/-/-/-/-/-	29	17	VIT_04s0008g03770/VIT_18s0076g00360/VIT_09s0002g00340/VIT_12s0028g01820/VIT_19s0027g01090/VIT_19s0027g01790/VIT_02s0025g04980/VIT_04s0008g06040/VIT_07s0031g01330/VIT_18s0001g04860/VIT_00s1764g00010/VIT_17s0000g00900/VIT_01s0011g06600/VIT_07s0005g04480/VIT_11s0016g03720/VIT_15s0046g02220/VIT_08s0058g01000	12	VIT_08s0058g00930/VIT_02s0025g00360/VIT_02s0025g02560/VIT_01s0011g06610/VIT_07s0031g00980/VIT_06s0004g07660/VIT_12s0028g03200/VIT_14s0068g01300/VIT_19s0014g02190/VIT_18s0001g03300/VIT_17s0000g00920/VIT_10s0003g04240
MF	GO:0019842	vitamin binding	32/2081	72/11514	2.01703e-07	1.86239e-05	VIT_08s0058g00930/VIT_04s0008g03770/VIT_02s0025g00360/VIT_02s0025g02560/VIT_18s0076g00360/VIT_09s0002g00340/VIT_12s0028g01820/VIT_01s0011g06610/VIT_07s0031g00980/VIT_10s0003g00990/VIT_19s0027g01090/VIT_14s0006g02240/VIT_06s0004g07660/VIT_19s0027g01790/VIT_02s0025g04980/VIT_12s0028g03200/VIT_04s0008g06040/VIT_07s0031g01330/VIT_18s0001g04860/VIT_00s1764g00010/VIT_17s0000g00900/VIT_14s0068g01300/VIT…	-/-/-/-/-/-/-/-/-/-/-/-/-/-/-/-/-/-/-/-/-/-/-/-/-/-/-/-/-/-/-/-	32	20	VIT_04s0008g03770/VIT_18s0076g00360/VIT_09s0002g00340/VIT_12s0028g01820/VIT_10s0003g00990/VIT_19s0027g01090/VIT_14s0006g02240/VIT_19s0027g01790/VIT_02s0025g04980/VIT_04s0008g06040/VIT_07s0031g01330/VIT_18s0001g04860/VIT_00s1764g00010/VIT_17s0000g00900/VIT_01s0011g06600/VIT_07s0005g04480/VIT_11s0016g03720/VIT_15s0046g02220/VIT_14s0068g01960/VIT_08s0058g01000	12	VIT_08s0058g00930/VIT_02s0025g00360/VIT_02s0025g02560/VIT_01s0011g06610/VIT_07s0031g00980/VIT_06s0004g07660/VIT_12s0028g03200/VIT_14s0068g01300/VIT_19s0014g02190/VIT_18s0001g03300/VIT_17s0000g00920/VIT_10s0003g04240
MF	GO:0050662	coenzyme binding	90/2081	305/11514	5.33148e-07	3.69205e-05	VIT_14s0066g01320/VIT_08s0058g00930/VIT_04s0008g03770/VIT_17s0000g08390/VIT_18s0001g09340/VIT_05s0020g04510/VIT_03s0038g04100/VIT_00s0361g00040/VIT_02s0025g00360/VIT_02s0025g02560/VIT_01s0011g00690/VIT_06s0004g03140/VIT_11s0016g01230/VIT_18s0076g00360/VIT_09s0002g00340/VIT_12s0028g01820/VIT_12s0057g01030/VIT_01s0011g06610/VIT_18s0001g12800/VIT_07s0104g01250/VIT_10s0003g05420/VIT_07s0031g00980/VIT…	-/-/-/-/-/-/-/ANR/-/-/-/-/-/-/-/-/-/-/-/-/-/-/-/-/-/-/-/-/-/-/-/-/-/-/-/-/-/-/-/-/-/-/-/-/-/-/-/-/-/-/-/-/-/-/-/-/-/-/-/-/-/-/-/-/-/-/-/-/-/-/-/-/-/-/-/-/-/-/-/-/-/-/-/-/-/-/-/-/-/-	90	60	VIT_14s0066g01320/VIT_04s0008g03770/VIT_18s0001g09340/VIT_06s0004g03140/VIT_18s0076g00360/VIT_09s0002g00340/VIT_12s0028g01820/VIT_07s0104g01250/VIT_04s0008g01880/VIT_10s0003g00990/VIT_06s0004g02380/VIT_04s0008g00180/VIT_18s0001g08110/VIT_18s0041g02020/VIT_07s0005g04800/VIT_19s0027g01090/VIT_13s0064g00270/VIT_07s0104g01260/VIT_14s0006g02240/VIT_13s0156g00350/VIT_13s0019g00660/VIT_19s0027g01790/VIT…	30	VIT_08s0058g00930/VIT_17s0000g08390/VIT_05s0020g04510/VIT_03s0038g04100/VIT_00s0361g00040/VIT_02s0025g00360/VIT_02s0025g02560/VIT_01s0011g00690/VIT_11s0016g01230/VIT_12s0057g01030/VIT_01s0011g06610/VIT_18s0001g12800/VIT_10s0003g05420/VIT_07s0031g00980/VIT_14s0030g02180/VIT_13s0047g00540/VIT_06s0004g07660/VIT_04s0044g01740/VIT_04s0044g00220/VIT_12s0028g03200/VIT_05s0029g00420/VIT_05s0049g01400/VIT…
MF	GO:0016830	carbon-carbon lyase activity	21/2081	40/11514	8.66375e-07	4.79972e-05	VIT_03s0038g00670/VIT_12s0057g01240/VIT_18s0076g00360/VIT_01s0011g06610/VIT_14s0083g00580/VIT_06s0004g06320/VIT_12s0028g02180/VIT_19s0015g01720/VIT_13s0067g02450/VIT_04s0023g03010/VIT_00s2576g00010/VIT_01s0010g00990/VIT_13s0019g04170/VIT_00s1995g00010/VIT_01s0011g06600/VIT_07s0005g04480/VIT_07s0005g04700/VIT_17s0000g00920/VIT_19s0014g01390/VIT_19s0014g01330/VIT_10s0003g04240	-/-/-/-/-/-/-/-/-/-/-/-/-/-/-/-/-/-/-/-/-	21	13	VIT_03s0038g00670/VIT_18s0076g00360/VIT_12s0028g02180/VIT_19s0015g01720/VIT_13s0067g02450/VIT_04s0023g03010/VIT_00s2576g00010/VIT_00s1995g00010/VIT_01s0011g06600/VIT_07s0005g04480/VIT_07s0005g04700/VIT_19s0014g01390/VIT_19s0014g01330	8	VIT_12s0057g01240/VIT_01s0011g06610/VIT_14s0083g00580/VIT_06s0004g06320/VIT_01s0010g00990/VIT_13s0019g04170/VIT_17s0000g00920/VIT_10s0003g04240
MF	GO:0016829	lyase activity	54/2081	168/11514	6.76569e-06	0.000312349	VIT_00s0266g00010/VIT_03s0038g00670/VIT_00s0372g00040/VIT_00s0522g00010/VIT_00s0572g00010/VIT_00s0572g00020/novel.1735/VIT_12s0134g00020/VIT_12s0057g01240/VIT_18s0001g02550/VIT_18s0076g00360/VIT_00s0271g00030/VIT_01s0011g06610/VIT_14s0083g00580/VIT_06s0004g06320/VIT_12s0028g02180/VIT_19s0015g01720/VIT_18s0001g05240/VIT_13s0067g02450/VIT_04s0008g00800/VIT_00s0271g00060/VIT_06s0009g00850/VIT_04s021…	-/-/-/-/-/-/-/-/-/-/-/-/-/-/-/-/-/-/-/-/-/-/-/-/-/-/-/-/-/-/-/-/-/-/-/-/-/-/-/-/-/-/-/-/-/-/-/-/-/-/-/-/-/-	54	22	VIT_03s0038g00670/VIT_18s0001g02550/VIT_18s0076g00360/VIT_12s0028g02180/VIT_19s0015g01720/VIT_13s0067g02450/VIT_04s0210g00050/VIT_04s0023g03010/VIT_16s0013g00240/VIT_00s2576g00010/VIT_14s0108g00350/VIT_12s0134g00040/VIT_00s1995g00010/VIT_14s0060g01700/VIT_14s0030g00670/VIT_01s0011g06600/VIT_07s0005g04480/VIT_07s0005g00880/VIT_07s0005g04700/VIT_19s0014g01390/VIT_19s0014g01330/VIT_11s0016g00870	32	VIT_00s0266g00010/VIT_00s0372g00040/VIT_00s0522g00010/VIT_00s0572g00010/VIT_00s0572g00020/novel.1735/VIT_12s0134g00020/VIT_12s0057g01240/VIT_00s0271g00030/VIT_01s0011g06610/VIT_14s0083g00580/VIT_06s0004g06320/VIT_18s0001g05240/VIT_04s0008g00800/VIT_00s0271g00060/VIT_06s0009g00850/VIT_00s0847g00020/VIT_01s0010g00990/VIT_00s0372g00080/VIT_17s0000g08450/VIT_13s0019g04170/VIT_14s0030g00660/VIT_00s037…
MF	GO:0016831	carboxy-lyase activity	15/2081	27/11514	1.32145e-05	0.000522917	VIT_12s0057g01240/VIT_18s0076g00360/VIT_01s0011g06610/VIT_14s0083g00580/VIT_12s0028g02180/VIT_13s0067g02450/VIT_00s2576g00010/VIT_01s0010g00990/VIT_00s1995g00010/VIT_01s0011g06600/VIT_07s0005g04480/VIT_17s0000g00920/VIT_19s0014g01390/VIT_19s0014g01330/VIT_10s0003g04240	-/-/-/-/-/-/-/-/-/-/-/-/-/-/-	15	9	VIT_18s0076g00360/VIT_12s0028g02180/VIT_13s0067g02450/VIT_00s2576g00010/VIT_00s1995g00010/VIT_01s0011g06600/VIT_07s0005g04480/VIT_19s0014g01390/VIT_19s0014g01330	6	VIT_12s0057g01240/VIT_01s0011g06610/VIT_14s0083g00580/VIT_01s0010g00990/VIT_17s0000g00920/VIT_10s0003g04240
MF	GO:0016701	oxidoreductase activity, acting on single donors with incorporation of molecular oxygen	19/2081	45/11514	0.000140297	0.0048578	VIT_06s0004g01510/VIT_06s0061g00790/VIT_19s0093g00550/VIT_09s0002g01080/VIT_05s0020g03170/VIT_17s0000g05790/VIT_18s0001g02700/VIT_01s0010g02750/VIT_05s0020g04070/VIT_13s0064g01480/VIT_09s0002g02940/VIT_13s0064g01490/VIT_13s0064g01500/VIT_10s0003g01390/VIT_10s0003g03750/VIT_14s0128g00780/VIT_03s0017g01240/VIT_02s0087g00910/VIT_06s0004g01470	-/-/-/-/-/-/-/-/-/-/-/-/-/-/-/-/-/-/-	19	8	VIT_06s0061g00790/VIT_17s0000g05790/VIT_18s0001g02700/VIT_05s0020g04070/VIT_10s0003g01390/VIT_14s0128g00780/VIT_03s0017g01240/VIT_02s0087g00910	11	VIT_06s0004g01510/VIT_19s0093g00550/VIT_09s0002g01080/VIT_05s0020g03170/VIT_01s0010g02750/VIT_13s0064g01480/VIT_09s0002g02940/VIT_13s0064g01490/VIT_13s0064g01500/VIT_10s0003g03750/VIT_06s0004g01470
MF	GO:0000287	magnesium ion binding	29/2081	87/11514	0.000444699	0.0136869	VIT_00s0266g00010/VIT_00s0372g00040/VIT_00s0522g00010/VIT_00s0572g00010/VIT_00s0572g00020/novel.1735/VIT_12s0134g00020/VIT_18s0001g08310/VIT_00s0179g00350/VIT_00s0271g00030/VIT_02s0012g00530/VIT_12s0035g00760/VIT_10s0003g00990/VIT_18s0001g05240/VIT_00s0271g00060/VIT_00s0847g00020/VIT_14s0006g02240/VIT_12s0134g00040/VIT_08s0040g02470/VIT_00s0372g00070/VIT_15s0021g00460/VIT_18s0001g04080/VIT_18s000…	-/-/-/-/-/-/-/-/-/-/-/-/-/-/-/-/-/-/-/-/-/-/-/-/-/-/-/-/-	29	12	VIT_12s0035g00760/VIT_10s0003g00990/VIT_14s0006g02240/VIT_12s0134g00040/VIT_08s0040g02470/VIT_15s0021g00460/VIT_08s0056g00190/VIT_07s0031g03000/VIT_03s0088g01290/VIT_14s0068g01960/VIT_11s0103g00120/VIT_06s0004g00130	17	VIT_00s0266g00010/VIT_00s0372g00040/VIT_00s0522g00010/VIT_00s0572g00010/VIT_00s0572g00020/novel.1735/VIT_12s0134g00020/VIT_18s0001g08310/VIT_00s0179g00350/VIT_00s0271g00030/VIT_02s0012g00530/VIT_18s0001g05240/VIT_00s0271g00060/VIT_00s0847g00020/VIT_00s0372g00070/VIT_18s0001g04080/VIT_18s0001g04710
MF	GO:0051213	dioxygenase activity	16/2081	39/11514	0.000684837	0.01897	VIT_06s0004g01510/VIT_19s0093g00550/VIT_09s0002g01080/VIT_05s0020g03170/VIT_17s0000g05790/VIT_01s0010g02750/VIT_05s0020g04070/VIT_13s0064g01480/VIT_13s0064g01490/VIT_13s0064g01500/VIT_10s0003g01390/VIT_10s0003g03750/VIT_14s0128g00780/VIT_02s0087g00910/VIT_02s0025g03560/VIT_06s0004g01470	-/-/-/-/-/-/-/-/-/-/-/-/-/-/-/-	16	6	VIT_17s0000g05790/VIT_05s0020g04070/VIT_10s0003g01390/VIT_14s0128g00780/VIT_02s0087g00910/VIT_02s0025g03560	10	VIT_06s0004g01510/VIT_19s0093g00550/VIT_09s0002g01080/VIT_05s0020g03170/VIT_01s0010g02750/VIT_13s0064g01480/VIT_13s0064g01490/VIT_13s0064g01500/VIT_10s0003g03750/VIT_06s0004g01470
MF	GO:0016597	amino acid binding	10/2081	20/11514	0.00114707	0.0267431	VIT_00s0220g00110/VIT_18s0001g15000/VIT_02s0025g05120/VIT_14s0068g01670/VIT_13s0019g00740/VIT_18s0001g03660/VIT_18s0001g12780/VIT_18s0001g09890/VIT_09s0018g01870/VIT_17s0000g01000	-/-/-/-/-/-/-/-/-/-	10	3	VIT_00s0220g00110/VIT_18s0001g03660/VIT_18s0001g12780	7	VIT_18s0001g15000/VIT_02s0025g05120/VIT_14s0068g01670/VIT_13s0019g00740/VIT_18s0001g09890/VIT_09s0018g01870/VIT_17s0000g01000
MF	GO:0016702	oxidoreductase activity, acting on single donors with incorporation of molecular oxygen, incorporation of two atoms of oxygen	15/2081	37/11514	0.00115854	0.0267431	VIT_06s0004g01510/VIT_19s0093g00550/VIT_09s0002g01080/VIT_05s0020g03170/VIT_17s0000g05790/VIT_01s0010g02750/VIT_05s0020g04070/VIT_13s0064g01480/VIT_13s0064g01490/VIT_13s0064g01500/VIT_10s0003g01390/VIT_10s0003g03750/VIT_14s0128g00780/VIT_02s0087g00910/VIT_06s0004g01470	-/-/-/-/-/-/-/-/-/-/-/-/-/-/-	15	5	VIT_17s0000g05790/VIT_05s0020g04070/VIT_10s0003g01390/VIT_14s0128g00780/VIT_02s0087g00910	10	VIT_06s0004g01510/VIT_19s0093g00550/VIT_09s0002g01080/VIT_05s0020g03170/VIT_01s0010g02750/VIT_13s0064g01480/VIT_13s0064g01490/VIT_13s0064g01500/VIT_10s0003g03750/VIT_06s0004g01470
MF	GO:0003700	DNA binding transcription factor activity	81/2081	327/11514	0.00130148	0.0277316	VIT_04s0008g01110/VIT_16s0100g00380/VIT_15s0046g01140/VIT_00s0179g00150/VIT_05s0077g01860/VIT_11s0016g02210/VIT_07s0141g00690/VIT_13s0067g03140/VIT_05s0077g01140/VIT_13s0047g00340/VIT_04s0008g01470/VIT_16s0013g01080/VIT_08s0007g03900/VIT_15s0048g01250/VIT_10s0116g01200/VIT_08s0007g08250/VIT_16s0013g01090/VIT_05s0049g00510/VIT_19s0090g00840/VIT_09s0002g00470/VIT_03s0038g04450/VIT_14s0081g00730/VIT…	-/-/-/-/-/-/-/-/-/-/-/-/-/-/-/-/-/-/-/-/-/-/-/-/-/-/-/-/-/-/-/-/-/-/-/-/-/-/-/-/-/-/-/-/-/-/-/-/-/-/-/-/-/-/-/-/-/-/-/-/-/-/-/-/-/-/-/-/-/-/-/-/-/-/-/-/-/-/-/-/-	81	28	VIT_04s0008g01110/VIT_00s0179g00150/VIT_05s0077g01860/VIT_11s0016g02210/VIT_05s0077g01140/VIT_08s0007g03900/VIT_10s0116g01200/VIT_05s0049g00510/VIT_19s0090g00840/VIT_14s0081g00730/VIT_06s0080g00360/VIT_01s0150g00120/VIT_12s0059g00280/VIT_04s0008g05750/VIT_01s0026g01550/VIT_12s0028g00270/VIT_16s0039g00660/VIT_04s0008g00600/VIT_13s0156g00260/VIT_15s0046g01440/VIT_13s0067g01960/VIT_19s0090g01080/VIT…	53	VIT_16s0100g00380/VIT_15s0046g01140/VIT_07s0141g00690/VIT_13s0067g03140/VIT_13s0047g00340/VIT_04s0008g01470/VIT_16s0013g01080/VIT_15s0048g01250/VIT_08s0007g08250/VIT_16s0013g01090/VIT_09s0002g00470/VIT_03s0038g04450/VIT_08s0058g01390/VIT_06s0004g03590/VIT_16s0013g01050/VIT_01s0026g01950/VIT_14s0066g01440/VIT_08s0040g00870/VIT_04s0008g02230/VIT_08s0040g03070/VIT_12s0028g03270/VIT_13s0175g00120/VIT…
MF	GO:0008236	serine-type peptidase activity	40/2081	142/11514	0.00194245	0.0358705	VIT_18s0001g09360/VIT_00s1553g00010/VIT_06s0080g00150/VIT_00s0454g00030/VIT_14s0006g03260/VIT_03s0088g00260/VIT_13s0019g04030/VIT_09s0002g01040/VIT_03s0091g01200/VIT_08s0007g08050/VIT_11s0052g00790/VIT_15s0048g01210/VIT_16s0098g00950/VIT_03s0091g01290/VIT_11s0206g00110/VIT_11s0103g00550/VIT_16s0022g02200/VIT_18s0001g10330/VIT_02s0012g00310/VIT_13s0019g02550/VIT_11s0052g00770/VIT_03s0038g02230/VIT…	-/-/-/-/-/-/-/-/-/-/-/-/-/-/-/-/-/-/-/-/-/-/-/-/-/-/-/-/-/-/-/-/-/-/-/-/-/-/-/-	40	13	VIT_06s0080g00150/VIT_14s0006g03260/VIT_08s0007g08050/VIT_16s0098g00950/VIT_11s0206g00110/VIT_18s0001g10330/VIT_03s0038g02230/VIT_14s0108g00110/VIT_18s0001g08840/VIT_18s0001g15550/VIT_14s0060g01230/VIT_05s0020g04590/VIT_04s0044g01970	27	VIT_18s0001g09360/VIT_00s1553g00010/VIT_00s0454g00030/VIT_03s0088g00260/VIT_13s0019g04030/VIT_09s0002g01040/VIT_03s0091g01200/VIT_11s0052g00790/VIT_15s0048g01210/VIT_03s0091g01290/VIT_11s0103g00550/VIT_16s0022g02200/VIT_02s0012g00310/VIT_13s0019g02550/VIT_11s0052g00770/VIT_06s0061g01010/VIT_11s0065g00720/VIT_02s0025g04130/VIT_14s0068g00260/VIT_00s0454g00010/VIT_08s0040g01140/VIT_15s0048g01170/VIT…
MF	GO:0017171	serine hydrolase activity	40/2081	142/11514	0.00194245	0.0358705	VIT_18s0001g09360/VIT_00s1553g00010/VIT_06s0080g00150/VIT_00s0454g00030/VIT_14s0006g03260/VIT_03s0088g00260/VIT_13s0019g04030/VIT_09s0002g01040/VIT_03s0091g01200/VIT_08s0007g08050/VIT_11s0052g00790/VIT_15s0048g01210/VIT_16s0098g00950/VIT_03s0091g01290/VIT_11s0206g00110/VIT_11s0103g00550/VIT_16s0022g02200/VIT_18s0001g10330/VIT_02s0012g00310/VIT_13s0019g02550/VIT_11s0052g00770/VIT_03s0038g02230/VIT…	-/-/-/-/-/-/-/-/-/-/-/-/-/-/-/-/-/-/-/-/-/-/-/-/-/-/-/-/-/-/-/-/-/-/-/-/-/-/-/-	40	13	VIT_06s0080g00150/VIT_14s0006g03260/VIT_08s0007g08050/VIT_16s0098g00950/VIT_11s0206g00110/VIT_18s0001g10330/VIT_03s0038g02230/VIT_14s0108g00110/VIT_18s0001g08840/VIT_18s0001g15550/VIT_14s0060g01230/VIT_05s0020g04590/VIT_04s0044g01970	27	VIT_18s0001g09360/VIT_00s1553g00010/VIT_00s0454g00030/VIT_03s0088g00260/VIT_13s0019g04030/VIT_09s0002g01040/VIT_03s0091g01200/VIT_11s0052g00790/VIT_15s0048g01210/VIT_03s0091g01290/VIT_11s0103g00550/VIT_16s0022g02200/VIT_02s0012g00310/VIT_13s0019g02550/VIT_11s0052g00770/VIT_06s0061g01010/VIT_11s0065g00720/VIT_02s0025g04130/VIT_14s0068g00260/VIT_00s0454g00010/VIT_08s0040g01140/VIT_15s0048g01170/VIT…
MF	GO:0016616	oxidoreductase activity, acting on the CH-OH group of donors, NAD or NADP as acceptor	25/2081	79/11514	0.00243361	0.0421319	VIT_14s0066g01320/VIT_11s0016g03690/VIT_19s0014g01640/VIT_03s0038g04100/VIT_01s0011g00690/VIT_12s0028g02340/VIT_12s0057g01030/VIT_10s0003g01000/VIT_14s0108g00870/VIT_04s0008g00180/VIT_04s0044g01740/VIT_05s0077g02140/VIT_18s0122g00710/VIT_09s0002g04300/VIT_14s0030g00660/VIT_14s0171g00490/VIT_14s0030g00670/VIT_17s0000g06270/VIT_14s0030g00650/VIT_14s0083g00320/VIT_18s0001g09890/VIT_09s0018g01870/VIT…	-/-/-/-/-/-/-/-/-/-/-/-/-/-/-/-/-/-/-/-/-/-/-/-/-	25	13	VIT_14s0066g01320/VIT_19s0014g01640/VIT_12s0028g02340/VIT_10s0003g01000/VIT_14s0108g00870/VIT_04s0008g00180/VIT_05s0077g02140/VIT_09s0002g04300/VIT_14s0171g00490/VIT_14s0030g00670/VIT_17s0000g06270/VIT_02s0025g00900/VIT_10s0003g05040	12	VIT_11s0016g03690/VIT_03s0038g04100/VIT_01s0011g00690/VIT_12s0057g01030/VIT_04s0044g01740/VIT_18s0122g00710/VIT_14s0030g00660/VIT_14s0030g00650/VIT_14s0083g00320/VIT_18s0001g09890/VIT_09s0018g01870/VIT_03s0038g03120
MF	GO:0031406	carboxylic acid binding	10/2081	22/11514	0.00282877	0.0435316	VIT_00s0220g00110/VIT_18s0001g15000/VIT_02s0025g05120/VIT_14s0068g01670/VIT_13s0019g00740/VIT_18s0001g03660/VIT_18s0001g12780/VIT_18s0001g09890/VIT_09s0018g01870/VIT_17s0000g01000	-/-/-/-/-/-/-/-/-/-	10	3	VIT_00s0220g00110/VIT_18s0001g03660/VIT_18s0001g12780	7	VIT_18s0001g15000/VIT_02s0025g05120/VIT_14s0068g01670/VIT_13s0019g00740/VIT_18s0001g09890/VIT_09s0018g01870/VIT_17s0000g01000
MF	GO:0043177	organic acid binding	10/2081	22/11514	0.00282877	0.0435316	VIT_00s0220g00110/VIT_18s0001g15000/VIT_02s0025g05120/VIT_14s0068g01670/VIT_13s0019g00740/VIT_18s0001g03660/VIT_18s0001g12780/VIT_18s0001g09890/VIT_09s0018g01870/VIT_17s0000g01000	-/-/-/-/-/-/-/-/-/-	10	3	VIT_00s0220g00110/VIT_18s0001g03660/VIT_18s0001g12780	7	VIT_18s0001g15000/VIT_02s0025g05120/VIT_14s0068g01670/VIT_13s0019g00740/VIT_18s0001g09890/VIT_09s0018g01870/VIT_17s0000g01000
C5vsCK5
Category	GOID	Description	GeneRatio	BgRatio	pvalue	padj	geneID	geneName	Count	Up	Up_Gene_id	Down	Down_Gene_id
BP	GO:0043604	amide biosynthetic process	193/3761	302/7437	1.27856e-06	0.00058558	VIT_15s0046g02170/VIT_14s0030g00030/VIT_06s0004g07940/VIT_19s0090g00420/VIT_12s0059g02370/VIT_18s0001g06290/VIT_17s0000g02150/VIT_04s0008g06540/VIT_07s0005g02620/VIT_03s0017g01350/VIT_19s0015g00470/VIT_11s0118g00670/VIT_17s0000g03530/VIT_04s0023g03210/VIT_01s0011g03740/VIT_00s0551g00020/VIT_05s0020g01470/VIT_08s0040g02420/VIT_06s0004g00360/VIT_14s0030g01810/VIT_18s0072g00340/VIT_17s0000g06980/VIT…	-/-/-/-/-/-/-/-/-/-/-/-/-/-/-/-/-/-/-/-/-/-/-/-/-/-/-/-/-/-/-/-/-/-/-/-/-/-/-/-/-/-/-/-/-/-/-/-/-/-/-/-/-/-/-/-/-/-/-/-/-/-/-/-/-/-/-/-/-/-/-/-/-/-/-/-/-/-/-/-/-/-/-/-/-/-/-/-/-/-/-/-/-/-/-/-/-/-/-/-/-/-/-/-/-/-/-/-/-/-/-/-/-/-/-/-/-/-/-/-/-/-/-/-/-/-/-/-/-/-/-/-/-/-/-/-/-/-/-/-/-/-/-/-/-/-/-/-/-/-/-/-/-/-/-/-/-/-/-/-/-/-/-/-/-/-/-/-/-/-/-/-/-/-/-/-/-/-/-/-/-/-/-/-/-/-/-/-/-/-/-/-/-	193	152	VIT_15s0046g02170/VIT_14s0030g00030/VIT_06s0004g07940/VIT_18s0001g06290/VIT_17s0000g02150/VIT_04s0008g06540/VIT_07s0005g02620/VIT_03s0017g01350/VIT_19s0015g00470/VIT_11s0118g00670/VIT_17s0000g03530/VIT_04s0023g03210/VIT_00s0551g00020/VIT_05s0020g01470/VIT_08s0040g02420/VIT_06s0004g00360/VIT_14s0030g01810/VIT_18s0072g00340/VIT_17s0000g06980/VIT_17s0000g01520/VIT_06s0009g02410/VIT_05s0029g00020/VIT…	41	VIT_19s0090g00420/VIT_12s0059g02370/VIT_01s0011g03740/VIT_11s0016g03510/VIT_06s0004g01160/VIT_07s0095g00760/VIT_00s0616g00020/VIT_10s0003g01080/VIT_07s0005g00070/VIT_10s0116g00970/VIT_19s0014g02230/VIT_02s0025g02000/VIT_16s0115g00310/VIT_09s0002g04330/VIT_16s0115g00080/VIT_12s0057g00400/VIT_18s0001g11750/VIT_14s0066g01110/VIT_05s0020g01550/VIT_06s0004g06140/VIT_00s0229g00020/VIT_07s0141g00200/VIT…
BP	GO:0043043	peptide biosynthetic process	186/3761	293/7437	3.79248e-06	0.00073951	VIT_14s0030g00030/VIT_06s0004g07940/VIT_19s0090g00420/VIT_12s0059g02370/VIT_18s0001g06290/VIT_17s0000g02150/VIT_04s0008g06540/VIT_07s0005g02620/VIT_03s0017g01350/VIT_19s0015g00470/VIT_11s0118g00670/VIT_17s0000g03530/VIT_04s0023g03210/VIT_01s0011g03740/VIT_00s0551g00020/VIT_05s0020g01470/VIT_08s0040g02420/VIT_06s0004g00360/VIT_14s0030g01810/VIT_18s0072g00340/VIT_17s0000g06980/VIT_11s0016g03510/VIT…	-/-/-/-/-/-/-/-/-/-/-/-/-/-/-/-/-/-/-/-/-/-/-/-/-/-/-/-/-/-/-/-/-/-/-/-/-/-/-/-/-/-/-/-/-/-/-/-/-/-/-/-/-/-/-/-/-/-/-/-/-/-/-/-/-/-/-/-/-/-/-/-/-/-/-/-/-/-/-/-/-/-/-/-/-/-/-/-/-/-/-/-/-/-/-/-/-/-/-/-/-/-/-/-/-/-/-/-/-/-/-/-/-/-/-/-/-/-/-/-/-/-/-/-/-/-/-/-/-/-/-/-/-/-/-/-/-/-/-/-/-/-/-/-/-/-/-/-/-/-/-/-/-/-/-/-/-/-/-/-/-/-/-/-/-/-/-/-/-/-/-/-/-/-/-/-/-/-/-/-/-/-/-/-/-/-	186	147	VIT_14s0030g00030/VIT_06s0004g07940/VIT_18s0001g06290/VIT_17s0000g02150/VIT_04s0008g06540/VIT_07s0005g02620/VIT_03s0017g01350/VIT_19s0015g00470/VIT_11s0118g00670/VIT_17s0000g03530/VIT_04s0023g03210/VIT_00s0551g00020/VIT_05s0020g01470/VIT_08s0040g02420/VIT_06s0004g00360/VIT_14s0030g01810/VIT_18s0072g00340/VIT_17s0000g06980/VIT_17s0000g01520/VIT_06s0009g02410/VIT_05s0029g00020/VIT_01s0010g03380/VIT…	39	VIT_19s0090g00420/VIT_12s0059g02370/VIT_01s0011g03740/VIT_11s0016g03510/VIT_07s0095g00760/VIT_00s0616g00020/VIT_10s0003g01080/VIT_10s0116g00970/VIT_19s0014g02230/VIT_02s0025g02000/VIT_16s0115g00310/VIT_09s0002g04330/VIT_16s0115g00080/VIT_12s0057g00400/VIT_18s0001g11750/VIT_14s0066g01110/VIT_05s0020g01550/VIT_06s0004g06140/VIT_00s0229g00020/VIT_07s0141g00200/VIT_11s0103g00120/VIT_19s0014g00400/VIT…
BP	GO:0006412	translation	185/3761	292/7437	4.84395e-06	0.00073951	VIT_06s0004g07940/VIT_19s0090g00420/VIT_12s0059g02370/VIT_18s0001g06290/VIT_17s0000g02150/VIT_04s0008g06540/VIT_07s0005g02620/VIT_03s0017g01350/VIT_19s0015g00470/VIT_11s0118g00670/VIT_17s0000g03530/VIT_04s0023g03210/VIT_01s0011g03740/VIT_00s0551g00020/VIT_05s0020g01470/VIT_08s0040g02420/VIT_06s0004g00360/VIT_14s0030g01810/VIT_18s0072g00340/VIT_17s0000g06980/VIT_11s0016g03510/VIT_17s0000g01520/VIT…	-/-/-/-/-/-/-/-/-/-/-/-/-/-/-/-/-/-/-/-/-/-/-/-/-/-/-/-/-/-/-/-/-/-/-/-/-/-/-/-/-/-/-/-/-/-/-/-/-/-/-/-/-/-/-/-/-/-/-/-/-/-/-/-/-/-/-/-/-/-/-/-/-/-/-/-/-/-/-/-/-/-/-/-/-/-/-/-/-/-/-/-/-/-/-/-/-/-/-/-/-/-/-/-/-/-/-/-/-/-/-/-/-/-/-/-/-/-/-/-/-/-/-/-/-/-/-/-/-/-/-/-/-/-/-/-/-/-/-/-/-/-/-/-/-/-/-/-/-/-/-/-/-/-/-/-/-/-/-/-/-/-/-/-/-/-/-/-/-/-/-/-/-/-/-/-/-/-/-/-/-/-/-/-/-	185	146	VIT_06s0004g07940/VIT_18s0001g06290/VIT_17s0000g02150/VIT_04s0008g06540/VIT_07s0005g02620/VIT_03s0017g01350/VIT_19s0015g00470/VIT_11s0118g00670/VIT_17s0000g03530/VIT_04s0023g03210/VIT_00s0551g00020/VIT_05s0020g01470/VIT_08s0040g02420/VIT_06s0004g00360/VIT_14s0030g01810/VIT_18s0072g00340/VIT_17s0000g06980/VIT_17s0000g01520/VIT_06s0009g02410/VIT_05s0029g00020/VIT_01s0010g03380/VIT_05s0049g01790/VIT…	39	VIT_19s0090g00420/VIT_12s0059g02370/VIT_01s0011g03740/VIT_11s0016g03510/VIT_07s0095g00760/VIT_00s0616g00020/VIT_10s0003g01080/VIT_10s0116g00970/VIT_19s0014g02230/VIT_02s0025g02000/VIT_16s0115g00310/VIT_09s0002g04330/VIT_16s0115g00080/VIT_12s0057g00400/VIT_18s0001g11750/VIT_14s0066g01110/VIT_05s0020g01550/VIT_06s0004g06140/VIT_00s0229g00020/VIT_07s0141g00200/VIT_11s0103g00120/VIT_19s0014g00400/VIT…
BP	GO:0006518	peptide metabolic process	188/3761	299/7437	8.23346e-06	0.000897751	VIT_14s0030g00030/VIT_06s0004g07940/VIT_11s0016g02830/VIT_19s0090g00420/VIT_12s0059g02370/VIT_18s0001g06290/VIT_17s0000g02150/VIT_04s0008g06540/VIT_07s0005g02620/VIT_03s0017g01350/VIT_19s0015g00470/VIT_11s0118g00670/VIT_17s0000g03530/VIT_04s0023g03210/VIT_01s0011g03740/VIT_00s0551g00020/VIT_05s0020g01470/VIT_08s0040g02420/VIT_06s0004g00360/VIT_14s0030g01810/VIT_18s0072g00340/VIT_17s0000g06980/VIT…	-/-/-/-/-/-/-/-/-/-/-/-/-/-/-/-/-/-/-/-/-/-/-/-/-/-/-/-/-/-/-/-/-/-/-/-/-/-/-/-/-/-/-/-/-/-/-/-/-/-/-/-/-/-/-/-/-/-/-/-/-/-/-/-/-/-/-/-/-/-/-/-/-/-/-/-/-/-/-/-/-/-/-/-/-/-/-/-/-/-/-/-/-/-/-/-/-/-/-/-/-/-/-/-/-/-/-/-/-/-/-/-/-/-/-/-/-/-/-/-/-/-/-/-/-/-/-/-/-/-/-/-/-/-/-/-/-/-/-/-/-/-/-/-/-/-/-/-/-/-/-/-/-/-/-/-/-/-/-/-/-/-/-/-/-/-/-/-/-/-/-/-/-/-/-/-/-/-/-/-/-/-/-/-/-/-/-/-	188	148	VIT_14s0030g00030/VIT_06s0004g07940/VIT_11s0016g02830/VIT_18s0001g06290/VIT_17s0000g02150/VIT_04s0008g06540/VIT_07s0005g02620/VIT_03s0017g01350/VIT_19s0015g00470/VIT_11s0118g00670/VIT_17s0000g03530/VIT_04s0023g03210/VIT_00s0551g00020/VIT_05s0020g01470/VIT_08s0040g02420/VIT_06s0004g00360/VIT_14s0030g01810/VIT_18s0072g00340/VIT_17s0000g06980/VIT_17s0000g01520/VIT_06s0009g02410/VIT_05s0029g00020/VIT…	40	VIT_19s0090g00420/VIT_12s0059g02370/VIT_01s0011g03740/VIT_11s0016g03510/VIT_07s0095g00760/VIT_00s0616g00020/VIT_10s0003g01080/VIT_10s0116g00970/VIT_19s0014g02230/VIT_02s0025g02000/VIT_16s0115g00310/VIT_09s0002g04330/VIT_16s0115g00080/VIT_12s0057g00400/VIT_18s0001g11750/VIT_14s0066g01110/VIT_05s0020g01550/VIT_06s0004g06140/VIT_00s0229g00020/VIT_07s0141g00200/VIT_11s0103g00120/VIT_19s0014g00400/VIT…
BP	GO:0043603	cellular amide metabolic process	195/3761	312/7437	9.80078e-06	0.000897751	VIT_15s0046g02170/VIT_14s0030g00030/VIT_06s0004g07940/VIT_11s0016g02830/VIT_19s0090g00420/VIT_12s0059g02370/VIT_18s0001g06290/VIT_17s0000g02150/VIT_04s0008g06540/VIT_07s0005g02620/VIT_03s0017g01350/VIT_19s0015g00470/VIT_11s0118g00670/VIT_17s0000g03530/VIT_04s0023g03210/VIT_01s0011g03740/VIT_00s0551g00020/VIT_05s0020g01470/VIT_08s0040g02420/VIT_06s0004g00360/VIT_14s0030g01810/VIT_18s0072g00340/VIT…	-/-/-/-/-/-/-/-/-/-/-/-/-/-/-/-/-/-/-/-/-/-/-/-/-/-/-/-/-/-/-/-/-/-/-/-/-/-/-/-/-/-/-/-/-/-/-/-/-/-/-/-/-/-/-/-/-/-/-/-/-/-/-/-/-/-/-/-/-/-/-/-/-/-/-/-/-/-/-/-/-/-/-/-/-/-/-/-/-/-/-/-/-/-/-/-/-/-/-/-/-/-/-/-/-/-/-/-/-/-/-/-/-/-/-/-/-/-/-/-/-/-/-/-/-/-/-/-/-/-/-/-/-/-/-/-/-/-/-/-/-/-/-/-/-/-/-/-/-/-/-/-/-/-/-/-/-/-/-/-/-/-/-/-/-/-/-/-/-/-/-/-/-/-/-/-/-/-/-/-/-/-/-/-/-/-/-/-/-/-/-/-/-/-/-	195	153	VIT_15s0046g02170/VIT_14s0030g00030/VIT_06s0004g07940/VIT_11s0016g02830/VIT_18s0001g06290/VIT_17s0000g02150/VIT_04s0008g06540/VIT_07s0005g02620/VIT_03s0017g01350/VIT_19s0015g00470/VIT_11s0118g00670/VIT_17s0000g03530/VIT_04s0023g03210/VIT_00s0551g00020/VIT_05s0020g01470/VIT_08s0040g02420/VIT_06s0004g00360/VIT_14s0030g01810/VIT_18s0072g00340/VIT_17s0000g06980/VIT_17s0000g01520/VIT_06s0009g02410/VIT…	42	VIT_19s0090g00420/VIT_12s0059g02370/VIT_01s0011g03740/VIT_11s0016g03510/VIT_06s0004g01160/VIT_07s0095g00760/VIT_00s0616g00020/VIT_10s0003g01080/VIT_07s0005g00070/VIT_10s0116g00970/VIT_19s0014g02230/VIT_02s0025g02000/VIT_16s0115g00310/VIT_09s0002g04330/VIT_16s0115g00080/VIT_12s0057g00400/VIT_18s0001g11750/VIT_14s0066g01110/VIT_05s0020g01550/VIT_06s0004g06140/VIT_00s0229g00020/VIT_07s0141g00200/VIT…
BP	GO:0006732	coenzyme metabolic process	57/3761	82/7437	0.000364398	0.0278157	VIT_15s0046g02170/VIT_06s0004g06640/VIT_14s0060g00480/VIT_01s0127g00490/VIT_03s0038g00670/VIT_04s0044g01740/VIT_17s0000g09490/VIT_14s0108g00540/VIT_02s0025g00900/VIT_18s0001g01830/VIT_08s0007g05490/VIT_14s0030g01900/VIT_19s0085g00380/VIT_07s0031g00460/VIT_06s0004g03000/VIT_17s0000g04540/VIT_08s0007g03960/VIT_01s0011g04630/VIT_07s0005g02230/VIT_06s0004g01160/VIT_10s0071g01060/VIT_08s0056g00190/VIT…	-/-/-/-/-/-/-/-/-/-/-/-/-/-/-/-/-/-/-/-/-/-/-/-/-/-/-/-/-/-/-/-/-/-/-/-/-/-/-/-/-/-/-/-/-/-/-/-/METK1/-/-/-/-/-/-/-/-	57	42	VIT_15s0046g02170/VIT_06s0004g06640/VIT_01s0127g00490/VIT_17s0000g09490/VIT_14s0108g00540/VIT_02s0025g00900/VIT_18s0001g01830/VIT_08s0007g05490/VIT_07s0031g00460/VIT_06s0004g03000/VIT_17s0000g04540/VIT_08s0007g03960/VIT_01s0011g04630/VIT_10s0071g01060/VIT_08s0056g00190/VIT_08s0040g01440/VIT_18s0001g07280/VIT_06s0004g02410/VIT_18s0122g00510/VIT_16s0050g02180/VIT_11s0016g02850/VIT_01s0011g04350/VIT…	15	VIT_14s0060g00480/VIT_03s0038g00670/VIT_04s0044g01740/VIT_14s0030g01900/VIT_19s0085g00380/VIT_07s0005g02230/VIT_06s0004g01160/VIT_07s0005g00070/VIT_04s0023g03010/VIT_03s0038g04100/VIT_09s0002g04490/VIT_05s0020g00670/VIT_18s0122g00610/VIT_19s0015g01720/VIT_16s0013g00240
BP	GO:0051188	cofactor biosynthetic process	57/3761	83/7437	0.000594186	0.0388768	VIT_15s0046g02170/VIT_06s0004g06640/VIT_14s0030g00030/VIT_14s0060g00480/VIT_01s0127g00490/VIT_03s0038g00670/VIT_17s0000g09490/VIT_14s0108g00540/VIT_18s0001g01830/VIT_08s0007g05490/VIT_19s0085g00380/VIT_07s0031g00460/VIT_06s0004g03000/VIT_17s0000g04540/VIT_08s0007g03960/VIT_07s0005g02230/VIT_06s0004g01160/VIT_10s0071g01060/VIT_08s0056g00190/VIT_08s0040g01440/VIT_18s0001g07280/VIT_07s0005g00070/VIT…	-/-/-/-/-/-/-/-/-/-/-/-/-/-/-/-/-/-/-/-/-/-/-/-/-/-/-/-/-/-/-/-/-/-/-/-/-/-/-/-/-/-/-/-/-/-/METK1/-/-/-/-/-/-/-/-/-/-	57	42	VIT_15s0046g02170/VIT_06s0004g06640/VIT_14s0030g00030/VIT_01s0127g00490/VIT_17s0000g09490/VIT_14s0108g00540/VIT_18s0001g01830/VIT_08s0007g05490/VIT_07s0031g00460/VIT_06s0004g03000/VIT_17s0000g04540/VIT_08s0007g03960/VIT_10s0071g01060/VIT_08s0056g00190/VIT_08s0040g01440/VIT_18s0001g07280/VIT_06s0004g02410/VIT_18s0122g00510/VIT_16s0050g02180/VIT_11s0016g02850/VIT_01s0011g04350/VIT_08s0007g05000/VIT…	15	VIT_14s0060g00480/VIT_03s0038g00670/VIT_19s0085g00380/VIT_07s0005g02230/VIT_06s0004g01160/VIT_07s0005g00070/VIT_04s0023g03010/VIT_13s0067g02450/VIT_09s0002g04490/VIT_05s0020g00670/VIT_19s0014g01330/VIT_19s0015g01720/VIT_16s0013g00240/VIT_07s0031g03200/VIT_14s0066g00830
CC	GO:0005840	ribosome	134/1209	199/2418	1.91682e-07	2.08933e-05	VIT_06s0004g07940/VIT_18s0001g06290/VIT_17s0000g02150/VIT_03s0017g01350/VIT_11s0118g00670/VIT_17s0000g03530/VIT_04s0023g03210/VIT_00s0551g00020/VIT_08s0040g02420/VIT_06s0004g00360/VIT_14s0030g01810/VIT_18s0072g00340/VIT_17s0000g06980/VIT_17s0000g01520/VIT_05s0029g00020/VIT_01s0010g03380/VIT_05s0049g01790/VIT_05s0094g00870/VIT_15s0021g01000/VIT_09s0002g00610/VIT_14s0060g02110/VIT_13s0047g01160/VIT…	-/-/-/-/-/-/-/-/-/-/-/-/-/-/-/-/-/-/-/-/-/-/-/-/-/-/-/-/-/-/-/-/-/-/-/-/-/-/-/-/-/-/-/-/-/-/-/-/-/-/-/-/-/-/-/-/-/-/-/-/-/-/-/-/-/-/-/-/-/-/-/-/-/-/-/-/-/-/-/-/-/-/-/-/-/-/-/-/-/-/-/-/-/-/-/-/-/-/-/-/-/-/-/-/-/-/-/-/-/-/-/-/-/-/-/-/-/-/-/-/-/-/-/-/-/-/-/-/-/-/-/-/-/-	134	109	VIT_06s0004g07940/VIT_18s0001g06290/VIT_17s0000g02150/VIT_03s0017g01350/VIT_11s0118g00670/VIT_17s0000g03530/VIT_04s0023g03210/VIT_00s0551g00020/VIT_08s0040g02420/VIT_06s0004g00360/VIT_14s0030g01810/VIT_18s0072g00340/VIT_17s0000g06980/VIT_17s0000g01520/VIT_05s0029g00020/VIT_01s0010g03380/VIT_05s0049g01790/VIT_05s0094g00870/VIT_15s0021g01000/VIT_09s0002g00610/VIT_14s0060g02110/VIT_13s0047g01160/VIT…	25	VIT_00s0616g00020/VIT_10s0003g01080/VIT_19s0014g02230/VIT_02s0025g02000/VIT_16s0115g00310/VIT_09s0002g04330/VIT_16s0115g00080/VIT_18s0001g11750/VIT_14s0066g01110/VIT_15s0046g02910/VIT_06s0004g06140/VIT_07s0141g00200/VIT_19s0014g00400/VIT_18s0001g03850/VIT_12s0059g02250/VIT_18s0001g12850/VIT_09s0002g01660/novel.983/VIT_12s0121g00010/VIT_14s0068g02160/VIT_14s0060g01710/VIT_10s0003g00010/VIT_10s0092…
CC	GO:1990904	ribonucleoprotein complex	144/1209	225/2418	6.3712e-06	0.00034723	VIT_06s0004g07940/VIT_18s0001g06290/VIT_17s0000g02150/VIT_03s0017g01350/VIT_11s0118g00670/VIT_17s0000g03530/VIT_04s0023g03210/VIT_00s0551g00020/VIT_08s0040g02420/VIT_06s0004g00360/VIT_14s0030g01810/VIT_08s0007g00730/VIT_18s0072g00340/VIT_17s0000g06980/VIT_17s0000g01520/VIT_05s0029g00020/VIT_01s0010g03380/VIT_05s0049g01790/VIT_05s0094g00870/VIT_15s0021g01000/VIT_09s0002g00610/VIT_14s0060g02110/VIT…	-/-/-/-/-/-/-/-/-/-/-/-/-/-/-/-/-/-/-/-/-/-/-/-/-/-/-/-/-/-/-/-/-/-/-/-/-/-/-/-/-/-/-/-/-/-/-/-/-/-/-/-/-/-/-/-/-/-/-/-/-/-/-/-/-/-/-/-/-/-/-/-/-/-/-/-/-/-/-/-/-/-/-/-/-/-/-/-/-/-/-/-/-/-/-/-/-/-/-/-/-/-/-/-/-/-/-/-/-/-/-/-/-/-/-/-/-/-/-/-/-/-/-/-/-/-/-/-/-/-/-/-/-/-/-/-/-/-/-/-/-/-/-/-	144	118	VIT_06s0004g07940/VIT_18s0001g06290/VIT_17s0000g02150/VIT_03s0017g01350/VIT_11s0118g00670/VIT_17s0000g03530/VIT_04s0023g03210/VIT_00s0551g00020/VIT_08s0040g02420/VIT_06s0004g00360/VIT_14s0030g01810/VIT_08s0007g00730/VIT_18s0072g00340/VIT_17s0000g06980/VIT_17s0000g01520/VIT_05s0029g00020/VIT_01s0010g03380/VIT_05s0049g01790/VIT_05s0094g00870/VIT_15s0021g01000/VIT_09s0002g00610/VIT_14s0060g02110/VIT…	26	VIT_00s0616g00020/VIT_10s0003g01080/VIT_19s0014g02230/VIT_02s0025g02000/VIT_16s0115g00310/VIT_09s0002g04330/VIT_16s0115g00080/VIT_18s0001g11750/VIT_14s0066g01110/VIT_15s0046g02910/VIT_06s0004g06140/VIT_07s0141g00200/VIT_19s0014g00400/VIT_18s0001g03850/VIT_12s0059g02250/VIT_18s0001g12850/VIT_09s0002g01660/VIT_16s0022g00480/novel.983/VIT_12s0121g00010/VIT_14s0068g02160/VIT_14s0060g01710/VIT_10s0003…
CC	GO:0043228	non-membrane-bounded organelle	179/1209	295/2418	5.57145e-05	0.00151822	VIT_06s0004g07940/VIT_18s0001g06290/VIT_17s0000g02150/VIT_03s0017g01350/VIT_11s0118g00670/VIT_19s0014g03640/VIT_17s0000g03530/VIT_04s0023g03210/VIT_00s0551g00020/VIT_08s0040g02420/VIT_06s0004g00360/VIT_14s0030g01810/VIT_18s0072g00340/VIT_17s0000g06980/VIT_17s0000g01520/VIT_05s0029g00020/VIT_01s0010g03380/VIT_05s0049g01790/VIT_05s0094g00870/VIT_15s0021g01000/VIT_09s0002g00610/VIT_14s0060g02110/VIT…	-/-/-/-/-/-/-/-/-/-/-/-/-/-/-/-/-/-/-/-/-/-/-/-/-/-/-/-/-/-/-/-/-/-/-/-/-/-/-/-/-/-/-/-/-/-/-/-/-/-/-/-/-/-/-/-/-/-/-/-/-/-/-/-/-/-/-/-/-/-/-/-/-/-/-/-/-/-/-/-/-/-/-/-/-/-/-/-/-/-/-/-/-/-/-/-/-/-/-/-/-/-/-/-/-/-/-/-/-/-/-/-/-/-/-/-/-/-/-/-/-/-/-/-/-/-/-/-/-/-/-/-/-/-/-/-/-/-/-/-/-/-/-/-/-/-/-/-/-/-/-/-/-/-/-/-/-/-/-/-/-/-/-/-/-/-/-/-/-/-/-/-/-/-/-/-/-/-/-	179	133	VIT_06s0004g07940/VIT_18s0001g06290/VIT_17s0000g02150/VIT_03s0017g01350/VIT_11s0118g00670/VIT_17s0000g03530/VIT_04s0023g03210/VIT_00s0551g00020/VIT_08s0040g02420/VIT_06s0004g00360/VIT_14s0030g01810/VIT_18s0072g00340/VIT_17s0000g06980/VIT_17s0000g01520/VIT_05s0029g00020/VIT_01s0010g03380/VIT_05s0049g01790/VIT_05s0094g00870/VIT_15s0021g01000/VIT_09s0002g00610/VIT_14s0060g02110/VIT_13s0047g01160/VIT…	46	VIT_19s0014g03640/VIT_00s0616g00020/VIT_10s0003g01080/VIT_05s0049g01740/VIT_19s0014g02230/VIT_11s0016g01710/VIT_02s0025g02000/VIT_16s0115g00310/VIT_09s0002g04330/VIT_16s0115g00080/VIT_14s0060g02220/VIT_18s0001g11750/VIT_14s0066g01110/VIT_15s0046g02910/VIT_06s0004g06140/VIT_14s0081g00500/VIT_07s0141g00200/VIT_15s0021g01870/VIT_19s0014g00400/VIT_16s0013g00490/VIT_18s0001g03850/VIT_05s0051g00050/VIT…
CC	GO:0043232	intracellular non-membrane-bounded organelle	179/1209	295/2418	5.57145e-05	0.00151822	VIT_06s0004g07940/VIT_18s0001g06290/VIT_17s0000g02150/VIT_03s0017g01350/VIT_11s0118g00670/VIT_19s0014g03640/VIT_17s0000g03530/VIT_04s0023g03210/VIT_00s0551g00020/VIT_08s0040g02420/VIT_06s0004g00360/VIT_14s0030g01810/VIT_18s0072g00340/VIT_17s0000g06980/VIT_17s0000g01520/VIT_05s0029g00020/VIT_01s0010g03380/VIT_05s0049g01790/VIT_05s0094g00870/VIT_15s0021g01000/VIT_09s0002g00610/VIT_14s0060g02110/VIT…	-/-/-/-/-/-/-/-/-/-/-/-/-/-/-/-/-/-/-/-/-/-/-/-/-/-/-/-/-/-/-/-/-/-/-/-/-/-/-/-/-/-/-/-/-/-/-/-/-/-/-/-/-/-/-/-/-/-/-/-/-/-/-/-/-/-/-/-/-/-/-/-/-/-/-/-/-/-/-/-/-/-/-/-/-/-/-/-/-/-/-/-/-/-/-/-/-/-/-/-/-/-/-/-/-/-/-/-/-/-/-/-/-/-/-/-/-/-/-/-/-/-/-/-/-/-/-/-/-/-/-/-/-/-/-/-/-/-/-/-/-/-/-/-/-/-/-/-/-/-/-/-/-/-/-/-/-/-/-/-/-/-/-/-/-/-/-/-/-/-/-/-/-/-/-/-/-/-/-	179	133	VIT_06s0004g07940/VIT_18s0001g06290/VIT_17s0000g02150/VIT_03s0017g01350/VIT_11s0118g00670/VIT_17s0000g03530/VIT_04s0023g03210/VIT_00s0551g00020/VIT_08s0040g02420/VIT_06s0004g00360/VIT_14s0030g01810/VIT_18s0072g00340/VIT_17s0000g06980/VIT_17s0000g01520/VIT_05s0029g00020/VIT_01s0010g03380/VIT_05s0049g01790/VIT_05s0094g00870/VIT_15s0021g01000/VIT_09s0002g00610/VIT_14s0060g02110/VIT_13s0047g01160/VIT…	46	VIT_19s0014g03640/VIT_00s0616g00020/VIT_10s0003g01080/VIT_05s0049g01740/VIT_19s0014g02230/VIT_11s0016g01710/VIT_02s0025g02000/VIT_16s0115g00310/VIT_09s0002g04330/VIT_16s0115g00080/VIT_14s0060g02220/VIT_18s0001g11750/VIT_14s0066g01110/VIT_15s0046g02910/VIT_06s0004g06140/VIT_14s0081g00500/VIT_07s0141g00200/VIT_15s0021g01870/VIT_19s0014g00400/VIT_16s0013g00490/VIT_18s0001g03850/VIT_05s0051g00050/VIT…
CC	GO:0009579	thylakoid	35/1209	45/2418	0.000108502	0.00197113	VIT_09s0002g04320/VIT_19s0027g00200/VIT_10s0003g04350/VIT_14s0081g00060/VIT_19s0014g03850/VIT_00s0125g00280/VIT_04s0008g01730/VIT_11s0016g01400/VIT_04s0023g00410/VIT_19s0015g01760/VIT_07s0005g04920/VIT_12s0028g01080/VIT_07s0141g00570/VIT_05s0020g03180/VIT_03s0063g01460/VIT_03s0017g00940/VIT_18s0122g00680/VIT_01s0137g00210/VIT_07s0151g01000/VIT_13s0064g01080/VIT_18s0001g11710/VIT_00s0207g00210/VIT…	-/-/-/-/-/-/-/-/-/-/-/-/-/-/-/-/-/-/-/-/-/-/-/-/-/-/-/-/-/-/-/-/-/-/-	35	3	VIT_18s0001g09110/VIT_14s0060g02430/VIT_14s0060g00850	32	VIT_09s0002g04320/VIT_19s0027g00200/VIT_10s0003g04350/VIT_14s0081g00060/VIT_19s0014g03850/VIT_00s0125g00280/VIT_04s0008g01730/VIT_11s0016g01400/VIT_04s0023g00410/VIT_19s0015g01760/VIT_07s0005g04920/VIT_12s0028g01080/VIT_07s0141g00570/VIT_05s0020g03180/VIT_03s0063g01460/VIT_03s0017g00940/VIT_18s0122g00680/VIT_01s0137g00210/VIT_07s0151g01000/VIT_13s0064g01080/VIT_18s0001g11710/VIT_00s0207g00210/VIT…
CC	GO:0044436	thylakoid part	35/1209	45/2418	0.000108502	0.00197113	VIT_09s0002g04320/VIT_19s0027g00200/VIT_10s0003g04350/VIT_14s0081g00060/VIT_19s0014g03850/VIT_00s0125g00280/VIT_04s0008g01730/VIT_11s0016g01400/VIT_04s0023g00410/VIT_19s0015g01760/VIT_07s0005g04920/VIT_12s0028g01080/VIT_07s0141g00570/VIT_05s0020g03180/VIT_03s0063g01460/VIT_03s0017g00940/VIT_18s0122g00680/VIT_01s0137g00210/VIT_07s0151g01000/VIT_13s0064g01080/VIT_18s0001g11710/VIT_00s0207g00210/VIT…	-/-/-/-/-/-/-/-/-/-/-/-/-/-/-/-/-/-/-/-/-/-/-/-/-/-/-/-/-/-/-/-/-/-/-	35	3	VIT_18s0001g09110/VIT_14s0060g02430/VIT_14s0060g00850	32	VIT_09s0002g04320/VIT_19s0027g00200/VIT_10s0003g04350/VIT_14s0081g00060/VIT_19s0014g03850/VIT_00s0125g00280/VIT_04s0008g01730/VIT_11s0016g01400/VIT_04s0023g00410/VIT_19s0015g01760/VIT_07s0005g04920/VIT_12s0028g01080/VIT_07s0141g00570/VIT_05s0020g03180/VIT_03s0063g01460/VIT_03s0017g00940/VIT_18s0122g00680/VIT_01s0137g00210/VIT_07s0151g01000/VIT_13s0064g01080/VIT_18s0001g11710/VIT_00s0207g00210/VIT…
CC	GO:0034357	photosynthetic membrane	33/1209	43/2418	0.000271521	0.00418833	VIT_09s0002g04320/VIT_19s0027g00200/VIT_10s0003g04350/VIT_14s0081g00060/VIT_19s0014g03850/VIT_00s0125g00280/VIT_04s0008g01730/VIT_11s0016g01400/VIT_04s0023g00410/VIT_19s0015g01760/VIT_07s0005g04920/VIT_12s0028g01080/VIT_07s0141g00570/VIT_05s0020g03180/VIT_03s0017g00940/VIT_18s0122g00680/VIT_01s0137g00210/VIT_07s0151g01000/VIT_13s0064g01080/VIT_18s0001g11710/VIT_00s0207g00210/VIT_07s0005g04400/VIT…	-/-/-/-/-/-/-/-/-/-/-/-/-/-/-/-/-/-/-/-/-/-/-/-/-/-/-/-/-/-/-/-/-	33	3	VIT_18s0001g09110/VIT_14s0060g02430/VIT_14s0060g00850	30	VIT_09s0002g04320/VIT_19s0027g00200/VIT_10s0003g04350/VIT_14s0081g00060/VIT_19s0014g03850/VIT_00s0125g00280/VIT_04s0008g01730/VIT_11s0016g01400/VIT_04s0023g00410/VIT_19s0015g01760/VIT_07s0005g04920/VIT_12s0028g01080/VIT_07s0141g00570/VIT_05s0020g03180/VIT_03s0017g00940/VIT_18s0122g00680/VIT_01s0137g00210/VIT_07s0151g01000/VIT_13s0064g01080/VIT_18s0001g11710/VIT_00s0207g00210/VIT_07s0005g04400/VIT…
CC	GO:0009521	photosystem	31/1209	40/2418	0.0003074	0.00418833	VIT_09s0002g04320/VIT_19s0027g00200/VIT_10s0003g04350/VIT_14s0081g00060/VIT_00s0125g00280/VIT_04s0008g01730/VIT_11s0016g01400/VIT_04s0023g00410/VIT_19s0015g01760/VIT_07s0005g04920/VIT_12s0028g01080/VIT_07s0141g00570/VIT_05s0020g03180/VIT_18s0122g00680/VIT_01s0137g00210/VIT_07s0151g01000/VIT_13s0064g01080/VIT_18s0001g11710/VIT_00s0207g00210/VIT_07s0005g04400/VIT_13s0019g00260/VIT_00s0904g00010/VIT…	-/-/-/-/-/-/-/-/-/-/-/-/-/-/-/-/-/-/-/-/-/-/-/-/-/-/-/-/-/-/-	31	3	VIT_18s0001g09110/VIT_14s0060g02430/VIT_14s0060g00850	28	VIT_09s0002g04320/VIT_19s0027g00200/VIT_10s0003g04350/VIT_14s0081g00060/VIT_00s0125g00280/VIT_04s0008g01730/VIT_11s0016g01400/VIT_04s0023g00410/VIT_19s0015g01760/VIT_07s0005g04920/VIT_12s0028g01080/VIT_07s0141g00570/VIT_05s0020g03180/VIT_18s0122g00680/VIT_01s0137g00210/VIT_07s0151g01000/VIT_13s0064g01080/VIT_18s0001g11710/VIT_00s0207g00210/VIT_07s0005g04400/VIT_13s0019g00260/VIT_00s0904g00010/VIT…
CC	GO:0009523	photosystem II	21/1209	27/2418	0.00282984	0.0342725	VIT_19s0027g00200/VIT_14s0081g00060/VIT_04s0008g01730/VIT_11s0016g01400/VIT_12s0028g01080/VIT_07s0141g00570/VIT_18s0122g00680/VIT_01s0137g00210/VIT_13s0064g01080/VIT_18s0001g11710/VIT_00s0207g00210/VIT_07s0005g04400/VIT_13s0019g00260/VIT_00s0904g00010/VIT_19s0014g05080/VIT_13s0019g00320/VIT_14s0060g02430/VIT_01s0026g02680/VIT_14s0060g00850/VIT_18s0001g15360/VIT_14s0128g00030	-/-/-/-/-/-/-/-/-/-/-/-/-/-/-/-/-/-/-/-/-	21	2	VIT_14s0060g02430/VIT_14s0060g00850	19	VIT_19s0027g00200/VIT_14s0081g00060/VIT_04s0008g01730/VIT_11s0016g01400/VIT_12s0028g01080/VIT_07s0141g00570/VIT_18s0122g00680/VIT_01s0137g00210/VIT_13s0064g01080/VIT_18s0001g11710/VIT_00s0207g00210/VIT_07s0005g04400/VIT_13s0019g00260/VIT_00s0904g00010/VIT_19s0014g05080/VIT_13s0019g00320/VIT_01s0026g02680/VIT_18s0001g15360/VIT_14s0128g00030
MF	GO:0003735	structural constituent of ribosome	135/5529	203/11511	6.59874e-08	1.98622e-05	VIT_06s0004g07940/VIT_18s0001g06290/VIT_17s0000g02150/VIT_03s0017g01350/VIT_11s0118g00670/VIT_17s0000g03530/VIT_04s0023g03210/VIT_00s0551g00020/VIT_08s0040g02420/VIT_06s0004g00360/VIT_14s0030g01810/VIT_18s0072g00340/VIT_17s0000g06980/VIT_17s0000g01520/VIT_05s0029g00020/VIT_01s0010g03380/VIT_05s0049g01790/VIT_05s0094g00870/VIT_15s0021g01000/VIT_09s0002g00610/VIT_14s0060g02110/VIT_13s0047g01160/VIT…	-/-/-/-/-/-/-/-/-/-/-/-/-/-/-/-/-/-/-/-/-/-/-/-/-/-/-/-/-/-/-/-/-/-/-/-/-/-/-/-/-/-/-/-/-/-/-/-/-/-/-/-/-/-/-/-/-/-/-/-/-/-/-/-/-/-/-/-/-/-/-/-/-/-/-/-/-/-/-/-/-/-/-/-/-/-/-/-/-/-/-/-/-/-/-/-/-/-/-/-/-/-/-/-/-/-/-/-/-/-/-/-/-/-/-/-/-/-/-/-/-/-/-/-/-/-/-/-/-/-/-/-/-/-/-	135	110	VIT_06s0004g07940/VIT_18s0001g06290/VIT_17s0000g02150/VIT_03s0017g01350/VIT_11s0118g00670/VIT_17s0000g03530/VIT_04s0023g03210/VIT_00s0551g00020/VIT_08s0040g02420/VIT_06s0004g00360/VIT_14s0030g01810/VIT_18s0072g00340/VIT_17s0000g06980/VIT_17s0000g01520/VIT_05s0029g00020/VIT_01s0010g03380/VIT_05s0049g01790/VIT_05s0094g00870/VIT_15s0021g01000/VIT_09s0002g00610/VIT_14s0060g02110/VIT_13s0047g01160/VIT…	25	VIT_00s0616g00020/VIT_10s0003g01080/VIT_19s0014g02230/VIT_05s0049g01480/VIT_02s0025g02000/VIT_16s0115g00310/VIT_09s0002g04330/VIT_16s0115g00080/VIT_18s0001g11750/VIT_14s0066g01110/VIT_06s0004g06140/VIT_07s0141g00200/VIT_19s0014g00400/VIT_18s0001g03850/VIT_12s0059g02250/VIT_18s0001g12850/VIT_09s0002g01660/novel.983/VIT_12s0121g00010/VIT_14s0068g02160/VIT_14s0060g01710/VIT_10s0003g00010/VIT_10s0092…
MF	GO:0005198	structural molecule activity	140/5529	215/11511	2.6228e-07	3.94731e-05	VIT_06s0004g07940/VIT_18s0001g06290/VIT_17s0000g02150/VIT_03s0017g01350/VIT_11s0118g00670/VIT_17s0000g03530/VIT_04s0023g03210/VIT_00s0551g00020/VIT_08s0040g02420/VIT_06s0004g00360/VIT_14s0030g01810/VIT_18s0072g00340/VIT_17s0000g06980/VIT_17s0000g01520/VIT_05s0029g00020/VIT_01s0010g03380/VIT_05s0049g01790/VIT_05s0094g00870/VIT_15s0021g01000/VIT_09s0002g00610/VIT_14s0060g02110/VIT_13s0047g01160/VIT…	-/-/-/-/-/-/-/-/-/-/-/-/-/-/-/-/-/-/-/-/-/-/-/-/-/-/-/-/-/-/-/-/-/-/-/-/-/-/-/-/-/-/-/-/-/-/-/-/-/-/-/-/-/-/-/-/-/-/-/-/-/-/-/-/-/-/-/-/-/-/-/-/-/-/-/-/-/-/-/-/-/-/-/-/-/-/-/-/-/-/-/-/-/-/-/-/-/-/-/-/-/-/-/-/-/-/-/-/-/-/-/-/-/-/-/-/-/-/-/-/-/-/-/-/-/-/-/-/-/-/-/-/-/-/-/-/-/-/-/-	140	115	VIT_06s0004g07940/VIT_18s0001g06290/VIT_17s0000g02150/VIT_03s0017g01350/VIT_11s0118g00670/VIT_17s0000g03530/VIT_04s0023g03210/VIT_00s0551g00020/VIT_08s0040g02420/VIT_06s0004g00360/VIT_14s0030g01810/VIT_18s0072g00340/VIT_17s0000g06980/VIT_17s0000g01520/VIT_05s0029g00020/VIT_01s0010g03380/VIT_05s0049g01790/VIT_05s0094g00870/VIT_15s0021g01000/VIT_09s0002g00610/VIT_14s0060g02110/VIT_13s0047g01160/VIT…	25	VIT_00s0616g00020/VIT_10s0003g01080/VIT_19s0014g02230/VIT_05s0049g01480/VIT_02s0025g02000/VIT_16s0115g00310/VIT_09s0002g04330/VIT_16s0115g00080/VIT_18s0001g11750/VIT_14s0066g01110/VIT_06s0004g06140/VIT_07s0141g00200/VIT_19s0014g00400/VIT_18s0001g03850/VIT_12s0059g02250/VIT_18s0001g12850/VIT_09s0002g01660/novel.983/VIT_12s0121g00010/VIT_14s0068g02160/VIT_14s0060g01710/VIT_10s0003g00010/VIT_10s0092…
MF	GO:0003700	DNA binding transcription factor activity	198/5529	327/11511	2.70251e-06	0.000271152	VIT_01s0150g00120/VIT_02s0025g02590/VIT_15s0048g02870/VIT_04s0008g01470/VIT_16s0013g01080/VIT_01s0010g03930/VIT_18s0001g10150/VIT_16s0013g00950/VIT_13s0067g03140/VIT_05s0077g01860/VIT_11s0016g02210/VIT_16s0013g01000/VIT_14s0030g02200/VIT_12s0059g00280/VIT_18s0001g05250/VIT_16s0013g01090/VIT_13s0156g00260/VIT_18s0001g10450/VIT_12s0059g01460/VIT_16s0013g00990/VIT_02s0025g04170/VIT_17s0000g01280/VIT…	-/-/-/-/-/-/-/-/-/-/-/-/-/-/-/-/-/-/-/-/-/-/-/-/-/-/-/-/-/-/-/-/-/-/-/-/-/-/-/-/-/-/-/-/-/-/-/-/-/-/-/-/-/-/-/-/-/-/-/-/-/-/-/-/-/-/-/-/-/-/-/-/-/-/-/-/-/-/-/-/-/-/-/-/-/-/-/-/-/-/-/-/-/-/-/-/-/-/-/-/-/-/-/-/-/-/-/-/-/-/-/-/-/-/-/-/-/-/-/-/-/-/-/-/-/-/-/-/-/-/-/-/-/-/-/-/-/-/-/-/-/-/-/-/-/-/-/-/-/-/-/-/-/-/-/-/-/-/-/-/-/-/-/-/-/-/-/-/-/-/-/-/-/-/-/-/-/-/-/-/-/-/-/-/-/-/-/-/-/-/-/-/-/-/-/-/-/-	198	99	VIT_01s0150g00120/VIT_02s0025g02590/VIT_15s0048g02870/VIT_01s0010g03930/VIT_18s0001g10150/VIT_05s0077g01860/VIT_11s0016g02210/VIT_14s0030g02200/VIT_12s0059g00280/VIT_18s0001g05250/VIT_13s0156g00260/VIT_18s0001g10450/VIT_12s0059g01460/VIT_17s0000g01280/VIT_18s0072g00260/VIT_10s0003g01600/novel.671/VIT_07s0005g02570/VIT_19s0090g00840/VIT_13s0019g03550/VIT_12s0059g00880/VIT_01s0011g03470/VIT_16s0100…	99	VIT_04s0008g01470/VIT_16s0013g01080/VIT_16s0013g00950/VIT_13s0067g03140/VIT_16s0013g01000/VIT_16s0013g01090/VIT_16s0013g00990/VIT_02s0025g04170/VIT_15s0046g00310/VIT_16s0013g01120/VIT_13s0158g00380/VIT_00s0341g00070/VIT_16s0013g01050/VIT_07s0005g03260/VIT_03s0038g04450/VIT_02s0025g01280/VIT_07s0005g03230/VIT_16s0013g01060/VIT_15s0024g00640/VIT_00s0632g00010/VIT_01s0026g01950/VIT_15s0046g01140/VIT…
MF	GO:0140110	transcription regulator activity	211/5529	360/11511	2.77032e-05	0.00208467	VIT_17s0000g09790/VIT_01s0150g00120/VIT_02s0025g02590/VIT_07s0129g00210/VIT_15s0048g02870/VIT_04s0008g01470/VIT_16s0013g01080/VIT_01s0010g03930/VIT_18s0001g10150/VIT_16s0013g00950/VIT_13s0067g03140/VIT_05s0077g01860/VIT_11s0016g02210/VIT_16s0013g01000/VIT_14s0030g02200/VIT_12s0059g00280/VIT_18s0001g05250/VIT_16s0013g01090/VIT_13s0156g00260/VIT_18s0001g10450/VIT_12s0059g01460/VIT_16s0013g00990/VIT…	-/-/-/-/-/-/-/-/-/-/-/-/-/-/-/-/-/-/-/-/-/-/-/-/-/-/-/-/-/-/-/-/-/-/-/-/-/-/-/-/-/-/-/-/-/-/-/-/-/-/-/-/-/-/-/-/-/-/-/-/-/-/-/-/-/-/-/-/-/-/-/-/-/-/-/-/-/-/-/-/-/-/-/-/-/-/-/-/-/-/-/-/-/-/-/-/-/-/-/-/-/-/-/-/-/-/-/-/-/-/-/-/-/-/-/-/-/-/-/-/-/-/-/-/-/-/-/-/-/-/-/-/-/-/-/-/-/-/-/-/-/-/-/-/-/-/-/-/-/-/-/-/-/-/-/-/-/-/-/-/-/-/-/-/-/-/-/-/-/-/-/-/-/-/-/-/-/-/-/-/-/-/-/-/-/-/-/-/-/-/-/-/-/-/-/-/-/-/-/-…	211	110	VIT_17s0000g09790/VIT_01s0150g00120/VIT_02s0025g02590/VIT_07s0129g00210/VIT_15s0048g02870/VIT_01s0010g03930/VIT_18s0001g10150/VIT_05s0077g01860/VIT_11s0016g02210/VIT_14s0030g02200/VIT_12s0059g00280/VIT_18s0001g05250/VIT_13s0156g00260/VIT_18s0001g10450/VIT_12s0059g01460/VIT_17s0000g01280/VIT_18s0072g00260/VIT_10s0003g01600/novel.671/VIT_07s0005g02570/VIT_19s0090g00840/VIT_13s0019g03550/VIT_12s0059…	101	VIT_04s0008g01470/VIT_16s0013g01080/VIT_16s0013g00950/VIT_13s0067g03140/VIT_16s0013g01000/VIT_16s0013g01090/VIT_16s0013g00990/VIT_02s0025g04170/VIT_15s0046g00310/VIT_16s0013g01120/VIT_13s0158g00380/VIT_00s0341g00070/VIT_16s0013g01050/VIT_07s0005g03260/VIT_03s0038g04450/VIT_02s0025g01280/VIT_07s0005g03230/VIT_16s0013g01060/VIT_15s0024g00640/VIT_00s0632g00010/VIT_01s0026g01950/VIT_15s0046g01140/VIT…
MF	GO:0016830	carbon-carbon lyase activity	30/5529	40/11511	0.000465635	0.0280312	VIT_17s0000g02140/VIT_00s1995g00010/VIT_00s2576g00010/VIT_03s0038g00670/VIT_01s0010g03940/VIT_01s0011g06610/VIT_04s0079g00600/VIT_17s0000g00920/VIT_19s0014g01390/VIT_04s0023g03010/VIT_13s0067g02450/VIT_01s0011g04350/VIT_12s0028g02180/VIT_10s0003g04240/VIT_13s0139g00170/VIT_14s0083g00580/VIT_12s0055g00710/VIT_19s0014g01330/VIT_19s0015g01720/VIT_08s0007g03830/VIT_01s0011g02740/VIT_03s0017g00650/VIT…	-/-/-/-/-/-/-/-/-/-/-/-/-/-/-/-/-/-/-/-/-/-/-/-/-/-/-/-/-/-	30	16	VIT_17s0000g02140/VIT_00s1995g00010/VIT_00s2576g00010/VIT_01s0010g03940/VIT_04s0079g00600/VIT_17s0000g00920/VIT_19s0014g01390/VIT_01s0011g04350/VIT_12s0028g02180/VIT_13s0139g00170/VIT_12s0055g00710/VIT_08s0007g03830/VIT_03s0017g00650/VIT_07s0205g00070/VIT_06s0004g04080/VIT_06s0004g06320	14	VIT_03s0038g00670/VIT_01s0011g06610/VIT_04s0023g03010/VIT_13s0067g02450/VIT_10s0003g04240/VIT_14s0083g00580/VIT_19s0014g01330/VIT_19s0015g01720/VIT_01s0011g02740/VIT_10s0116g00870/VIT_07s0191g00190/VIT_07s0005g04480/VIT_11s0037g00950/VIT_00s0229g00180
MF	GO:0050662	coenzyme binding	172/5529	301/11511	0.000821029	0.0411883	VIT_14s0066g01320/VIT_04s0008g03770/VIT_06s0004g03140/VIT_17s0000g02140/VIT_10s0003g00990/VIT_05s0020g04510/VIT_14s0006g02240/VIT_07s0104g01250/VIT_04s0008g01880/VIT_09s0002g05250/VIT_05s0051g00870/VIT_05s0049g01400/VIT_18s0001g09340/VIT_02s0025g04730/VIT_09s0002g00340/VIT_18s0001g01110/VIT_14s0171g00490/VIT_18s0041g02020/VIT_14s0060g00820/VIT_04s0044g01740/VIT_18s0001g04860/VIT_18s0122g00620/VIT…	-/-/-/-/-/-/-/-/-/-/-/-/-/-/-/-/-/-/-/-/-/-/-/-/-/-/-/-/-/-/-/-/-/-/-/-/-/-/-/-/-/-/-/-/-/-/-/-/-/-/-/-/-/-/-/-/-/-/-/-/-/-/-/-/-/-/-/-/-/-/-/-/-/-/-/-/-/-/-/-/-/-/-/-/-/-/-/-/-/-/-/-/-/-/-/-/-/-/-/-/-/-/-/-/-/-/-/-/-/-/-/-/-/-/-/-/-/-/-/-/-/-/-/-/-/-/-/-/-/-/-/-/-/-/-/-/-/-/-/-/-/-/-/-/-/-/-/-/-/-/-/-/-/-/-/-/-/-/-/-/-/-/-/-/-/-/-/-/-/-/-/-	172	98	VIT_14s0066g01320/VIT_04s0008g03770/VIT_06s0004g03140/VIT_17s0000g02140/VIT_10s0003g00990/VIT_14s0006g02240/VIT_07s0104g01250/VIT_04s0008g01880/VIT_09s0002g05250/VIT_05s0051g00870/VIT_18s0001g09340/VIT_02s0025g04730/VIT_09s0002g00340/VIT_18s0001g01110/VIT_14s0171g00490/VIT_18s0041g02020/VIT_18s0001g04860/VIT_13s0064g00270/VIT_12s0028g01820/VIT_01s0011g05860/VIT_08s0032g00690/VIT_11s0052g00880/VIT…	74	VIT_05s0020g04510/VIT_05s0049g01400/VIT_14s0060g00820/VIT_04s0044g01740/VIT_18s0122g00620/VIT_02s0025g00360/VIT_07s0031g00620/VIT_03s0038g02510/VIT_10s0003g05420/VIT_14s0030g02180/VIT_00s0225g00130/VIT_00s0227g00110/VIT_09s0018g01870/VIT_12s0057g00940/VIT_18s0122g00630/VIT_12s0034g01860/VIT_11s0037g00930/VIT_07s0104g00510/VIT_01s0010g01200/VIT_01s0011g06610/VIT_06s0061g01120/VIT_01s0011g00690/VIT…
MF	GO:0043565	sequence-specific DNA binding	100/5529	166/11511	0.00097564	0.0419525	VIT_02s0025g02590/VIT_15s0048g02870/VIT_04s0008g01470/VIT_01s0010g03930/VIT_13s0067g03140/VIT_11s0016g02210/VIT_14s0030g02200/VIT_13s0156g00260/VIT_18s0001g10450/VIT_02s0025g04170/VIT_17s0000g01280/VIT_13s0158g00380/VIT_10s0003g01600/VIT_07s0005g02570/VIT_03s0038g04450/VIT_19s0090g00840/VIT_02s0025g01280/VIT_12s0059g00880/VIT_06s0080g00360/VIT_07s0005g01450/VIT_08s0007g05170/VIT_15s0046g01440/VIT…	-/-/-/-/-/-/-/-/-/-/-/-/-/-/-/-/-/-/-/-/-/-/-/-/-/-/-/-/-/-/-/-/-/-/-/-/-/-/-/-/-/-/-/-/-/-/-/-/-/-/-/-/-/-/-/-/-/-/-/-/-/-/-/-/-/-/-/-/-/-/-/-/-/-/-/-/-/-/-/-/-/-/-/-/-/-/-/-/-/-/-/-/-/-/-/-/-/-/-/-	100	54	VIT_02s0025g02590/VIT_15s0048g02870/VIT_01s0010g03930/VIT_11s0016g02210/VIT_14s0030g02200/VIT_13s0156g00260/VIT_18s0001g10450/VIT_17s0000g01280/VIT_10s0003g01600/VIT_07s0005g02570/VIT_19s0090g00840/VIT_12s0059g00880/VIT_06s0080g00360/VIT_07s0005g01450/VIT_08s0007g05170/VIT_15s0046g01440/VIT_01s0026g01550/VIT_12s0028g00270/VIT_00s0541g00020/VIT_02s0025g01020/VIT_01s0011g00720/VIT_11s0016g03940/VIT…	46	VIT_04s0008g01470/VIT_13s0067g03140/VIT_02s0025g04170/VIT_13s0158g00380/VIT_03s0038g04450/VIT_02s0025g01280/VIT_01s0026g01950/VIT_15s0046g01140/VIT_07s0191g00180/VIT_13s0067g02900/VIT_08s0040g03070/VIT_11s0016g04080/VIT_08s0058g00690/VIT_06s0004g00230/VIT_15s0021g01880/VIT_11s0052g00450/VIT_13s0019g04390/VIT_04s0069g00920/VIT_15s0021g02510/VIT_00s0179g00150/VIT_01s0011g00220/VIT_08s0058g01390/VIT…
MF	GO:0016614	oxidoreductase activity, acting on CH-OH group of donors	73/5529	117/11511	0.00118379	0.04454	VIT_14s0066g01320/VIT_17s0000g02140/VIT_03s0088g01190/VIT_12s0028g02340/VIT_04s0008g01880/VIT_05s0049g01400/VIT_02s0025g04730/VIT_14s0171g00490/VIT_04s0044g01740/VIT_14s0030g00670/VIT_05s0077g02140/VIT_03s0038g02510/VIT_10s0003g05420/VIT_08s0032g00690/VIT_02s0025g00900/VIT_19s0014g01640/VIT_00s0227g00110/VIT_04s0079g00530/VIT_09s0018g01870/VIT_12s0057g00940/VIT_14s0030g00650/VIT_17s0000g06270/VIT…	-/-/-/-/-/-/-/-/-/-/-/-/-/-/-/-/-/-/-/-/-/-/-/-/-/-/-/-/-/-/-/-/-/-/-/-/-/-/-/-/-/-/-/-/-/-/-/-/-/-/-/-/-/-/-/-/-/-/-/-/-/-/-/-/-/-/-/-/-/-/-/-/-	73	41	VIT_14s0066g01320/VIT_17s0000g02140/VIT_12s0028g02340/VIT_04s0008g01880/VIT_02s0025g04730/VIT_14s0171g00490/VIT_14s0030g00670/VIT_05s0077g02140/VIT_08s0032g00690/VIT_02s0025g00900/VIT_19s0014g01640/VIT_04s0079g00530/VIT_14s0030g00650/VIT_17s0000g06270/VIT_14s0066g01150/VIT_01s0146g00060/VIT_10s0003g01000/VIT_02s0012g01570/VIT_18s0001g13200/VIT_09s0002g04300/VIT_14s0108g00870/VIT_17s0000g05440/VIT…	32	VIT_03s0088g01190/VIT_05s0049g01400/VIT_04s0044g01740/VIT_03s0038g02510/VIT_10s0003g05420/VIT_00s0227g00110/VIT_09s0018g01870/VIT_12s0057g00940/VIT_12s0034g01860/VIT_01s0010g01200/VIT_11s0016g03690/VIT_01s0011g00690/VIT_08s0007g05710/VIT_08s0007g09000/VIT_02s0025g04550/VIT_03s0038g04100/VIT_04s0023g02630/VIT_04s0008g03640/VIT_02s0087g00630/VIT_11s0016g03210/VIT_15s0021g00500/VIT_18s0122g00610/VIT…
C6vsCK6
Category	GOID	Description	GeneRatio	BgRatio	pvalue	padj	geneID	geneName	Count	Up	Up_Gene_id	Down	Down_Gene_id
BP	GO:0015979	photosynthesis	29/2209	46/7529	2.06828e-06	0.000932792	VIT_04s0044g01410/VIT_19s0014g05080/VIT_00s0125g00280/VIT_09s0002g04320/VIT_14s0060g02430/VIT_14s0081g00060/VIT_11s0016g01400/VIT_13s0019g00260/VIT_04s0023g00410/VIT_07s0151g01000/VIT_19s0015g01760/VIT_13s0019g00320/VIT_00s0207g00210/VIT_01s0026g02680/VIT_18s0001g11710/VIT_12s0028g01080/VIT_10s0003g04350/VIT_08s0040g00850/VIT_00s0904g00010/VIT_05s0020g03180/VIT_18s0122g00680/VIT_12s0059g01810/VIT…	-/-/-/-/-/-/-/-/-/-/-/-/-/-/-/-/-/-/-/-/-/-/-/-/-/-/-/-/-	29	0		29	VIT_04s0044g01410/VIT_19s0014g05080/VIT_00s0125g00280/VIT_09s0002g04320/VIT_14s0060g02430/VIT_14s0081g00060/VIT_11s0016g01400/VIT_13s0019g00260/VIT_04s0023g00410/VIT_07s0151g01000/VIT_19s0015g01760/VIT_13s0019g00320/VIT_00s0207g00210/VIT_01s0026g02680/VIT_18s0001g11710/VIT_12s0028g01080/VIT_10s0003g04350/VIT_08s0040g00850/VIT_00s0904g00010/VIT_05s0020g03180/VIT_18s0122g00680/VIT_12s0059g01810/VIT…
BP	GO:0006457	protein folding	47/2209	93/7529	1.26283e-05	0.00284768	VIT_02s0025g00280/VIT_16s0050g01150/VIT_10s0003g00260/VIT_00s0194g00030/VIT_00s0769g00010/VIT_00s1569g00010/VIT_00s0958g00020/VIT_06s0080g01230/VIT_12s0057g00670/VIT_00s0260g00070/VIT_17s0000g02530/VIT_18s0001g14500/VIT_19s0015g01090/VIT_14s0060g01290/VIT_04s0023g00830/VIT_14s0066g01410/VIT_17s0000g05530/VIT_00s0283g00030/VIT_19s0090g01190/VIT_00s0591g00010/VIT_05s0094g00100/VIT_01s0011g00930/VIT…	-/-/-/-/-/-/-/-/-/-/-/-/-/-/-/-/-/-/-/-/-/-/-/-/-/-/-/-/-/-/-/-/-/-/-/-/-/-/-/-/-/-/-/-/-/-/-	47	23	VIT_02s0025g00280/VIT_16s0050g01150/VIT_10s0003g00260/VIT_00s0194g00030/VIT_00s0769g00010/VIT_00s1569g00010/VIT_00s0958g00020/VIT_06s0080g01230/VIT_12s0057g00670/VIT_00s0260g00070/VIT_19s0015g01090/VIT_17s0000g05530/VIT_19s0090g01190/VIT_00s0591g00010/VIT_13s0073g00560/VIT_13s0064g00580/VIT_18s0001g14400/VIT_06s0061g01590/VIT_03s0063g01030/VIT_01s0150g00400/VIT_15s0021g02090/VIT_13s0064g01360/VIT…	24	VIT_17s0000g02530/VIT_18s0001g14500/VIT_14s0060g01290/VIT_04s0023g00830/VIT_14s0066g01410/VIT_00s0283g00030/VIT_05s0094g00100/VIT_01s0011g00930/VIT_01s0026g01450/VIT_08s0007g04340/VIT_07s0005g01220/VIT_15s0021g01850/VIT_07s0031g01150/VIT_11s0118g00810/VIT_18s0122g00900/VIT_08s0040g00790/VIT_08s0056g00810/VIT_17s0000g04270/VIT_19s0090g01210/VIT_00s0260g00060/VIT_01s0026g02070/VIT_06s0004g06610/VIT…
[truncated: 27 more rows]

## Sheet: Table S4
KEGGenrich_significant
C1vsC7
KEGGID	Description	GeneRatio	BgRatio	pvalue	padj	geneID	geneName	keggID	Count	Up	Up_Gene_id	Down	Down_Gene_id
[truncated: 170 more rows]
